# Supplementary material for: RNA splicing analysis deciphers developmental hierarchies and reveals therapeutic targets in adult glioma
Source: J Clin Invest. 2024 Apr 25;134(11):e173789. doi: 10.1172/JCI173789 (PMC11142752; doi:10.1172/JCI173789)
Supplement: Supplemental tables 1-10 [file jci-134-173789-s102.xlsx]

## Sheet: Table 1
Supplemental Table 1: Clinical, genetic, and AS score information of TCGA samples
TCGA ID	Case_ID	Dataset	Histology	Sex	Diagnosis Age	Overall survival (days)	Overall survival status	Updated 2021 WHO diagnosis	Predefined molecular subtype	AS score	IDH status	1p/19 codel	TERTp status	PTEN status	EGFR status	NF1 status	PIK3CA status	PIK3R1 status	RB1 status	TP53 status	BRAF status	PDGFRA status	ATRX status	CDKN2A status	CDKN2B status	MTAP status	CDK4 status	CIC status	FIP1L1 status	CHIC2 status	MLLT3 status	KIT status	MDM4 status	PIK3C2B status	MBD6 status	DDIT3 status	FUBP1 status
TCGA-06-0678-11A	TCGA-06-0678	NB	NB							0.2525
TCGA-06-AABW-11A	TCGA-06-AABW	NB	NB							0.309
TCGA-06-0681-11A	TCGA-06-0681	NB	NB							0.25975
TCGA-06-0680-11A	TCGA-06-0680	NB	NB							0.2605
TCGA-06-0675-11A	TCGA-06-0675	NB	NB							0.24525
TCGA-06-0745-01A	TCGA-06-0745	GBM	GBM	Male	59	239	1	Glioblastoma, IDH-wildtype. Grade 4.	Mesenchymal	0.675	WT	non-codel	Mutant	no_alteration	Amplification	no_alteration	no_alteration	no_alteration	no_alteration	no_alteration	no_alteration	no_alteration	no_alteration	Deletion	Deletion	Deletion	no_alteration	no_alteration	no_alteration	no_alteration	Deletion	no_alteration	no_alteration	no_alteration	no_alteration	no_alteration	no_alteration
TCGA-28-2499-01A	TCGA-28-2499	GBM	GBM	Male	59	95	0	Glioblastoma, IDH-wildtype. Grade 4.	Classical	0.749744	WT
TCGA-26-5139-01A	TCGA-26-5139	GBM	GBM	Female	65	48	0	Glioblastoma, IDH-wildtype. Grade 4.	Classical	0.73875	WT	non-codel		no_alteration	Amplification;Mutation	no_alteration	no_alteration	Mutation	no_alteration	no_alteration	no_alteration	no_alteration	no_alteration	Deletion	Deletion	Deletion	no_alteration	no_alteration	no_alteration	no_alteration	Deletion	no_alteration	no_alteration	no_alteration	no_alteration	no_alteration	no_alteration
TCGA-14-2554-01A	TCGA-14-2554	GBM	GBM	Female	52	532	1	Glioblastoma, IDH-wildtype. Grade 4.	Mesenchymal	0.71375	WT	non-codel	Mutant	no_alteration	Amplification;Mutation	no_alteration	no_alteration	no_alteration	no_alteration	no_alteration	no_alteration	no_alteration	no_alteration	Deletion	Deletion	no_alteration	no_alteration	no_alteration	no_alteration	no_alteration	no_alteration	no_alteration	no_alteration	no_alteration	no_alteration	no_alteration	no_alteration
TCGA-06-0130-01A	TCGA-06-0130	GBM	GBM	Male	54	394	1	Glioblastoma, IDH-wildtype. Grade 4.	Mesenchymal	0.8185	WT	non-codel		Deletion	no_alteration	no_alteration	no_alteration	no_alteration	Mutation	Mutation	no_alteration	no_alteration	no_alteration	no_alteration	no_alteration	no_alteration	no_alteration	no_alteration	no_alteration	no_alteration	no_alteration	no_alteration	no_alteration	no_alteration	no_alteration	no_alteration	no_alteration
TCGA-14-1825-01A	TCGA-14-1825	GBM	GBM	Male	70	232	1	Glioblastoma, IDH-wildtype. Grade 4.	Proneural	0.56025	WT	non-codel		Deletion	no_alteration	no_alteration	no_alteration	no_alteration	no_alteration	Mutation	no_alteration	no_alteration	no_alteration	Deletion	Deletion	Deletion	no_alteration	no_alteration	no_alteration	no_alteration	no_alteration	no_alteration	no_alteration	no_alteration	no_alteration	no_alteration	no_alteration
TCGA-76-4929-01A	TCGA-76-4929	GBM	GBM	Female	76	111	1	Glioblastoma, IDH-wildtype. Grade 4.	Proneural	0.5905	WT	non-codel		no_alteration	no_alteration	no_alteration	no_alteration	Deletion;Mutation	no_alteration	Mutation	no_alteration	no_alteration	no_alteration	Deletion	Deletion	Deletion	no_alteration	no_alteration	no_alteration	no_alteration	no_alteration	no_alteration	no_alteration	no_alteration	no_alteration	no_alteration	no_alteration
TCGA-06-0125-02A	TCGA-06-0125	GBM	GBM	Female	63			Glioblastoma, IDH-wildtype. Grade 4.	Classical	0.74875	WT	non-codel	Mutant	Mutation	Amplification;Mutation	no_alteration	no_alteration	no_alteration	no_alteration	no_alteration	no_alteration	no_alteration	no_alteration	Deletion	Deletion	Deletion	no_alteration	no_alteration	no_alteration	no_alteration	no_alteration	no_alteration	no_alteration	no_alteration	no_alteration	no_alteration	no_alteration
TCGA-02-0055-01A	TCGA-02-0055	GBM	GBM	Female	62	76	1	Glioblastoma, IDH-wildtype. Grade 4.	Mesenchymal	0.80975	WT	non-codel		Mutation	no_alteration	Deletion	no_alteration	no_alteration	no_alteration	Mutation	no_alteration	no_alteration	no_alteration	no_alteration	no_alteration	no_alteration	no_alteration	no_alteration	no_alteration	no_alteration	no_alteration	no_alteration	no_alteration	no_alteration	no_alteration	no_alteration	no_alteration
TCGA-06-5408-01A	TCGA-06-5408	GBM	GBM	Female	54	357	1	Glioblastoma, IDH-wildtype. Grade 4.	Classical	0.66475	WT	non-codel		no_alteration	Amplification	no_alteration	no_alteration	no_alteration	no_alteration	no_alteration	no_alteration	Amplification	no_alteration	Deletion	Deletion	Deletion	no_alteration	no_alteration	Amplification	Amplification	no_alteration	Amplification	no_alteration	no_alteration	no_alteration	no_alteration	no_alteration
TCGA-14-0787-01A	TCGA-14-0787	GBM	GBM	Male	69	68	1	Glioblastoma, IDH-wildtype. Grade 4.	Classical	0.71825	WT	non-codel		no_alteration	Amplification	no_alteration	no_alteration	no_alteration	no_alteration	no_alteration	no_alteration	no_alteration	no_alteration	Deletion	Deletion	Deletion	no_alteration	no_alteration	no_alteration	no_alteration	Deletion	no_alteration	Amplification	Amplification	no_alteration	no_alteration	no_alteration
TCGA-06-0646-01A	TCGA-06-0646	GBM	GBM	Male	60	175	1	Glioblastoma, IDH-wildtype. Grade 4.	Mesenchymal	0.6675	WT	non-codel		Deletion	Amplification	no_alteration	no_alteration	no_alteration	no_alteration	Deletion	no_alteration	no_alteration	no_alteration	Deletion	Deletion	no_alteration	no_alteration	no_alteration	no_alteration	no_alteration	no_alteration	no_alteration	no_alteration	no_alteration	no_alteration	no_alteration	no_alteration
TCGA-02-2483-01A	TCGA-02-2483	GBM	GBM	Male	43	466	0	Astrocytoma, IDH-mutant. Grade 4.	Proneural	0.6075	Mutant	non-codel	WT	no_alteration	no_alteration	no_alteration	no_alteration	no_alteration	no_alteration	Mutation	no_alteration	no_alteration	Mutation	Deletion	Deletion	Deletion	no_alteration	no_alteration	no_alteration	no_alteration	no_alteration	no_alteration	no_alteration	no_alteration	no_alteration	no_alteration	no_alteration
TCGA-06-0882-01A	TCGA-06-0882	GBM	GBM	Male	30	632	1	Glioblastoma, IDH-wildtype. Grade 4.	Mesenchymal	0.63375	WT	non-codel		Mutation	no_alteration	no_alteration	no_alteration	no_alteration	no_alteration	no_alteration	no_alteration	no_alteration	no_alteration	Deletion	Deletion	Deletion	no_alteration	no_alteration	no_alteration	no_alteration	no_alteration	no_alteration	no_alteration	no_alteration	no_alteration	no_alteration	no_alteration
TCGA-26-5136-01B	TCGA-26-5136	GBM	GBM	Female	78	577	1	Glioblastoma, IDH-wildtype. Grade 4.	Mesenchymal	0.6275	WT	non-codel		no_alteration	no_alteration	no_alteration	no_alteration	no_alteration	no_alteration	Mutation	no_alteration	no_alteration	no_alteration	no_alteration	no_alteration	no_alteration	no_alteration	no_alteration	no_alteration	no_alteration	no_alteration	no_alteration	no_alteration	no_alteration	no_alteration	no_alteration	no_alteration
TCGA-19-2625-01A	TCGA-19-2625	GBM	GBM	Female	76	124	1	Glioblastoma, IDH-wildtype. Grade 4.	Mesenchymal	0.73	WT	non-codel		Mutation	no_alteration	no_alteration	no_alteration	no_alteration	no_alteration	Mutation	no_alteration	no_alteration	no_alteration	no_alteration	no_alteration	no_alteration	no_alteration	no_alteration	no_alteration	no_alteration	no_alteration	no_alteration	Amplification	Amplification	no_alteration	no_alteration	no_alteration
TCGA-06-0174-01A	TCGA-06-0174	GBM	GBM	Male	54	98	1	Glioblastoma, IDH-wildtype. Grade 4.	Proneural	0.56	WT	non-codel		no_alteration	Amplification	no_alteration	no_alteration	no_alteration	no_alteration	no_alteration	no_alteration	Amplification;Mutation	no_alteration	no_alteration	no_alteration	no_alteration	Amplification	no_alteration	Amplification	Amplification	no_alteration	no_alteration	no_alteration	no_alteration	Amplification	Amplification	no_alteration
TCGA-12-3652-01A	TCGA-12-3652	GBM	GBM	Male	60	1062	1	Glioblastoma, IDH-wildtype. Grade 4.	Classical	0.675946	WT	non-codel		no_alteration	Amplification;Mutation	no_alteration	no_alteration	no_alteration	no_alteration	no_alteration	no_alteration	no_alteration	no_alteration	Deletion	Deletion	Deletion	no_alteration	no_alteration	no_alteration	no_alteration	no_alteration	no_alteration	no_alteration	no_alteration	no_alteration	no_alteration	no_alteration
TCGA-27-2523-01A	TCGA-27-2523	GBM	GBM	Male	63	489	1	Glioblastoma, IDH-wildtype. Grade 4.	Classical	0.70075	WT	non-codel	Mutant	no_alteration	Amplification	no_alteration	no_alteration	no_alteration	no_alteration	no_alteration	no_alteration	no_alteration	no_alteration	Deletion	Deletion	Deletion	no_alteration	no_alteration	no_alteration	no_alteration	no_alteration	no_alteration	no_alteration	no_alteration	no_alteration	no_alteration	no_alteration
TCGA-14-1829-01A	TCGA-14-1829	GBM	GBM	Male	57	218	0	Glioblastoma, IDH-wildtype. Grade 4.	Mesenchymal	0.688056	WT	non-codel		no_alteration	Amplification;Mutation	no_alteration	no_alteration	no_alteration	no_alteration	no_alteration	no_alteration	Amplification	no_alteration	Deletion	Deletion	Deletion	no_alteration	no_alteration	Amplification	Amplification	no_alteration	Amplification	no_alteration	no_alteration	no_alteration	no_alteration	no_alteration
TCGA-06-0190-02A	TCGA-06-0190	GBM	GBM	Male	62			Glioblastoma, IDH-wildtype. Grade 4.	Mesenchymal	0.83125	WT	non-codel	Mutant	Mutation	no_alteration	Mutation	no_alteration	no_alteration	no_alteration	Mutation	no_alteration	no_alteration	no_alteration	Deletion	Deletion	Deletion	no_alteration	no_alteration	no_alteration	no_alteration	no_alteration	no_alteration	no_alteration	no_alteration	no_alteration	no_alteration	no_alteration
TCGA-32-2616-01A	TCGA-32-2616	GBM	GBM	Female	48	224	1	Glioblastoma, IDH-wildtype. Grade 4.	Mesenchymal	0.74025		non-codel
TCGA-12-3653-01A	TCGA-12-3653	GBM	GBM	Female	34	442	1	Glioblastoma, IDH-wildtype. Grade 4.	Classical	0.762821	WT	non-codel		no_alteration	Amplification	no_alteration	no_alteration	no_alteration	no_alteration	no_alteration	no_alteration	no_alteration	no_alteration	Deletion	Deletion	Deletion	no_alteration	no_alteration	no_alteration	no_alteration	no_alteration	no_alteration	no_alteration	no_alteration	no_alteration	no_alteration	no_alteration
TCGA-06-2564-01A	TCGA-06-2564	GBM	GBM	Male	50	181	0	Glioblastoma, IDH-wildtype. Grade 4.	Classical	0.71025	WT	non-codel		no_alteration	Amplification	no_alteration	no_alteration	no_alteration	no_alteration	no_alteration	no_alteration	no_alteration	no_alteration	no_alteration	no_alteration	no_alteration	no_alteration	no_alteration	no_alteration	no_alteration	no_alteration	no_alteration	no_alteration	no_alteration	no_alteration	no_alteration	no_alteration
TCGA-76-4926-01B	TCGA-76-4926	GBM	GBM	Male	68	138	1	Glioblastoma, IDH-wildtype. Grade 4.	Classical	0.655	WT	non-codel		no_alteration	Amplification	no_alteration	no_alteration	no_alteration	no_alteration	no_alteration	no_alteration	no_alteration	no_alteration	no_alteration	no_alteration	no_alteration	no_alteration	no_alteration	no_alteration	no_alteration	no_alteration	no_alteration	no_alteration	no_alteration	no_alteration	no_alteration	no_alteration
TCGA-06-5416-01A	TCGA-06-5416	GBM	GBM	Female	23	204	0	Glioblastoma, IDH-wildtype. Grade 4.	Proneural	0.62625		non-codel
TCGA-06-0156-01A	TCGA-06-0156	GBM	GBM	Male	57	178	1	NA. Grade NA.		0.6645	Mutant
TCGA-06-0238-01A	TCGA-06-0238	GBM	GBM	Male	46	405	1	Glioblastoma, IDH-wildtype. Grade 4.	Proneural	0.5015	WT	non-codel		no_alteration	no_alteration	no_alteration	no_alteration	no_alteration	no_alteration	Mutation	no_alteration	no_alteration	no_alteration	no_alteration	no_alteration	no_alteration	Amplification	no_alteration	no_alteration	no_alteration	no_alteration	no_alteration	no_alteration	no_alteration	Amplification	Amplification;Mutation	no_alteration
TCGA-32-2632-01A	TCGA-32-2632	GBM	GBM	Male	80	269	1	Glioblastoma, IDH-wildtype. Grade 4.	Mesenchymal	0.7525	WT	non-codel		Deletion	Amplification;Mutation	no_alteration	no_alteration	no_alteration	Deletion;Mutation	no_alteration	no_alteration	no_alteration	no_alteration	no_alteration	no_alteration	no_alteration	no_alteration	no_alteration	no_alteration	no_alteration	no_alteration	no_alteration	Amplification	Amplification	no_alteration	no_alteration	no_alteration
TCGA-16-0846-01A	TCGA-16-0846	GBM	GBM	Male	85	119	1	Glioblastoma, IDH-wildtype. Grade 4.	Proneural	0.61	WT	non-codel		Mutation	no_alteration	no_alteration	no_alteration	no_alteration	no_alteration	Deletion;Mutation	no_alteration	Amplification	no_alteration	no_alteration	no_alteration	no_alteration	Amplification	no_alteration	Amplification	Amplification	no_alteration	Amplification	Amplification	Amplification	no_alteration	no_alteration	no_alteration
TCGA-28-5216-01A	TCGA-28-5216	GBM	GBM	Male	52	415	0	Glioblastoma, IDH-wildtype. Grade 4.	Mesenchymal	0.6785	WT	non-codel		Mutation	no_alteration	no_alteration	no_alteration	no_alteration	no_alteration	Mutation	no_alteration	Amplification	no_alteration	Deletion	Deletion	Deletion	no_alteration	no_alteration	Amplification	Amplification	no_alteration	Amplification	no_alteration	no_alteration	no_alteration	no_alteration	no_alteration
TCGA-06-0178-01A	TCGA-06-0178	GBM	GBM	Male	38	2681	1	Astrocytoma, IDH-mutant. Grade 4.	Proneural	0.5535	Mutant	non-codel
TCGA-06-0744-01A	TCGA-06-0744	GBM	GBM	Male	66	1426	1	Glioblastoma, IDH-wildtype. Grade 4.	Classical	0.69975	WT	non-codel	Mutant	no_alteration	Amplification	no_alteration	no_alteration	no_alteration	no_alteration	Mutation	no_alteration	no_alteration	no_alteration	no_alteration	no_alteration	no_alteration	no_alteration	no_alteration	no_alteration	no_alteration	no_alteration	no_alteration	no_alteration	no_alteration	no_alteration	no_alteration	no_alteration
TCGA-06-0211-02A	TCGA-06-0211	GBM	GBM	Male	47			Glioblastoma, IDH-wildtype. Grade 4.	Classical	0.70025	WT	non-codel	Mutant	no_alteration	Amplification	no_alteration	no_alteration	no_alteration	no_alteration	no_alteration	no_alteration	Amplification	no_alteration	Deletion	Deletion	Deletion	no_alteration	no_alteration	Amplification	Amplification	Deletion	Amplification	no_alteration	no_alteration	no_alteration	no_alteration	no_alteration
TCGA-15-1444-01A	TCGA-15-1444	GBM	GBM	Male	21	1537	1	Astrocytoma, IDH-mutant. Grade 4.	Proneural	0.55775	Mutant	non-codel	WT	no_alteration	no_alteration	no_alteration	no_alteration	no_alteration	no_alteration	Mutation	no_alteration	no_alteration	Mutation	no_alteration	no_alteration	no_alteration	Amplification	no_alteration	no_alteration	no_alteration	no_alteration	no_alteration	no_alteration	no_alteration	no_alteration	no_alteration	no_alteration
TCGA-06-5856-01A	TCGA-06-5856	GBM	GBM	Male	58	114	1	Glioblastoma, IDH-wildtype. Grade 4.	Classical	0.7325	WT	non-codel		no_alteration	Amplification;Mutation	no_alteration	no_alteration	no_alteration	no_alteration	no_alteration	no_alteration	Amplification	no_alteration	no_alteration	no_alteration	no_alteration	Amplification	no_alteration	Amplification	no_alteration	no_alteration	no_alteration	no_alteration	no_alteration	Amplification	Amplification	no_alteration
TCGA-06-0219-01A	TCGA-06-0219	GBM	GBM	Male	67	22	1	Glioblastoma, IDH-wildtype. Grade 4.	Neural	0.61175	WT	non-codel		Deletion	Amplification	no_alteration	no_alteration	no_alteration	no_alteration	no_alteration	no_alteration	no_alteration	no_alteration	Deletion	Deletion	Deletion	Amplification	no_alteration	no_alteration	no_alteration	no_alteration	no_alteration	no_alteration	no_alteration	Amplification	Amplification	no_alteration
TCGA-06-0686-01A	TCGA-06-0686	GBM	GBM	Male	53	432	1	Glioblastoma, IDH-wildtype. Grade 4.	Proneural	0.55625	WT	non-codel	Mutant	Deletion	Amplification	no_alteration	no_alteration	no_alteration	no_alteration	no_alteration	no_alteration	no_alteration	no_alteration	no_alteration	no_alteration	no_alteration	Amplification	no_alteration	no_alteration	no_alteration	no_alteration	no_alteration	no_alteration	no_alteration	Amplification	Amplification	no_alteration
TCGA-41-5651-01A	TCGA-41-5651	GBM	GBM	Female	59	460	1	Glioblastoma, IDH-wildtype. Grade 4.	Proneural	0.556	WT	non-codel	Mutant	no_alteration	no_alteration	no_alteration	Mutation	no_alteration	no_alteration	no_alteration	no_alteration	no_alteration	no_alteration	no_alteration	no_alteration	no_alteration	Amplification	no_alteration	no_alteration	no_alteration	no_alteration	no_alteration	no_alteration	no_alteration	Amplification	Amplification	no_alteration
TCGA-28-2514-01A	TCGA-28-2514	GBM	GBM	Male	45	160	0	Glioblastoma, IDH-wildtype. Grade 4.	Classical	0.6265	WT	non-codel		no_alteration	Amplification	no_alteration	no_alteration	no_alteration	no_alteration	no_alteration	no_alteration	no_alteration	no_alteration	no_alteration	no_alteration	no_alteration	no_alteration	no_alteration	no_alteration	no_alteration	no_alteration	no_alteration	no_alteration	no_alteration	no_alteration	no_alteration	no_alteration
TCGA-26-5133-01A	TCGA-26-5133	GBM	GBM	Male	59	452	0	Glioblastoma, IDH-wildtype. Grade 4.	Proneural	0.7415	WT	non-codel		no_alteration	no_alteration	Mutation	no_alteration	no_alteration	no_alteration	Mutation	no_alteration	no_alteration	no_alteration	no_alteration	no_alteration	no_alteration	no_alteration	no_alteration	no_alteration	no_alteration	no_alteration	no_alteration	no_alteration	no_alteration	no_alteration	no_alteration	no_alteration
TCGA-41-2572-01A	TCGA-41-2572	GBM	GBM	Male	67	406	1	Glioblastoma, IDH-wildtype. Grade 4.	Classical	0.7425	WT	non-codel		no_alteration	Amplification	no_alteration	Mutation	no_alteration	no_alteration	no_alteration	no_alteration	no_alteration	no_alteration	no_alteration	no_alteration	no_alteration	no_alteration	no_alteration	no_alteration	no_alteration	no_alteration	no_alteration	no_alteration	no_alteration	no_alteration	no_alteration	no_alteration
TCGA-19-1390-01A	TCGA-19-1390	GBM	GBM	Female	63	772	1	Glioblastoma, IDH-wildtype. Grade 4.	Proneural	0.6595	WT	non-codel		no_alteration	no_alteration	no_alteration	no_alteration	no_alteration	no_alteration	Mutation	no_alteration	Amplification;Mutation	no_alteration	Deletion	Deletion	Deletion	no_alteration	no_alteration	Amplification	Amplification	no_alteration	Amplification	no_alteration	no_alteration	no_alteration	no_alteration	no_alteration
TCGA-26-5132-01A	TCGA-26-5132	GBM	GBM	Male	74	286	0	Glioblastoma, IDH-wildtype. Grade 4.	Mesenchymal	0.743	WT	non-codel	Mutant	Mutation	Amplification	no_alteration	no_alteration	no_alteration	Mutation	no_alteration	no_alteration	Amplification	no_alteration	no_alteration	no_alteration	no_alteration	no_alteration	no_alteration	Amplification	Amplification	no_alteration	Amplification	no_alteration	no_alteration	no_alteration	no_alteration	no_alteration
TCGA-06-2565-01A	TCGA-06-2565	GBM	GBM	Male	59	506	1	Glioblastoma, IDH-wildtype. Grade 4.	Classical	0.73525	WT	non-codel		Mutation	Amplification;Mutation	no_alteration	no_alteration	no_alteration	no_alteration	no_alteration	no_alteration	no_alteration	no_alteration	Deletion	Deletion	Deletion	no_alteration	no_alteration	no_alteration	no_alteration	Deletion	no_alteration	no_alteration	no_alteration	no_alteration	no_alteration	no_alteration
TCGA-26-1442-01A	TCGA-26-1442	GBM	GBM	Male	43	953	0	Astrocytoma, IDH-mutant. Grade 4.	Proneural	0.4295	Mutant	non-codel		no_alteration	no_alteration	no_alteration	no_alteration	no_alteration	no_alteration	Mutation	no_alteration	no_alteration	no_alteration	no_alteration	no_alteration	no_alteration	no_alteration	no_alteration	no_alteration	no_alteration	no_alteration	no_alteration	no_alteration	no_alteration	no_alteration	no_alteration	no_alteration
TCGA-06-0125-01A	TCGA-06-0125	GBM	GBM	Female	63	1448	1	Glioblastoma, IDH-wildtype. Grade 4.	Classical	0.7605	WT	non-codel	Mutant	Mutation	Amplification;Mutation	no_alteration	no_alteration	no_alteration	no_alteration	no_alteration	no_alteration	no_alteration	no_alteration	Deletion	Deletion	Deletion	no_alteration	no_alteration	no_alteration	no_alteration	no_alteration	no_alteration	no_alteration	no_alteration	no_alteration	no_alteration	no_alteration
TCGA-26-5134-01A	TCGA-26-5134	GBM	GBM	Male	74	167	0	Glioblastoma, IDH-wildtype. Grade 4.	Proneural	0.603	WT	non-codel		no_alteration	no_alteration	no_alteration	no_alteration	no_alteration	no_alteration	no_alteration	no_alteration	Amplification;Mutation	no_alteration	Deletion	Deletion	Deletion	no_alteration	no_alteration	Amplification	Amplification	no_alteration	no_alteration	no_alteration	no_alteration	no_alteration	no_alteration	no_alteration
TCGA-06-5412-01A	TCGA-06-5412	GBM	GBM	Female	78	138	1	Glioblastoma, IDH-wildtype. Grade 4.	Mesenchymal	0.75775	WT	non-codel		no_alteration	no_alteration	no_alteration	no_alteration	no_alteration	no_alteration	no_alteration	no_alteration	no_alteration	no_alteration	no_alteration	no_alteration	no_alteration	no_alteration	no_alteration	no_alteration	no_alteration	no_alteration	no_alteration	no_alteration	no_alteration	no_alteration	no_alteration	no_alteration
TCGA-16-1045-01B	TCGA-16-1045	GBM	GBM	Female	49	883	1	Glioblastoma, IDH-wildtype. Grade 4.	Mesenchymal	0.7145	WT	non-codel		Mutation	Amplification;Mutation	no_alteration	no_alteration	no_alteration	no_alteration	no_alteration	no_alteration	no_alteration	no_alteration	Deletion	Deletion	Deletion	no_alteration	no_alteration	no_alteration	no_alteration	no_alteration	no_alteration	no_alteration	no_alteration	no_alteration	no_alteration	no_alteration
TCGA-28-2509-01A	TCGA-28-2509	GBM	GBM	Female	77	145	0	Glioblastoma, IDH-wildtype. Grade 4.	Mesenchymal	0.814	WT	non-codel		no_alteration	no_alteration	no_alteration	no_alteration	no_alteration	no_alteration	Mutation	no_alteration	no_alteration	no_alteration	no_alteration	no_alteration	no_alteration	no_alteration	no_alteration	no_alteration	no_alteration	no_alteration	Mutation	no_alteration	no_alteration	no_alteration	no_alteration	no_alteration
TCGA-06-2557-01A	TCGA-06-2557	GBM	GBM	Male	76	33	1	Glioblastoma, IDH-wildtype. Grade 4.	Mesenchymal	0.66725	WT	non-codel	Mutant	no_alteration	Amplification	no_alteration	no_alteration	no_alteration	no_alteration	no_alteration	no_alteration	no_alteration	no_alteration	Mutation	no_alteration	no_alteration	no_alteration	no_alteration	no_alteration	no_alteration	no_alteration	no_alteration	no_alteration	Mutation	no_alteration	no_alteration	no_alteration
TCGA-28-5220-01A	TCGA-28-5220	GBM	GBM	Male	67	388	1	Glioblastoma, IDH-wildtype. Grade 4.	Classical	0.72825	WT	non-codel		no_alteration	no_alteration	no_alteration	no_alteration	no_alteration	no_alteration	no_alteration	no_alteration	no_alteration	no_alteration	Deletion	Deletion	Deletion	no_alteration	no_alteration	no_alteration	no_alteration	no_alteration	no_alteration	Amplification	Amplification	no_alteration	no_alteration	no_alteration
TCGA-06-0210-01A	TCGA-06-0210	GBM	GBM	Female	72	225	1	Glioblastoma, IDH-wildtype. Grade 4.	Mesenchymal	0.7355	WT	non-codel	Mutant	no_alteration	no_alteration	Mutation	Mutation	no_alteration	no_alteration	Mutation	no_alteration	Amplification	no_alteration	Deletion	Deletion	Deletion	no_alteration	no_alteration	Amplification	Amplification	no_alteration	Amplification	Amplification	Amplification	no_alteration	no_alteration	no_alteration
TCGA-06-5418-01A	TCGA-06-5418	GBM	GBM	Female	75	83	1	Glioblastoma, IDH-wildtype. Grade 4.	Mesenchymal	0.718	WT	non-codel		Mutation	no_alteration	no_alteration	no_alteration	no_alteration	no_alteration	no_alteration	no_alteration	no_alteration	no_alteration	Deletion	Deletion	Deletion	no_alteration	no_alteration	no_alteration	no_alteration	Deletion	no_alteration	no_alteration	no_alteration	no_alteration	no_alteration	no_alteration
TCGA-28-1747-01C	TCGA-28-1747	GBM	GBM	Male	44	77	1	Glioblastoma, IDH-wildtype. Grade 4.	Classical	0.63775	WT	non-codel		Deletion	Amplification;Mutation	no_alteration	no_alteration	no_alteration	no_alteration	no_alteration	no_alteration	no_alteration	no_alteration	Deletion	Deletion	Deletion	no_alteration	no_alteration	no_alteration	no_alteration	no_alteration	no_alteration	no_alteration	no_alteration	no_alteration	no_alteration	no_alteration
TCGA-06-0190-01A	TCGA-06-0190	GBM	GBM	Male	62	317	1	Glioblastoma, IDH-wildtype. Grade 4.	Mesenchymal	0.79375	WT	non-codel	Mutant	Mutation	no_alteration	Mutation	no_alteration	no_alteration	no_alteration	Mutation	no_alteration	no_alteration	no_alteration	Deletion	Deletion	Deletion	no_alteration	no_alteration	no_alteration	no_alteration	no_alteration	no_alteration	no_alteration	no_alteration	no_alteration	no_alteration	no_alteration
TCGA-06-5859-01A	TCGA-06-5859	GBM	GBM	Male	63	139	0	Glioblastoma, IDH-wildtype. Grade 4.	Mesenchymal	0.696	WT	non-codel		no_alteration	no_alteration	no_alteration	no_alteration	no_alteration	no_alteration	no_alteration	no_alteration	no_alteration	no_alteration	Deletion	Deletion	Deletion	Amplification	no_alteration	no_alteration	no_alteration	no_alteration	no_alteration	no_alteration	no_alteration	Amplification	Amplification	no_alteration
TCGA-19-4065-01A	TCGA-19-4065	GBM	GBM	Male	36	214	0	Glioblastoma, IDH-wildtype. Grade 4.	Mesenchymal	0.7645		non-codel
TCGA-19-2620-01A	TCGA-19-2620	GBM	GBM	Male	70	148	1	Glioblastoma, IDH-wildtype. Grade 4.	Classical	0.6345	WT	non-codel	Mutant	no_alteration	Amplification;Mutation	no_alteration	no_alteration	no_alteration	no_alteration	no_alteration	no_alteration	no_alteration	no_alteration	Deletion	Deletion	Deletion	no_alteration	no_alteration	no_alteration	no_alteration	Deletion	no_alteration	no_alteration	no_alteration	no_alteration	no_alteration	no_alteration
TCGA-19-1389-02A	TCGA-19-1389	GBM	#N/A	Male	51			Glioblastoma, IDH-wildtype. Grade 4.	Mesenchymal	0.82725	WT
TCGA-06-0747-01A	TCGA-06-0747	GBM	GBM	Male	53	82	1	Glioblastoma, IDH-wildtype. Grade 4.	Classical	0.74825	WT	non-codel		no_alteration	Amplification;Mutation	no_alteration	no_alteration	no_alteration	no_alteration	no_alteration	no_alteration	no_alteration	no_alteration	Deletion	Deletion	Deletion	no_alteration	no_alteration	no_alteration	no_alteration	no_alteration	no_alteration	no_alteration	no_alteration	no_alteration	no_alteration	no_alteration
TCGA-08-0386-01A	TCGA-08-0386	GBM	GBM	Male	74	548	1	Glioblastoma, IDH-wildtype. Grade 4.	Classical	0.71775	WT	non-codel		Deletion	Amplification	no_alteration	no_alteration	no_alteration	no_alteration	no_alteration	no_alteration	no_alteration	no_alteration	no_alteration	no_alteration	no_alteration	no_alteration	no_alteration	no_alteration	no_alteration	no_alteration	no_alteration	no_alteration	no_alteration	no_alteration	no_alteration	no_alteration
TCGA-06-0221-02A	TCGA-06-0221	GBM	#N/A	Male	31			Astrocytoma, IDH-mutant. Grade 4.	Proneural	0.401	Mutant			no_alteration	no_alteration	no_alteration	no_alteration	no_alteration	no_alteration	Mutation	Amplification	Amplification	Mutation	no_alteration	no_alteration	no_alteration	Amplification	no_alteration	Amplification	Amplification	no_alteration	Amplification	no_alteration	no_alteration	Amplification	Amplification	no_alteration
TCGA-27-2519-01A	TCGA-27-2519	GBM	GBM	Male	48	550	1	Glioblastoma, IDH-wildtype. Grade 4.	Mesenchymal	0.64525	WT	non-codel		Mutation	no_alteration	no_alteration	no_alteration	no_alteration	Deletion	Mutation	no_alteration	no_alteration	no_alteration	no_alteration	no_alteration	no_alteration	no_alteration	no_alteration	no_alteration	no_alteration	no_alteration	no_alteration	no_alteration	no_alteration	no_alteration	no_alteration	no_alteration
TCGA-02-2485-01A	TCGA-02-2485	GBM	GBM	Male	53	470	0	Glioblastoma, IDH-wildtype. Grade 4.	Classical	0.71275	WT	non-codel	Mutant	no_alteration	Mutation	no_alteration	Mutation	no_alteration	no_alteration	Mutation	no_alteration	no_alteration	no_alteration	no_alteration	no_alteration	no_alteration	no_alteration	no_alteration	no_alteration	no_alteration	no_alteration	no_alteration	no_alteration	no_alteration	no_alteration	no_alteration	no_alteration
TCGA-28-5218-01A	TCGA-28-5218	GBM	GBM	Male	63	157	1	Glioblastoma, IDH-wildtype. Grade 4.	Mesenchymal	0.846579	WT	non-codel		no_alteration	no_alteration	no_alteration	no_alteration	no_alteration	no_alteration	no_alteration	no_alteration	no_alteration	no_alteration	Deletion	Mutation	Deletion	no_alteration	no_alteration	no_alteration	no_alteration	no_alteration	no_alteration	no_alteration	no_alteration	no_alteration	no_alteration	no_alteration
TCGA-06-0132-01A	TCGA-06-0132	GBM	GBM	Male	49	771	1	Glioblastoma, IDH-wildtype. Grade 4.	Neural	0.53375	WT	non-codel		no_alteration	Amplification	no_alteration	no_alteration	no_alteration	no_alteration	no_alteration	no_alteration	no_alteration	no_alteration	no_alteration	no_alteration	no_alteration	no_alteration	no_alteration	no_alteration	no_alteration	no_alteration	no_alteration	no_alteration	no_alteration	no_alteration	no_alteration	no_alteration
TCGA-14-1823-01A	TCGA-14-1823	GBM	GBM	Female	58	543	1	Glioblastoma, IDH-wildtype. Grade 4.	Mesenchymal	0.714865	WT	non-codel	Mutant	no_alteration	Amplification;Mutation	no_alteration	no_alteration	no_alteration	no_alteration	no_alteration	no_alteration	no_alteration	no_alteration	Deletion	Deletion	Deletion	no_alteration	no_alteration	no_alteration	no_alteration	Deletion	no_alteration	no_alteration	no_alteration	no_alteration	no_alteration	no_alteration
TCGA-14-1402-02A	TCGA-14-1402	GBM	#N/A	Female	58			Glioblastoma, IDH-wildtype. Grade 4.	Classical	0.71125
TCGA-06-0152-02A	TCGA-06-0152	GBM	#N/A	Male	68			Glioblastoma, IDH-wildtype. Grade 4.	Classical	0.7065	WT			no_alteration	Amplification	no_alteration	no_alteration	no_alteration	no_alteration	no_alteration	no_alteration	no_alteration	no_alteration	no_alteration	no_alteration	no_alteration	Amplification	no_alteration	no_alteration	no_alteration	no_alteration	no_alteration	no_alteration	no_alteration	no_alteration	no_alteration	no_alteration
TCGA-14-1034-01A	TCGA-14-1034	GBM	GBM	Female	60	485	1	Glioblastoma, IDH-wildtype. Grade 4.	Mesenchymal	0.7955	WT	non-codel	Mutant	Mutation	Mutation	Mutation	no_alteration	no_alteration	no_alteration	Mutation	no_alteration	no_alteration	no_alteration	no_alteration	no_alteration	no_alteration	no_alteration	no_alteration	no_alteration	no_alteration	no_alteration	no_alteration	no_alteration	no_alteration	no_alteration	no_alteration	no_alteration
TCGA-06-0171-02A	TCGA-06-0171	GBM	#N/A	Male	65			Glioblastoma, IDH-wildtype. Grade 4.	Proneural	0.74875	WT			no_alteration	no_alteration	no_alteration	Mutation	no_alteration	no_alteration	no_alteration	no_alteration	Amplification	no_alteration	Deletion	Deletion	Deletion	no_alteration	no_alteration	Amplification	no_alteration	no_alteration	no_alteration	no_alteration	no_alteration	no_alteration	no_alteration	no_alteration
TCGA-32-1980-01A	TCGA-32-1980	GBM	GBM	Male	72	36	1	Glioblastoma, IDH-wildtype. Grade 4.	Neural	0.51775	WT	non-codel		no_alteration	no_alteration	no_alteration	no_alteration	no_alteration	no_alteration	no_alteration	no_alteration	no_alteration	no_alteration	no_alteration	no_alteration	no_alteration	no_alteration	no_alteration	no_alteration	no_alteration	no_alteration	no_alteration	no_alteration	no_alteration	no_alteration	no_alteration	no_alteration
TCGA-32-2634-01A	TCGA-32-2634	GBM	GBM	Male	82	693	0	Glioblastoma, IDH-wildtype. Grade 4.	Proneural	0.64125	WT	non-codel		Mutation	no_alteration	no_alteration	no_alteration	Mutation	Mutation	Mutation	no_alteration	no_alteration	no_alteration	no_alteration	no_alteration	no_alteration	no_alteration	no_alteration	no_alteration	no_alteration	no_alteration	Mutation	no_alteration	no_alteration	no_alteration	no_alteration	no_alteration
TCGA-06-5413-01A	TCGA-06-5413	GBM	GBM	Male	67	268	0	Glioblastoma, IDH-wildtype. Grade 4.	Mesenchymal	0.64025	WT	non-codel		no_alteration	Amplification	no_alteration	Mutation	no_alteration	no_alteration	no_alteration	no_alteration	no_alteration	no_alteration	Deletion	Deletion	Deletion	no_alteration	no_alteration	no_alteration	no_alteration	no_alteration	no_alteration	no_alteration	no_alteration	no_alteration	no_alteration	no_alteration
TCGA-76-4925-01A	TCGA-76-4925	GBM	GBM	Male	76	146	1	Glioblastoma, IDH-wildtype. Grade 4.	Classical	0.739744	WT	non-codel		Mutation	no_alteration	no_alteration	no_alteration	no_alteration	no_alteration	Mutation	no_alteration	no_alteration	no_alteration	Deletion	Deletion	Deletion	no_alteration	no_alteration	no_alteration	no_alteration	no_alteration	no_alteration	no_alteration	no_alteration	no_alteration	no_alteration	no_alteration
TCGA-28-5204-01A	TCGA-28-5204	GBM	GBM	Male	72	454	1	Glioblastoma, IDH-wildtype. Grade 4.	Classical	0.731538	WT	non-codel		no_alteration	Amplification	no_alteration	no_alteration	no_alteration	no_alteration	no_alteration	no_alteration	no_alteration	no_alteration	Deletion	Deletion	Deletion	no_alteration	no_alteration	no_alteration	no_alteration	no_alteration	no_alteration	no_alteration	no_alteration	no_alteration	no_alteration	no_alteration
TCGA-28-2510-01A	TCGA-28-2510	GBM	#N/A					NA. Grade NA.	Neural	0.446	WT	non-codel		Mutation	no_alteration	no_alteration	no_alteration	no_alteration	no_alteration	no_alteration	no_alteration	no_alteration	no_alteration	Deletion	Deletion	no_alteration	no_alteration	no_alteration	no_alteration	no_alteration	no_alteration	no_alteration	no_alteration	no_alteration	no_alteration	no_alteration	no_alteration
TCGA-76-4931-01A	TCGA-76-4931	GBM	GBM	Female	70	279	1	Glioblastoma, IDH-wildtype. Grade 4.	Classical	0.617	WT	non-codel		Mutation	Amplification;Mutation	no_alteration	no_alteration	no_alteration	no_alteration	no_alteration	no_alteration	no_alteration	no_alteration	Deletion	Deletion	Deletion	no_alteration	no_alteration	no_alteration	no_alteration	Deletion	no_alteration	no_alteration	no_alteration	no_alteration	no_alteration	no_alteration
TCGA-06-0129-01A	TCGA-06-0129	GBM	GBM	Male	30	1024	1	Astrocytoma, IDH-mutant. Grade 4.	Proneural	0.62325	Mutant	non-codel		no_alteration	no_alteration	no_alteration	no_alteration	Mutation	no_alteration	Mutation	no_alteration	no_alteration	Mutation	no_alteration	no_alteration	no_alteration	Amplification	no_alteration	no_alteration	no_alteration	no_alteration	no_alteration	Mutation	no_alteration	Amplification	Amplification	no_alteration
TCGA-76-4927-01A	TCGA-76-4927	GBM	GBM	Male	58	535	1	Glioblastoma, IDH-wildtype. Grade 4.	Classical	0.72	WT
TCGA-27-2528-01A	TCGA-27-2528	GBM	GBM	Male	62	480	1	Glioblastoma, IDH-wildtype. Grade 4.	Classical	0.73025	WT	non-codel	Mutant	no_alteration	Amplification;Mutation	no_alteration	no_alteration	no_alteration	no_alteration	no_alteration	no_alteration	no_alteration	no_alteration	Deletion	Deletion	Deletion	no_alteration	no_alteration	no_alteration	no_alteration	no_alteration	no_alteration	no_alteration	no_alteration	no_alteration	no_alteration	no_alteration
TCGA-06-5411-01A	TCGA-06-5411	GBM	GBM	Male	51	254	1	Glioblastoma, IDH-wildtype. Grade 4.	Neural	0.42675	WT	non-codel	Mutant	Mutation	no_alteration	no_alteration	no_alteration	no_alteration	no_alteration	no_alteration	no_alteration	no_alteration	no_alteration	Deletion	Deletion	Deletion	no_alteration	no_alteration	no_alteration	no_alteration	no_alteration	no_alteration	Amplification	Amplification	no_alteration	no_alteration	no_alteration
TCGA-32-2638-01A	TCGA-32-2638	GBM	GBM	Male	67	766	1	Glioblastoma, IDH-wildtype. Grade 4.	Classical	0.7485	WT	non-codel		no_alteration	Amplification	no_alteration	no_alteration	no_alteration	no_alteration	no_alteration	no_alteration	no_alteration	no_alteration	Mutation	no_alteration	no_alteration	no_alteration	no_alteration	no_alteration	no_alteration	no_alteration	no_alteration	no_alteration	no_alteration	no_alteration	no_alteration	no_alteration
TCGA-06-0211-01B	TCGA-06-0211	GBM	GBM	Male	47	360	1	Glioblastoma, IDH-wildtype. Grade 4.	Classical	0.725	WT	non-codel	Mutant	no_alteration	Amplification	no_alteration	no_alteration	no_alteration	no_alteration	no_alteration	no_alteration	Amplification	no_alteration	Deletion	Deletion	Deletion	no_alteration	no_alteration	Amplification	Amplification	Deletion	Amplification	no_alteration	no_alteration	no_alteration	no_alteration	no_alteration
TCGA-19-2619-01A	TCGA-19-2619	GBM	GBM	Female	55	294	0	Glioblastoma, IDH-wildtype. Grade 4.	Classical	0.60025	WT	non-codel		no_alteration	Amplification	no_alteration	no_alteration	no_alteration	no_alteration	no_alteration	no_alteration	no_alteration	no_alteration	Deletion	Deletion	Deletion	no_alteration	no_alteration	no_alteration	no_alteration	no_alteration	no_alteration	no_alteration	no_alteration	no_alteration	no_alteration	no_alteration
TCGA-12-3650-01A	TCGA-12-3650	GBM	GBM	Male	46	333	1	Glioblastoma, IDH-wildtype. Grade 4.	Classical	0.62925	WT	non-codel		Deletion	Amplification;Mutation	no_alteration	no_alteration	no_alteration	no_alteration	no_alteration	no_alteration	no_alteration	no_alteration	Deletion	Deletion	Deletion	no_alteration	no_alteration	no_alteration	no_alteration	no_alteration	no_alteration	no_alteration	no_alteration	no_alteration	no_alteration	no_alteration
TCGA-06-0158-01A	TCGA-06-0158	GBM	GBM	Male	73	329	1	Glioblastoma, IDH-wildtype. Grade 4.	Classical	0.674	WT	non-codel		no_alteration	Amplification	no_alteration	no_alteration	no_alteration	no_alteration	no_alteration	no_alteration	no_alteration	no_alteration	Deletion	Deletion	Deletion	no_alteration	no_alteration	no_alteration	no_alteration	no_alteration	no_alteration	no_alteration	no_alteration	no_alteration	no_alteration	no_alteration
TCGA-28-5213-01A	TCGA-28-5213	GBM	GBM	Male	72	951	0	Glioblastoma, IDH-wildtype. Grade 4.	Mesenchymal	0.76359	WT	non-codel		Deletion	Mutation	no_alteration	no_alteration	no_alteration	no_alteration	no_alteration	no_alteration	no_alteration	no_alteration	no_alteration	no_alteration	no_alteration	no_alteration	no_alteration	no_alteration	no_alteration	no_alteration	no_alteration	no_alteration	no_alteration	no_alteration	no_alteration	no_alteration
TCGA-06-0750-01A	TCGA-06-0750	GBM	GBM	Male	43	28	1	Glioblastoma, IDH-wildtype. Grade 4.	Mesenchymal	0.691	WT	non-codel		no_alteration	Amplification;Mutation	no_alteration	no_alteration	Mutation	no_alteration	no_alteration	no_alteration	no_alteration	no_alteration	Deletion	Deletion	Deletion	no_alteration	no_alteration	no_alteration	no_alteration	no_alteration	no_alteration	Amplification	Amplification	no_alteration	no_alteration	no_alteration
TCGA-06-0878-01A	TCGA-06-0878	GBM	GBM	Male	74	218	0	Glioblastoma, IDH-wildtype. Grade 4.	Mesenchymal	0.731	WT	non-codel		no_alteration	Amplification	no_alteration	no_alteration	no_alteration	no_alteration	no_alteration	no_alteration	no_alteration	no_alteration	Deletion	Deletion	Deletion	no_alteration	no_alteration	no_alteration	no_alteration	no_alteration	no_alteration	no_alteration	no_alteration	no_alteration	no_alteration	no_alteration
TCGA-06-0749-01A	TCGA-06-0749	GBM	GBM	Male	50	82	1	Glioblastoma, IDH-wildtype. Grade 4.	Neural	0.56275	WT	non-codel		Mutation	Mutation	no_alteration	no_alteration	no_alteration	no_alteration	no_alteration	no_alteration	no_alteration	no_alteration	Deletion	Deletion	Deletion	no_alteration	no_alteration	no_alteration	no_alteration	no_alteration	no_alteration	no_alteration	no_alteration	no_alteration	no_alteration	no_alteration
TCGA-28-5207-01A	TCGA-28-5207	GBM	GBM	Male	71	343	1	Glioblastoma, IDH-wildtype. Grade 4.	Classical	0.6425	WT	non-codel		no_alteration	Mutation	no_alteration	no_alteration	no_alteration	no_alteration	Mutation	no_alteration	no_alteration	no_alteration	no_alteration	no_alteration	no_alteration	Amplification	no_alteration	no_alteration	no_alteration	no_alteration	no_alteration	Amplification	Amplification	Amplification	Amplification	no_alteration
TCGA-06-2562-01A	TCGA-06-2562	GBM	GBM	Male	81	382	1	Glioblastoma, IDH-wildtype. Grade 4.	Mesenchymal	0.709	WT	non-codel		no_alteration	no_alteration	Mutation	no_alteration	Mutation	no_alteration	no_alteration	no_alteration	no_alteration	no_alteration	Deletion	no_alteration	Deletion	no_alteration	no_alteration	no_alteration	no_alteration	no_alteration	no_alteration	no_alteration	no_alteration	no_alteration	no_alteration	no_alteration
TCGA-06-5414-01A	TCGA-06-5414	GBM	GBM	Male	61	273	0	Glioblastoma, IDH-wildtype. Grade 4.	Classical	0.77075	WT	non-codel		no_alteration	Amplification	no_alteration	no_alteration	no_alteration	no_alteration	no_alteration	no_alteration	no_alteration	no_alteration	Deletion	Deletion	Deletion	no_alteration	no_alteration	no_alteration	no_alteration	no_alteration	no_alteration	no_alteration	no_alteration	no_alteration	no_alteration	no_alteration
TCGA-27-1835-01A	TCGA-27-1835	GBM	GBM	Female	53	648	1	Glioblastoma, IDH-wildtype. Grade 4.	Classical	0.699	WT	non-codel		no_alteration	no_alteration	no_alteration	no_alteration	no_alteration	no_alteration	Mutation	no_alteration	no_alteration	no_alteration	no_alteration	no_alteration	no_alteration	Amplification	no_alteration	no_alteration	no_alteration	no_alteration	no_alteration	no_alteration	no_alteration	no_alteration	no_alteration	no_alteration
TCGA-14-0871-01A	TCGA-14-0871	GBM	GBM	Female	74	880	1	Glioblastoma, IDH-wildtype. Grade 4.	Proneural	0.744375	WT			no_alteration	no_alteration	Mutation	no_alteration	no_alteration	no_alteration	Mutation	no_alteration	no_alteration	no_alteration	no_alteration	no_alteration	no_alteration	no_alteration	no_alteration	no_alteration	no_alteration	no_alteration	no_alteration	no_alteration	no_alteration	no_alteration	no_alteration	no_alteration
TCGA-41-2571-01A	TCGA-41-2571	GBM	GBM	Male	89	26	1	Glioblastoma, IDH-wildtype. Grade 4.	Proneural	0.46775	WT	non-codel		Mutation	no_alteration	no_alteration	no_alteration	no_alteration	no_alteration	no_alteration	no_alteration	no_alteration	no_alteration	no_alteration	no_alteration	no_alteration	Amplification	no_alteration	no_alteration	no_alteration	no_alteration	no_alteration	no_alteration	no_alteration	no_alteration	no_alteration	no_alteration
TCGA-32-1982-01A	TCGA-32-1982	GBM	GBM	Female	76	142	1	Glioblastoma, IDH-wildtype. Grade 4.	Mesenchymal	0.7425	WT	non-codel		no_alteration	Amplification;Mutation	no_alteration	no_alteration	no_alteration	no_alteration	no_alteration	no_alteration	no_alteration	no_alteration	Deletion	Deletion	Deletion	no_alteration	no_alteration	no_alteration	no_alteration	Deletion	no_alteration	no_alteration	no_alteration	no_alteration	no_alteration	no_alteration
TCGA-12-0618-01A	TCGA-12-0618	GBM	GBM	Male	49	395	1	Glioblastoma, IDH-wildtype. Grade 4.	Proneural	0.484	WT	non-codel		no_alteration	no_alteration	no_alteration	Amplification	no_alteration	no_alteration	Mutation	no_alteration	no_alteration	no_alteration	no_alteration	no_alteration	no_alteration	Amplification	no_alteration	no_alteration	no_alteration	no_alteration	no_alteration	no_alteration	no_alteration	Amplification	Amplification	no_alteration
TCGA-76-4928-01B	TCGA-76-4928	GBM	GBM	Female	85	94	1	Glioblastoma, IDH-wildtype. Grade 4.	Mesenchymal	0.80275	WT	non-codel		no_alteration	no_alteration	no_alteration	Mutation	no_alteration	no_alteration	no_alteration	Mutation	Amplification	no_alteration	Deletion	Deletion	Deletion	no_alteration	no_alteration	Amplification	Amplification	no_alteration	no_alteration	no_alteration	no_alteration	no_alteration	no_alteration	no_alteration
TCGA-06-0139-01A	TCGA-06-0139	GBM	GBM	Male	40	362	1	Glioblastoma, IDH-wildtype. Grade 4.	Mesenchymal	0.71027	WT			no_alteration	no_alteration	no_alteration	no_alteration	no_alteration	no_alteration	no_alteration	no_alteration	no_alteration	no_alteration	no_alteration	no_alteration	no_alteration	no_alteration	no_alteration	no_alteration	no_alteration	no_alteration	no_alteration	no_alteration	no_alteration	no_alteration	no_alteration	no_alteration
TCGA-06-0743-01A	TCGA-06-0743	GBM	GBM	Male	69	803	1	Glioblastoma, IDH-wildtype. Grade 4.	Classical	0.734	WT	non-codel		Deletion;Mutation	Amplification;Mutation	no_alteration	Amplification	no_alteration	no_alteration	Mutation	no_alteration	Amplification	no_alteration	Deletion	Deletion	Deletion	no_alteration	no_alteration	Amplification	Amplification	Deletion	Amplification	no_alteration	no_alteration	no_alteration	no_alteration	no_alteration
TCGA-06-0645-01A	TCGA-06-0645	GBM	GBM	Female	55	175	1	Glioblastoma, IDH-wildtype. Grade 4.	Mesenchymal	0.6915	WT	non-codel		Deletion	Amplification	no_alteration	no_alteration	no_alteration	no_alteration	no_alteration	no_alteration	no_alteration	no_alteration	no_alteration	no_alteration	no_alteration	no_alteration	no_alteration	no_alteration	no_alteration	no_alteration	no_alteration	no_alteration	no_alteration	no_alteration	no_alteration	no_alteration
TCGA-28-5215-01A	TCGA-28-5215	GBM	GBM	Female	62	335	1	Glioblastoma, IDH-wildtype. Grade 4.	Proneural	0.64	WT	non-codel		Deletion	no_alteration	no_alteration	no_alteration	no_alteration	no_alteration	Mutation	no_alteration	no_alteration	no_alteration	Deletion	no_alteration	Deletion	no_alteration	no_alteration	no_alteration	no_alteration	no_alteration	no_alteration	no_alteration	no_alteration	no_alteration	no_alteration	no_alteration
TCGA-26-5135-01A	TCGA-26-5135	GBM	GBM	Female	72	270	1	Glioblastoma, IDH-wildtype. Grade 4.	Mesenchymal	0.58625	WT	non-codel	Mutant	no_alteration	no_alteration	no_alteration	no_alteration	Deletion	no_alteration	no_alteration	no_alteration	Amplification	no_alteration	no_alteration	no_alteration	no_alteration	Amplification	no_alteration	Amplification	Amplification	no_alteration	Amplification	no_alteration	no_alteration	no_alteration	no_alteration	no_alteration
TCGA-12-0619-01A	TCGA-12-0619	GBM	GBM	Male	60	1062	1	Glioblastoma, IDH-wildtype. Grade 4.	Mesenchymal	0.7695	WT	non-codel		no_alteration	Amplification;Mutation	no_alteration	no_alteration	no_alteration	no_alteration	Mutation	no_alteration	no_alteration	no_alteration	no_alteration	no_alteration	no_alteration	no_alteration	no_alteration	no_alteration	no_alteration	no_alteration	no_alteration	no_alteration	no_alteration	no_alteration	no_alteration	no_alteration
TCGA-28-2513-01A	TCGA-28-2513	GBM	GBM	Female	69	222	0	Glioblastoma, IDH-wildtype. Grade 4.	Mesenchymal	0.80075	WT	non-codel		no_alteration	Amplification	no_alteration	no_alteration	Mutation	no_alteration	no_alteration	no_alteration	no_alteration	no_alteration	Deletion	Deletion	Deletion	no_alteration	no_alteration	no_alteration	no_alteration	no_alteration	no_alteration	no_alteration	no_alteration	no_alteration	no_alteration	no_alteration
TCGA-14-0790-01B	TCGA-14-0790	GBM	GBM	Female	64	419	1	Glioblastoma, IDH-wildtype. Grade 4.	Classical	0.71325	WT	non-codel		Deletion	Amplification;Mutation	no_alteration	no_alteration	Mutation	no_alteration	no_alteration	no_alteration	no_alteration	no_alteration	Deletion	Deletion	no_alteration	no_alteration	no_alteration	no_alteration	no_alteration	no_alteration	no_alteration	no_alteration	no_alteration	no_alteration	no_alteration	no_alteration
TCGA-27-1837-01A	TCGA-27-1837	GBM	GBM	Male	36	427	1	Glioblastoma, IDH-wildtype. Grade 4.	Classical	0.63775	WT	non-codel		Mutation	Amplification	no_alteration	no_alteration	no_alteration	no_alteration	no_alteration	no_alteration	no_alteration	no_alteration	Deletion	Deletion	Deletion	no_alteration	no_alteration	no_alteration	no_alteration	no_alteration	no_alteration	no_alteration	no_alteration	no_alteration	no_alteration	no_alteration
TCGA-27-2524-01A	TCGA-27-2524	GBM	GBM	Male	56	231	1	Glioblastoma, IDH-wildtype. Grade 4.	Mesenchymal	0.74525	WT	non-codel		Mutation	no_alteration	no_alteration	no_alteration	no_alteration	no_alteration	no_alteration	no_alteration	no_alteration	no_alteration	Deletion	Deletion	no_alteration	no_alteration	no_alteration	no_alteration	no_alteration	no_alteration	no_alteration	no_alteration	no_alteration	no_alteration	no_alteration	no_alteration
TCGA-06-0211-01A	TCGA-06-0211	GBM	GBM	Male	47	360	1	Glioblastoma, IDH-wildtype. Grade 4.	Classical	0.77675	WT	non-codel	Mutant	no_alteration	Amplification	no_alteration	no_alteration	no_alteration	no_alteration	no_alteration	no_alteration	Amplification	no_alteration	Deletion	Deletion	Deletion	no_alteration	no_alteration	Amplification	Amplification	Deletion	Amplification	no_alteration	no_alteration	no_alteration	no_alteration	no_alteration
TCGA-06-2567-01A	TCGA-06-2567	GBM	GBM	Male	65	133	1	Glioblastoma, IDH-wildtype. Grade 4.	Mesenchymal	0.69425	WT	non-codel		no_alteration	no_alteration	no_alteration	no_alteration	no_alteration	Deletion	Mutation	no_alteration	no_alteration	no_alteration	no_alteration	no_alteration	no_alteration	no_alteration	no_alteration	no_alteration	no_alteration	no_alteration	no_alteration	no_alteration	no_alteration	no_alteration	no_alteration	no_alteration
TCGA-14-0817-01A	TCGA-14-0817	GBM	GBM	Female	69	164	1	Glioblastoma, IDH-wildtype. Grade 4.	Mesenchymal	0.73375	WT	non-codel		no_alteration	Amplification	no_alteration	no_alteration	no_alteration	no_alteration	Mutation	no_alteration	Amplification	no_alteration	Deletion	Deletion	Deletion	no_alteration	no_alteration	Amplification	Amplification	no_alteration	no_alteration	no_alteration	no_alteration	no_alteration	no_alteration	no_alteration
TCGA-32-5222-01A	TCGA-32-5222	GBM	GBM	Male	66	585	1	Glioblastoma, IDH-wildtype. Grade 4.	Classical	0.692	WT	non-codel		Mutation	no_alteration	no_alteration	no_alteration	no_alteration	no_alteration	no_alteration	no_alteration	no_alteration	no_alteration	Deletion	Deletion	Deletion	no_alteration	no_alteration	no_alteration	no_alteration	no_alteration	no_alteration	no_alteration	no_alteration	no_alteration	no_alteration	no_alteration
TCGA-06-0649-01B	TCGA-06-0649	GBM	GBM	Female	73	64	1	Glioblastoma, IDH-wildtype. Grade 4.	Mesenchymal	0.77375	WT	non-codel		no_alteration	no_alteration	no_alteration	no_alteration	no_alteration	no_alteration	no_alteration	no_alteration	Amplification	no_alteration	Deletion	Deletion	Deletion	no_alteration	no_alteration	Amplification	Amplification	no_alteration	Amplification	no_alteration	no_alteration	no_alteration	no_alteration	no_alteration
TCGA-27-1834-01A	TCGA-27-1834	GBM	GBM	Male	56	1233	1	Glioblastoma, IDH-wildtype. Grade 4.	Proneural	0.689	WT	non-codel		Mutation	no_alteration	no_alteration	no_alteration	no_alteration	no_alteration	no_alteration	no_alteration	Amplification	no_alteration	Deletion	Deletion	Deletion	no_alteration	no_alteration	Amplification	Amplification	no_alteration	no_alteration	Amplification	Amplification	no_alteration	no_alteration	no_alteration
TCGA-14-0789-01A	TCGA-14-0789	GBM	GBM	Male	54	342	1	Glioblastoma, IDH-wildtype. Grade 4.	Mesenchymal	0.8115	WT	non-codel		no_alteration	Amplification	Mutation	no_alteration	no_alteration	no_alteration	no_alteration	no_alteration	no_alteration	no_alteration	Deletion	no_alteration	Deletion	no_alteration	no_alteration	no_alteration	no_alteration	no_alteration	no_alteration	no_alteration	no_alteration	no_alteration	no_alteration	no_alteration
TCGA-12-1597-01B	TCGA-12-1597	GBM	GBM	Female	62	675	1	Glioblastoma, IDH-wildtype. Grade 4.	Proneural	0.4745	WT
TCGA-27-1830-01A	TCGA-27-1830	GBM	GBM	Male	57	154	1	Glioblastoma, IDH-wildtype. Grade 4.	Mesenchymal	0.705	WT	non-codel		no_alteration	no_alteration	no_alteration	no_alteration	no_alteration	no_alteration	Mutation	no_alteration	Amplification	no_alteration	Deletion	Deletion	Deletion	no_alteration	no_alteration	Amplification	Amplification	no_alteration	Amplification	no_alteration	no_alteration	no_alteration	no_alteration	no_alteration
TCGA-06-5410-01A	TCGA-06-5410	GBM	GBM	Female	72	108	1	Glioblastoma, IDH-wildtype. Grade 4.	Mesenchymal	0.671	WT	non-codel		no_alteration	no_alteration	Mutation	no_alteration	no_alteration	no_alteration	no_alteration	no_alteration	no_alteration	no_alteration	no_alteration	no_alteration	no_alteration	no_alteration	no_alteration	no_alteration	no_alteration	no_alteration	no_alteration	no_alteration	no_alteration	no_alteration	no_alteration	no_alteration
TCGA-06-0644-01A	TCGA-06-0644	GBM	GBM	Male	71	384	1	Glioblastoma, IDH-wildtype. Grade 4.	Mesenchymal	0.82225	WT	non-codel		Mutation	no_alteration	no_alteration	Amplification	no_alteration	no_alteration	Mutation	Mutation	no_alteration	no_alteration	Deletion	Deletion	Deletion	no_alteration	no_alteration	no_alteration	no_alteration	no_alteration	Mutation	no_alteration	no_alteration	no_alteration	no_alteration	no_alteration
TCGA-32-4213-01A	TCGA-32-4213	GBM	GBM	Female	47	604	0	Glioblastoma, IDH-wildtype. Grade 4.	Mesenchymal	0.69641	WT	non-codel		Mutation	Amplification	no_alteration	no_alteration	no_alteration	Mutation	no_alteration	no_alteration	no_alteration	no_alteration	Deletion	Deletion	Deletion	no_alteration	no_alteration	no_alteration	no_alteration	no_alteration	no_alteration	Amplification	Amplification	no_alteration	no_alteration	no_alteration
TCGA-27-2521-01A	TCGA-27-2521	GBM	GBM	Male	34	510	1	Astrocytoma, IDH-mutant. Grade 4.	Proneural	0.57625	Mutant	non-codel		no_alteration	no_alteration	no_alteration	no_alteration	no_alteration	no_alteration	Mutation	no_alteration	no_alteration	Mutation	Deletion	Deletion	Deletion	no_alteration	no_alteration	no_alteration	no_alteration	no_alteration	no_alteration	no_alteration	no_alteration	no_alteration	no_alteration	no_alteration
TCGA-76-4932-01A	TCGA-76-4932	GBM	GBM	Female	50	1458	1	Glioblastoma, IDH-wildtype. Grade 4.	Classical	0.71675	WT
TCGA-06-2559-01A	TCGA-06-2559	GBM	GBM	Male	83	150	1	Glioblastoma, IDH-wildtype. Grade 4.	Mesenchymal	0.61875	WT	non-codel		Mutation	no_alteration	no_alteration	no_alteration	no_alteration	no_alteration	Mutation	no_alteration	Amplification;Mutation	no_alteration	no_alteration	no_alteration	no_alteration	Amplification	no_alteration	Amplification	Amplification	no_alteration	Amplification	no_alteration	no_alteration	no_alteration	no_alteration	no_alteration
TCGA-06-0138-01A	TCGA-06-0138	GBM	GBM	Male	43	737	1	Glioblastoma, IDH-wildtype. Grade 4.	Mesenchymal	0.617	WT	non-codel
TCGA-06-0187-01A	TCGA-06-0187	GBM	GBM	Male	69	828	1	Glioblastoma, IDH-wildtype. Grade 4.	Classical	0.72775	WT	non-codel
TCGA-06-1804-01A	TCGA-06-1804	GBM	GBM	Female	81	414	1	Glioblastoma, IDH-wildtype. Grade 4.	Classical	0.70975	WT	non-codel		Mutation	Mutation	no_alteration	no_alteration	no_alteration	no_alteration	no_alteration	no_alteration	no_alteration	no_alteration	no_alteration	no_alteration	no_alteration	no_alteration	no_alteration	no_alteration	no_alteration	no_alteration	no_alteration	no_alteration	no_alteration	no_alteration	no_alteration	no_alteration
TCGA-27-1831-01A	TCGA-27-1831	GBM	GBM	Male	66	505	1	Glioblastoma, IDH-wildtype. Grade 4.	Mesenchymal	0.626333	WT	non-codel	Mutant	no_alteration	Amplification;Mutation	no_alteration	no_alteration	no_alteration	no_alteration	no_alteration	no_alteration	Mutation	no_alteration	no_alteration	no_alteration	no_alteration	no_alteration	no_alteration	no_alteration	no_alteration	no_alteration	no_alteration	no_alteration	no_alteration	no_alteration	no_alteration	no_alteration
TCGA-28-1753-01A	TCGA-28-1753	GBM	GBM	Male	53	37	0	Glioblastoma, IDH-wildtype. Grade 4.	Mesenchymal	0.6805	WT	non-codel		Mutation	Amplification	no_alteration	no_alteration	no_alteration	no_alteration	Mutation	no_alteration	no_alteration	no_alteration	Deletion	Deletion	no_alteration	no_alteration	no_alteration	no_alteration	no_alteration	no_alteration	no_alteration	no_alteration	no_alteration	no_alteration	no_alteration	no_alteration
TCGA-19-0957-02A	TCGA-19-0957	GBM	GBM	Female	48			Glioblastoma, IDH-wildtype. Grade 4.	Proneural	0.5145	WT
TCGA-06-5858-01A	TCGA-06-5858	GBM	GBM	Female	45	187	0	Glioblastoma, IDH-wildtype. Grade 4.	Mesenchymal	0.705	WT	non-codel		Mutation	no_alteration	no_alteration	no_alteration	no_alteration	Mutation	Mutation	no_alteration	no_alteration	Mutation	no_alteration	no_alteration	no_alteration	no_alteration	no_alteration	no_alteration	no_alteration	no_alteration	no_alteration	no_alteration	no_alteration	no_alteration	no_alteration	no_alteration
TCGA-19-4065-02A	TCGA-19-4065	GBM	GBM	Male	36			Glioblastoma, IDH-wildtype. Grade 4.	Mesenchymal	0.6385		non-codel
TCGA-41-3915-01A	TCGA-41-3915	GBM	GBM	Male	48	360	1	Glioblastoma, IDH-wildtype. Grade 4.	Mesenchymal	0.73175	WT	non-codel		Mutation	no_alteration	no_alteration	no_alteration	Mutation	Deletion	no_alteration	no_alteration	no_alteration	no_alteration	no_alteration	no_alteration	no_alteration	no_alteration	no_alteration	no_alteration	no_alteration	no_alteration	no_alteration	no_alteration	no_alteration	no_alteration	no_alteration	no_alteration
TCGA-06-2558-01A	TCGA-06-2558	GBM	GBM	Female	75	380	1	Glioblastoma, IDH-wildtype. Grade 4.	Proneural	0.56975	WT	non-codel		Mutation	Amplification	no_alteration	no_alteration	no_alteration	no_alteration	Mutation	no_alteration	no_alteration	no_alteration	no_alteration	no_alteration	no_alteration	Amplification	no_alteration	no_alteration	no_alteration	no_alteration	no_alteration	no_alteration	no_alteration	Amplification	no_alteration	no_alteration
TCGA-06-2569-01A	TCGA-06-2569	GBM	GBM	Female	24	13	0	Glioblastoma, IDH-wildtype. Grade 4.	Mesenchymal	0.84225	WT	non-codel		no_alteration	no_alteration	Mutation	no_alteration	no_alteration	no_alteration	Mutation	no_alteration	no_alteration	no_alteration	no_alteration	no_alteration	no_alteration	no_alteration	no_alteration	no_alteration	no_alteration	no_alteration	no_alteration	no_alteration	no_alteration	no_alteration	no_alteration	no_alteration
TCGA-15-0742-01A	TCGA-15-0742	GBM	GBM	Male	65	419	1	Glioblastoma, IDH-wildtype. Grade 4.	Classical	0.6495	WT	non-codel		no_alteration	Amplification;Mutation	no_alteration	Mutation	no_alteration	no_alteration	no_alteration	no_alteration	no_alteration	no_alteration	Deletion	Deletion	Deletion	no_alteration	no_alteration	no_alteration	no_alteration	no_alteration	no_alteration	no_alteration	no_alteration	no_alteration	no_alteration	no_alteration
TCGA-19-5960-01A	TCGA-19-5960	GBM	GBM	Male	56	455	1	Glioblastoma, IDH-wildtype. Grade 4.	Classical	0.67	WT	non-codel	Mutant	no_alteration	no_alteration	Amplification	no_alteration	no_alteration	no_alteration	no_alteration	no_alteration	no_alteration	no_alteration	no_alteration	no_alteration	no_alteration	Amplification	no_alteration	no_alteration	no_alteration	no_alteration	no_alteration	no_alteration	no_alteration	no_alteration	no_alteration	no_alteration
TCGA-14-0736-02A	TCGA-14-0736	GBM	GBM	Male	49			Glioblastoma, IDH-wildtype. Grade 4.	Mesenchymal	0.602564
TCGA-14-0781-01B	TCGA-14-0781	GBM	GBM	Male	49	29	1	Glioblastoma, IDH-wildtype. Grade 4.	Mesenchymal	0.74925	WT	non-codel		Mutation	no_alteration	no_alteration	no_alteration	no_alteration	no_alteration	no_alteration	no_alteration	no_alteration	no_alteration	no_alteration	no_alteration	no_alteration	no_alteration	no_alteration	no_alteration	no_alteration	no_alteration	no_alteration	no_alteration	no_alteration	no_alteration	no_alteration	no_alteration
TCGA-02-2486-01A	TCGA-02-2486	GBM	GBM	Male	64	618	1	Glioblastoma, IDH-wildtype. Grade 4.	Mesenchymal	0.73725	WT	non-codel		no_alteration	no_alteration	no_alteration	no_alteration	no_alteration	no_alteration	no_alteration	no_alteration	no_alteration	no_alteration	Deletion	Deletion	Deletion	no_alteration	no_alteration	no_alteration	no_alteration	no_alteration	no_alteration	no_alteration	no_alteration	no_alteration	no_alteration	no_alteration
TCGA-02-0047-01A	TCGA-02-0047	GBM	GBM	Male	78	448	1	Glioblastoma, IDH-wildtype. Grade 4.	Mesenchymal	0.6135	WT	non-codel		no_alteration	no_alteration	no_alteration	Mutation	no_alteration	no_alteration	no_alteration	no_alteration	no_alteration	no_alteration	Deletion	Deletion	Deletion	no_alteration	no_alteration	no_alteration	no_alteration	no_alteration	no_alteration	no_alteration	no_alteration	no_alteration	no_alteration	no_alteration
TCGA-12-0821-01A	TCGA-12-0821	GBM	GBM	Male	62	323	1	Glioblastoma, IDH-wildtype. Grade 4.	Proneural	0.66575	WT	non-codel		Deletion	Amplification	no_alteration	Mutation	no_alteration	no_alteration	no_alteration	no_alteration	no_alteration	no_alteration	Deletion	Deletion	Deletion	no_alteration	no_alteration	no_alteration	no_alteration	no_alteration	no_alteration	Amplification	Amplification	no_alteration	no_alteration	no_alteration
TCGA-27-2526-01A	TCGA-27-2526	GBM	GBM	Female	79	87	1	Glioblastoma, IDH-wildtype. Grade 4.	Classical	0.66475	WT	non-codel		Mutation	Amplification	no_alteration	no_alteration	no_alteration	no_alteration	no_alteration	no_alteration	no_alteration	no_alteration	no_alteration	no_alteration	no_alteration	Amplification	no_alteration	no_alteration	no_alteration	no_alteration	no_alteration	no_alteration	no_alteration	no_alteration	no_alteration	no_alteration
TCGA-06-2563-01A	TCGA-06-2563	GBM	GBM	Female	72	932	0	Glioblastoma, IDH-wildtype. Grade 4.	Classical	0.774	WT	non-codel		no_alteration	Amplification;Mutation	no_alteration	no_alteration	no_alteration	no_alteration	Mutation	no_alteration	no_alteration	no_alteration	Deletion	Deletion	Deletion	no_alteration	no_alteration	no_alteration	no_alteration	Deletion	no_alteration	no_alteration	no_alteration	no_alteration	no_alteration	no_alteration
TCGA-28-5208-01A	TCGA-28-5208	GBM	GBM	Male	52	544	1	Glioblastoma, IDH-wildtype. Grade 4.	Classical	0.73575	WT	non-codel		no_alteration	no_alteration	Mutation	no_alteration	no_alteration	no_alteration	no_alteration	no_alteration	no_alteration	no_alteration	Deletion	Deletion	Deletion	no_alteration	no_alteration	no_alteration	no_alteration	no_alteration	no_alteration	no_alteration	no_alteration	no_alteration	no_alteration	no_alteration
TCGA-06-0210-02A	TCGA-06-0210	GBM	GBM	Female	72			Glioblastoma, IDH-wildtype. Grade 4.	Mesenchymal	0.674	WT	non-codel	Mutant	no_alteration	no_alteration	Mutation	Mutation	no_alteration	no_alteration	Mutation	no_alteration	Amplification	no_alteration	Deletion	Deletion	Deletion	no_alteration	no_alteration	Amplification	Amplification	no_alteration	Amplification	Amplification	Amplification	no_alteration	no_alteration	no_alteration
TCGA-19-2629-01A	TCGA-19-2629	GBM	GBM	Male	60	737	1	Astrocytoma, IDH-mutant. Grade 4.	Proneural	0.73475	Mutant	non-codel	WT	no_alteration	no_alteration	no_alteration	no_alteration	Mutation	no_alteration	Mutation	no_alteration	no_alteration	Mutation	no_alteration	no_alteration	no_alteration	no_alteration	no_alteration	no_alteration	no_alteration	no_alteration	no_alteration	no_alteration	no_alteration	no_alteration	no_alteration	no_alteration
TCGA-06-2561-01A	TCGA-06-2561	GBM	GBM	Female	53	537	1	Glioblastoma, IDH-wildtype. Grade 4.	Mesenchymal	0.724615	WT	non-codel		Mutation	Mutation	no_alteration	no_alteration	no_alteration	no_alteration	no_alteration	no_alteration	no_alteration	no_alteration	Deletion	Deletion	Deletion	no_alteration	no_alteration	no_alteration	no_alteration	Mutation	no_alteration	no_alteration	no_alteration	no_alteration	no_alteration	no_alteration
TCGA-32-1970-01A	TCGA-32-1970	GBM	GBM	Male	59	468	1	Glioblastoma, IDH-wildtype. Grade 4.	Classical	0.73675	WT	non-codel	Mutant	no_alteration	Mutation	no_alteration	no_alteration	no_alteration	Mutation	Mutation	no_alteration	no_alteration	no_alteration	no_alteration	no_alteration	no_alteration	no_alteration	no_alteration	no_alteration	no_alteration	no_alteration	no_alteration	no_alteration	no_alteration	no_alteration	no_alteration	no_alteration
TCGA-06-0157-01A	TCGA-06-0157	GBM	GBM	Female	63	97	1	Glioblastoma, IDH-wildtype. Grade 4.	Classical	0.74725	WT	non-codel	Mutant	Mutation	Amplification;Mutation	no_alteration	no_alteration	no_alteration	no_alteration	no_alteration	no_alteration	no_alteration	no_alteration	no_alteration	no_alteration	no_alteration	Amplification	no_alteration	no_alteration	no_alteration	no_alteration	no_alteration	Amplification	Amplification	Amplification	Amplification	no_alteration
TCGA-14-1034-02B	TCGA-14-1034	GBM	GBM	Female	60			Glioblastoma, IDH-wildtype. Grade 4.	Mesenchymal	0.721795	WT	non-codel	Mutant	Mutation	Mutation	Mutation	no_alteration	no_alteration	no_alteration	Mutation	no_alteration	no_alteration	no_alteration	no_alteration	no_alteration	no_alteration	no_alteration	no_alteration	no_alteration	no_alteration	no_alteration	no_alteration	no_alteration	no_alteration	no_alteration	no_alteration	no_alteration
TCGA-06-2570-01A	TCGA-06-2570	GBM	GBM	Female	21	958	0	Astrocytoma, IDH-mutant. Grade 4.	Proneural	0.6025	Mutant	non-codel	WT	no_alteration	no_alteration	no_alteration	Mutation	no_alteration	no_alteration	Mutation	no_alteration	no_alteration	Mutation	no_alteration	no_alteration	no_alteration	Amplification	no_alteration	no_alteration	no_alteration	no_alteration	no_alteration	no_alteration	no_alteration	Amplification	Amplification	no_alteration
TCGA-12-5299-01A	TCGA-12-5299	GBM	GBM	Female	56	98	1	Glioblastoma, IDH-wildtype. Grade 4.	Classical	0.68875	WT	non-codel		no_alteration	no_alteration	no_alteration	no_alteration	no_alteration	no_alteration	no_alteration	no_alteration	no_alteration	no_alteration	Deletion	Deletion	Deletion	no_alteration	no_alteration	no_alteration	no_alteration	Deletion	no_alteration	no_alteration	no_alteration	no_alteration	no_alteration	no_alteration
TCGA-12-0616-01A	TCGA-12-0616	GBM	GBM	Female	36	448	1	Glioblastoma, IDH-wildtype. Grade 4.	Proneural	0.64275	WT	non-codel		no_alteration	Amplification;Mutation	no_alteration	no_alteration	no_alteration	no_alteration	no_alteration	no_alteration	Amplification	no_alteration	no_alteration	no_alteration	no_alteration	Amplification	no_alteration	Amplification	Amplification	no_alteration	Amplification	no_alteration	no_alteration	Amplification	Amplification	no_alteration
TCGA-32-2615-01A	TCGA-32-2615	GBM	GBM	Male	62	485	1	Glioblastoma, IDH-wildtype. Grade 4.	Mesenchymal	0.66875	WT	non-codel		no_alteration	Amplification	no_alteration	no_alteration	no_alteration	no_alteration	no_alteration	no_alteration	no_alteration	no_alteration	Deletion	Deletion	no_alteration	no_alteration	no_alteration	no_alteration	no_alteration	no_alteration	no_alteration	no_alteration	no_alteration	no_alteration	no_alteration	no_alteration
TCGA-28-5209-01A	TCGA-28-5209	GBM	GBM	Female	66	77	0	Glioblastoma, IDH-wildtype. Grade 4.	Classical	0.79	WT	non-codel		Mutation	Amplification;Mutation	no_alteration	no_alteration	no_alteration	no_alteration	no_alteration	no_alteration	no_alteration	no_alteration	Deletion	Deletion	Deletion	Amplification	no_alteration	no_alteration	no_alteration	no_alteration	no_alteration	no_alteration	no_alteration	no_alteration	no_alteration	no_alteration
TCGA-06-0156-01A	TCGA-06-0156	GBM	GBM	Male	57	178	1	NA. Grade NA.		0.63525	Mutant
TCGA-12-5295-01A	TCGA-12-5295	GBM	GBM	Female	60	454	1	Glioblastoma, IDH-wildtype. Grade 4.	Mesenchymal	0.758	WT	non-codel		no_alteration	Amplification	no_alteration	no_alteration	no_alteration	no_alteration	no_alteration	no_alteration	no_alteration	no_alteration	Deletion	Deletion	Deletion	no_alteration	no_alteration	no_alteration	no_alteration	Deletion	no_alteration	no_alteration	no_alteration	no_alteration	no_alteration	no_alteration
TCGA-19-2624-01A	TCGA-19-2624	GBM	GBM	Male	51	5	1	Glioblastoma, IDH-wildtype. Grade 4.	Classical	0.49575	WT	non-codel	Mutant	no_alteration	Amplification	no_alteration	no_alteration	no_alteration	no_alteration	no_alteration	no_alteration	no_alteration	no_alteration	no_alteration	no_alteration	no_alteration	Amplification	no_alteration	no_alteration	no_alteration	no_alteration	no_alteration	no_alteration	no_alteration	no_alteration	no_alteration	no_alteration
TCGA-27-1832-01A	TCGA-27-1832	GBM	GBM	Female	59	300	1	Glioblastoma, IDH-wildtype. Grade 4.	Mesenchymal	0.77825	WT	non-codel		Deletion	Amplification	no_alteration	no_alteration	no_alteration	no_alteration	no_alteration	no_alteration	no_alteration	no_alteration	no_alteration	no_alteration	Deletion	no_alteration	no_alteration	no_alteration	no_alteration	no_alteration	no_alteration	no_alteration	no_alteration	no_alteration	no_alteration	no_alteration
TCGA-19-1787-01B	TCGA-19-1787	GBM	GBM	Male	48	385	1	Glioblastoma, IDH-wildtype. Grade 4.	Mesenchymal	0.703		non-codel
TCGA-06-5417-01A	TCGA-06-5417	GBM	GBM	Female	45	155	0	NA. Grade NA.	Proneural	0.545897	Mutant
TCGA-06-0141-01A	TCGA-06-0141	GBM	GBM	Male	62	313	1	Glioblastoma, IDH-wildtype. Grade 4.	Mesenchymal	0.7065	WT	non-codel		no_alteration	no_alteration	no_alteration	no_alteration	no_alteration	no_alteration	no_alteration	no_alteration	no_alteration	no_alteration	no_alteration	no_alteration	no_alteration	no_alteration	no_alteration	no_alteration	no_alteration	no_alteration	no_alteration	no_alteration	no_alteration	no_alteration	no_alteration	no_alteration
TCGA-06-0184-01A	TCGA-06-0184	GBM	GBM	Male	63	2126	1	Glioblastoma, IDH-wildtype. Grade 4.	Mesenchymal	0.761	WT	non-codel		Mutation	Amplification	Mutation	no_alteration	no_alteration	Mutation	Mutation	no_alteration	no_alteration	no_alteration	no_alteration	no_alteration	no_alteration	no_alteration	no_alteration	no_alteration	no_alteration	no_alteration	no_alteration	no_alteration	no_alteration	no_alteration	no_alteration	no_alteration
TCGA-41-4097-01A	TCGA-41-4097	GBM	GBM	Female	63	6	1	Glioblastoma, IDH-wildtype. Grade 4.	Mesenchymal	0.703	WT	non-codel		Mutation	no_alteration	Mutation	no_alteration	no_alteration	no_alteration	no_alteration	no_alteration	no_alteration	no_alteration	Deletion	Deletion	Deletion	Amplification	no_alteration	no_alteration	no_alteration	no_alteration	no_alteration	no_alteration	no_alteration	Amplification	Amplification	no_alteration
TCGA-06-0168-01A	TCGA-06-0168	GBM	GBM	Female	59	598	1	Glioblastoma, IDH-wildtype. Grade 4.	Mesenchymal	0.652703	WT	non-codel		Mutation	no_alteration	no_alteration	no_alteration	no_alteration	no_alteration	no_alteration	no_alteration	no_alteration	no_alteration	no_alteration	no_alteration	no_alteration	no_alteration	no_alteration	no_alteration	no_alteration	no_alteration	no_alteration	no_alteration	no_alteration	no_alteration	no_alteration	no_alteration
TCGA-HT-7616-01A	TCGA-HT-7616	LGG	Oligodendroglioma	Male	75	7	1	Oligodendroglioma, IDH-mutant, 1p/19q-codeleted. Grade 3.	Mesenchymal	0.4025	Mutant	codel	Mutant	no_alteration	no_alteration	no_alteration	no_alteration	no_alteration	no_alteration	no_alteration	no_alteration	no_alteration	no_alteration	no_alteration	no_alteration	no_alteration	no_alteration	Mutation	no_alteration	no_alteration	no_alteration	no_alteration	no_alteration	no_alteration	no_alteration	no_alteration	Mutation
TCGA-HT-7607-01A	TCGA-HT-7607	LGG	Astrocytoma	Female	61	96	1	Oligodendroglioma, IDH-mutant, 1p/19q-codeleted. Grade 2.	Neural	0.28475	Mutant	codel	Mutant	no_alteration	no_alteration	no_alteration	Mutation	no_alteration	no_alteration	no_alteration	no_alteration	no_alteration	no_alteration	no_alteration	no_alteration	no_alteration	no_alteration	no_alteration	no_alteration	no_alteration	no_alteration	no_alteration	no_alteration	no_alteration	no_alteration	no_alteration	no_alteration
TCGA-DU-6393-01A	TCGA-DU-6393	LGG	Oligodendroglioma	Male	66	1585	1	Oligodendroglioma, IDH-mutant, 1p/19q-codeleted. Grade 3.	Proneural	0.38675	Mutant	codel	Mutant	no_alteration	no_alteration	no_alteration	no_alteration	no_alteration	no_alteration	no_alteration	no_alteration	no_alteration	no_alteration	no_alteration	no_alteration	no_alteration	no_alteration	Mutation	no_alteration	no_alteration	no_alteration	no_alteration	no_alteration	no_alteration	no_alteration	no_alteration	no_alteration
TCGA-TQ-A7RP-01A	TCGA-TQ-A7RP	LGG	Oligoastrocytoma			914	0	NA. Grade NA.	Neural	0.59725	WT	non-codel		Mutation	no_alteration	Mutation	no_alteration	no_alteration	no_alteration	no_alteration	no_alteration	no_alteration	no_alteration	no_alteration	no_alteration	no_alteration	no_alteration	no_alteration	no_alteration	no_alteration	no_alteration	no_alteration	no_alteration	no_alteration	no_alteration	no_alteration	no_alteration
TCGA-HT-7473-01A	TCGA-HT-7473	LGG	Oligoastrocytoma	Male	28	503	0	Astrocytoma, IDH-mutant. Grade 2.		0.586	Mutant	non-codel	WT	no_alteration	no_alteration	no_alteration	no_alteration	no_alteration	no_alteration	Mutation	no_alteration	no_alteration	Mutation	no_alteration	no_alteration	no_alteration	no_alteration	no_alteration	no_alteration	no_alteration	no_alteration	no_alteration	no_alteration	no_alteration	no_alteration	no_alteration	no_alteration
TCGA-HT-7690-01A	TCGA-HT-7690	LGG	Oligoastrocytoma	Male	29	3	0	Astrocytoma, IDH-mutant. Grade 3.	Proneural	0.4575	Mutant	non-codel	WT	no_alteration	no_alteration	no_alteration	no_alteration	no_alteration	no_alteration	Mutation	no_alteration	no_alteration	Mutation	no_alteration	no_alteration	no_alteration	no_alteration	no_alteration	no_alteration	no_alteration	no_alteration	no_alteration	no_alteration	no_alteration	no_alteration	no_alteration	no_alteration
TCGA-WY-A85A-01A	TCGA-WY-A85A	LGG	Astrocytoma			1320	0	Astrocytoma, IDH-mutant. Grade 2.		0.406	Mutant	non-codel		no_alteration	no_alteration	no_alteration	no_alteration	no_alteration	no_alteration	no_alteration	no_alteration	no_alteration	Mutation	no_alteration	no_alteration	no_alteration	no_alteration	no_alteration	no_alteration	no_alteration	no_alteration	no_alteration	no_alteration	no_alteration	no_alteration	no_alteration	no_alteration
TCGA-P5-A735-01A	TCGA-P5-A735	LGG	Astrocytoma			292	0	Astrocytoma, IDH-mutant. Grade NA.	Proneural	0.3865	Mutant	non-codel		no_alteration	no_alteration	no_alteration	no_alteration	no_alteration	no_alteration	Mutation	no_alteration	no_alteration	Mutation	no_alteration	no_alteration	no_alteration	no_alteration	no_alteration	no_alteration	no_alteration	no_alteration	no_alteration	no_alteration	no_alteration	no_alteration	no_alteration	no_alteration
TCGA-DU-5870-01A	TCGA-DU-5870	LGG	Oligodendroglioma	Female	34	5546	0	Oligodendroglioma, IDH-mutant, 1p/19q-codeleted. Grade 2.	Proneural	0.39375	Mutant	codel	Mutant	no_alteration	no_alteration	no_alteration	no_alteration	Mutation	no_alteration	no_alteration	no_alteration	no_alteration	no_alteration	no_alteration	no_alteration	no_alteration	no_alteration	Mutation	no_alteration	no_alteration	no_alteration	no_alteration	no_alteration	no_alteration	no_alteration	no_alteration	no_alteration
TCGA-DU-6396-01A	TCGA-DU-6396	LGG	Oligoastrocytoma	Female	31	2286	1	Astrocytoma, IDH-mutant. Grade 3.	Proneural	0.551	Mutant	non-codel	WT	no_alteration	no_alteration	no_alteration	no_alteration	no_alteration	no_alteration	Mutation	no_alteration	no_alteration	Mutation	no_alteration	no_alteration	no_alteration	no_alteration	no_alteration	no_alteration	no_alteration	no_alteration	no_alteration	no_alteration	no_alteration	no_alteration	no_alteration	no_alteration
TCGA-CS-6670-01A	TCGA-CS-6670	LGG	Oligodendroglioma	Male	43	1426	0	Oligodendroglioma, IDH-mutant, 1p/19q-codeleted. Grade 3.	Proneural	0.34375	Mutant	codel		no_alteration	no_alteration	no_alteration	no_alteration	no_alteration	no_alteration	no_alteration	no_alteration	no_alteration	no_alteration	no_alteration	no_alteration	no_alteration	no_alteration	no_alteration	no_alteration	no_alteration	no_alteration	no_alteration	no_alteration	no_alteration	no_alteration	no_alteration	no_alteration
TCGA-HT-8564-01A	TCGA-HT-8564	LGG	Astrocytoma	Male	47	478	0	NA. Grade NA.	Neural	0.3885	WT	non-codel	WT	no_alteration	no_alteration	Mutation	no_alteration	no_alteration	no_alteration	Mutation	no_alteration	no_alteration	no_alteration	no_alteration	no_alteration	no_alteration	no_alteration	no_alteration	no_alteration	no_alteration	no_alteration	no_alteration	no_alteration	no_alteration	no_alteration	no_alteration	no_alteration
TCGA-KT-A7W1-01A	TCGA-KT-A7W1	LGG	Astrocytoma	Female	45	438	0	Glioblastoma, IDH-wildtype. Grade 4.	Classical	0.7705	WT	non-codel		no_alteration	Amplification;Mutation	no_alteration	Mutation	no_alteration	no_alteration	no_alteration	no_alteration	no_alteration	no_alteration	Deletion	Deletion	Deletion	no_alteration	no_alteration	no_alteration	no_alteration	no_alteration	no_alteration	no_alteration	no_alteration	no_alteration	no_alteration	no_alteration
TCGA-S9-A7IZ-01A	TCGA-S9-A7IZ	LGG	Astrocytoma	Female	48	608	0	Astrocytoma, IDH-mutant. Grade 3.	Neural	0.55325	Mutant	non-codel		no_alteration	no_alteration	no_alteration	no_alteration	no_alteration	no_alteration	Mutation	no_alteration	no_alteration	Mutation	no_alteration	no_alteration	no_alteration	no_alteration	no_alteration	no_alteration	no_alteration	no_alteration	no_alteration	no_alteration	no_alteration	no_alteration	no_alteration	no_alteration
TCGA-HW-8322-01A	TCGA-HW-8322	LGG	Oligodendroglioma	Male	39	758	0	Oligodendroglioma, IDH-mutant, 1p/19q-codeleted. Grade 2.	Proneural	0.464	Mutant	codel	Mutant	no_alteration	no_alteration	no_alteration	no_alteration	no_alteration	no_alteration	no_alteration	no_alteration	no_alteration	no_alteration	no_alteration	no_alteration	no_alteration	no_alteration	no_alteration	no_alteration	no_alteration	no_alteration	no_alteration	no_alteration	no_alteration	no_alteration	no_alteration	no_alteration
TCGA-FG-6692-01A	TCGA-FG-6692	LGG	Oligodendroglioma	Male	63	561	1	Glioblastoma, IDH-wildtype. Grade 4.	Classical	0.7355	WT	non-codel	Mutant	Mutation	Amplification;Mutation	no_alteration	no_alteration	no_alteration	no_alteration	no_alteration	no_alteration	no_alteration	no_alteration	no_alteration	no_alteration	no_alteration	no_alteration	no_alteration	no_alteration	no_alteration	no_alteration	no_alteration	no_alteration	no_alteration	no_alteration	no_alteration	no_alteration
TCGA-FG-5962-01B	TCGA-FG-5962	LGG	Oligodendroglioma	Male	54	1453	0	Oligodendroglioma, IDH-mutant, 1p/19q-codeleted. Grade 3.	Neural	0.27925	Mutant	codel	Mutant	no_alteration	no_alteration	no_alteration	no_alteration	Mutation	no_alteration	no_alteration	no_alteration	no_alteration	no_alteration	no_alteration	no_alteration	no_alteration	no_alteration	no_alteration	no_alteration	no_alteration	no_alteration	no_alteration	no_alteration	no_alteration	no_alteration	no_alteration	no_alteration
TCGA-P5-A5F0-01A	TCGA-P5-A5F0	LGG	Oligodendroglioma	Male	33	287	0	Oligodendroglioma, IDH-mutant, 1p/19q-codeleted. Grade 2.	Neural	0.26675	Mutant	codel	Mutant	no_alteration	no_alteration	no_alteration	Mutation	no_alteration	no_alteration	no_alteration	no_alteration	no_alteration	no_alteration	no_alteration	no_alteration	no_alteration	no_alteration	Mutation	no_alteration	no_alteration	no_alteration	no_alteration	no_alteration	no_alteration	no_alteration	no_alteration	no_alteration
TCGA-CS-5393-01A	TCGA-CS-5393	LGG	Astrocytoma	Male	39	1222	0	Astrocytoma, IDH-mutant. Grade 3.	Proneural	0.38	Mutant	non-codel	WT	no_alteration	Amplification	no_alteration	no_alteration	no_alteration	no_alteration	Mutation	no_alteration	no_alteration	no_alteration	no_alteration	no_alteration	no_alteration	no_alteration	no_alteration	no_alteration	no_alteration	no_alteration	no_alteration	no_alteration	no_alteration	no_alteration	no_alteration	no_alteration
TCGA-R8-A6MK-01A	TCGA-R8-A6MK	LGG	Oligodendroglioma	Male	40	2702	0	Oligodendroglioma, IDH-mutant, 1p/19q-codeleted. Grade 2.		0.37575	Mutant	codel		no_alteration	no_alteration	no_alteration	no_alteration	no_alteration	no_alteration	no_alteration	no_alteration	no_alteration	no_alteration	no_alteration	no_alteration	no_alteration	no_alteration	no_alteration	no_alteration	no_alteration	no_alteration	no_alteration	no_alteration	no_alteration	no_alteration	no_alteration	no_alteration
TCGA-HT-A74H-01A	TCGA-HT-A74H	LGG	Astrocytoma	Male	62	74	0	Glioblastoma, IDH-wildtype. Grade 4.	Neural	0.47275	WT	non-codel		no_alteration	no_alteration	no_alteration	no_alteration	no_alteration	no_alteration	no_alteration	no_alteration	no_alteration	no_alteration	no_alteration	no_alteration	no_alteration	no_alteration	no_alteration	no_alteration	no_alteration	no_alteration	no_alteration	no_alteration	no_alteration	no_alteration	no_alteration	no_alteration
TCGA-WY-A85D-01A	TCGA-WY-A85D	LGG	Oligoastrocytoma			1147	0	Astrocytoma, IDH-mutant. Grade 2.		0.4785	Mutant	non-codel		no_alteration	no_alteration	no_alteration	no_alteration	no_alteration	no_alteration	Mutation	no_alteration	no_alteration	Mutation	no_alteration	no_alteration	no_alteration	no_alteration	no_alteration	no_alteration	no_alteration	no_alteration	no_alteration	no_alteration	no_alteration	no_alteration	no_alteration	no_alteration
TCGA-TQ-A7RQ-01A	TCGA-TQ-A7RQ	LGG	Oligodendroglioma			795	0	Oligodendroglioma, IDH-mutant, 1p/19q-codeleted. Grade NA.	Proneural	0.317	Mutant	codel		no_alteration	no_alteration	no_alteration	no_alteration	no_alteration	no_alteration	no_alteration	no_alteration	no_alteration	no_alteration	no_alteration	no_alteration	no_alteration	no_alteration	no_alteration	no_alteration	no_alteration	no_alteration	no_alteration	no_alteration	no_alteration	no_alteration	no_alteration	no_alteration
TCGA-HT-7875-01A	TCGA-HT-7875	LGG	Oligodendroglioma	Male	56	10	0	Oligodendroglioma, IDH-mutant, 1p/19q-codeleted. Grade 2.	Proneural	0.35975	Mutant	codel	Mutant	no_alteration	no_alteration	no_alteration	no_alteration	no_alteration	no_alteration	no_alteration	no_alteration	no_alteration	no_alteration	no_alteration	no_alteration	no_alteration	no_alteration	Mutation	no_alteration	no_alteration	no_alteration	no_alteration	no_alteration	no_alteration	no_alteration	no_alteration	no_alteration
TCGA-DU-7015-01A	TCGA-DU-7015	LGG	Oligodendroglioma	Female	41	2761	0	Astrocytoma, IDH-mutant. Grade 2.	Proneural	0.49875	Mutant	non-codel	WT	no_alteration	no_alteration	no_alteration	no_alteration	no_alteration	no_alteration	Mutation	no_alteration	no_alteration	Mutation	no_alteration	no_alteration	no_alteration	no_alteration	no_alteration	no_alteration	no_alteration	no_alteration	no_alteration	no_alteration	no_alteration	no_alteration	no_alteration	no_alteration
TCGA-CS-5396-01A	TCGA-CS-5396	LGG	Oligodendroglioma	Female	53	1631	0	Oligodendroglioma, IDH-mutant, 1p/19q-codeleted. Grade 3.	Proneural	0.439	Mutant	codel	Mutant	no_alteration	no_alteration	no_alteration	no_alteration	no_alteration	no_alteration	Mutation	no_alteration	no_alteration	no_alteration	no_alteration	no_alteration	no_alteration	no_alteration	no_alteration	no_alteration	no_alteration	no_alteration	no_alteration	no_alteration	no_alteration	no_alteration	no_alteration	no_alteration
TCGA-HT-A61B-01A	TCGA-HT-A61B	LGG	Astrocytoma			533	0	Astrocytoma, IDH-mutant. Grade 3.		0.54025	Mutant	non-codel	WT	no_alteration	no_alteration	no_alteration	no_alteration	no_alteration	no_alteration	Mutation	no_alteration	no_alteration	no_alteration	no_alteration	no_alteration	no_alteration	no_alteration	no_alteration	no_alteration	no_alteration	no_alteration	no_alteration	no_alteration	no_alteration	no_alteration	no_alteration	no_alteration
TCGA-FG-8182-01A	TCGA-FG-8182	LGG	Oligodendroglioma	Male	35	416	0	Astrocytoma, IDH-mutant. Grade 2.	Proneural	0.3945	Mutant	non-codel	WT	no_alteration	no_alteration	no_alteration	no_alteration	no_alteration	no_alteration	Mutation	Amplification	no_alteration	Mutation	no_alteration	no_alteration	no_alteration	no_alteration	no_alteration	no_alteration	no_alteration	no_alteration	no_alteration	no_alteration	no_alteration	no_alteration	no_alteration	no_alteration
TCGA-S9-A6UA-01A	TCGA-S9-A6UA	LGG	Astrocytoma	Male	66	178	1	NA. Grade NA.	Mesenchymal	0.6405	WT	non-codel		no_alteration	no_alteration	Mutation	no_alteration	no_alteration	no_alteration	no_alteration	no_alteration	no_alteration	Mutation	Deletion	Deletion	Deletion	no_alteration	no_alteration	no_alteration	no_alteration	Deletion	no_alteration	no_alteration	no_alteration	no_alteration	no_alteration	no_alteration
TCGA-QH-A6XA-01A	TCGA-QH-A6XA	LGG	Oligoastrocytoma	Female	23	502	0	Astrocytoma, IDH-mutant. Grade 2.	Proneural	0.39175	Mutant	non-codel		no_alteration	no_alteration	no_alteration	no_alteration	no_alteration	no_alteration	Mutation	no_alteration	no_alteration	Mutation	no_alteration	no_alteration	no_alteration	no_alteration	no_alteration	no_alteration	no_alteration	no_alteration	no_alteration	no_alteration	no_alteration	no_alteration	no_alteration	no_alteration
TCGA-FG-6689-01A	TCGA-FG-6689	LGG	Astrocytoma	Male	30	454	0	Astrocytoma, IDH-mutant. Grade 2.	Neural	0.37225	Mutant	non-codel		no_alteration	no_alteration	no_alteration	no_alteration	no_alteration	no_alteration	Mutation	no_alteration	no_alteration	Mutation	no_alteration	no_alteration	no_alteration	no_alteration	no_alteration	no_alteration	no_alteration	no_alteration	no_alteration	no_alteration	no_alteration	no_alteration	no_alteration	no_alteration
TCGA-P5-A5EZ-01A	TCGA-P5-A5EZ	LGG	Astrocytoma	Male	39	70	0	Astrocytoma, IDH-mutant. Grade 3.	Proneural	0.42725	Mutant	non-codel	WT	no_alteration	no_alteration	no_alteration	no_alteration	no_alteration	no_alteration	Mutation	no_alteration	no_alteration	no_alteration	no_alteration	no_alteration	no_alteration	Amplification	no_alteration	no_alteration	no_alteration	no_alteration	no_alteration	no_alteration	no_alteration	no_alteration	no_alteration	no_alteration
TCGA-HT-A615-01A	TCGA-HT-A615	LGG	Oligodendroglioma	Female	38	515	0	Oligodendroglioma, IDH-mutant, 1p/19q-codeleted. Grade 2.	Proneural	0.3765	Mutant	codel	Mutant	no_alteration	no_alteration	no_alteration	no_alteration	no_alteration	no_alteration	no_alteration	no_alteration	no_alteration	no_alteration	no_alteration	no_alteration	no_alteration	no_alteration	no_alteration	no_alteration	no_alteration	no_alteration	no_alteration	no_alteration	no_alteration	no_alteration	no_alteration	Mutation
TCGA-S9-A89Z-01A	TCGA-S9-A89Z	LGG	Astrocytoma	Male	40	623	0	Astrocytoma, IDH-mutant. Grade 4.		0.53625	Mutant	non-codel		no_alteration	no_alteration	no_alteration	no_alteration	no_alteration	no_alteration	Mutation	no_alteration	Amplification	no_alteration	Deletion	Deletion	Deletion	no_alteration	no_alteration	Amplification	no_alteration	no_alteration	Amplification	no_alteration	no_alteration	no_alteration	no_alteration	no_alteration
TCGA-TM-A84O-01A	TCGA-TM-A84O	LGG	Oligodendroglioma	Female	61	1011	1	Oligodendroglioma, IDH-mutant, 1p/19q-codeleted. Grade 3.		0.47275	Mutant	codel		no_alteration	no_alteration	no_alteration	no_alteration	no_alteration	no_alteration	no_alteration	no_alteration	no_alteration	no_alteration	no_alteration	no_alteration	no_alteration	no_alteration	Mutation	no_alteration	no_alteration	no_alteration	no_alteration	no_alteration	no_alteration	no_alteration	no_alteration	no_alteration
TCGA-CS-5395-01A	TCGA-CS-5395	LGG	Oligodendroglioma	Male	43	639	1	Glioblastoma, IDH-wildtype. Grade 4.	Classical	0.60925	WT	non-codel	Mutant	Mutation	no_alteration	no_alteration	no_alteration	no_alteration	no_alteration	no_alteration	no_alteration	no_alteration	no_alteration	Deletion	Deletion	Deletion	no_alteration	no_alteration	no_alteration	no_alteration	no_alteration	no_alteration	Amplification	Amplification	no_alteration	no_alteration	no_alteration
TCGA-TM-A84F-01A	TCGA-TM-A84F	LGG	Astrocytoma	Male	48	1796	0	Astrocytoma, IDH-mutant. Grade 3.		0.4875	Mutant	non-codel		no_alteration	no_alteration	no_alteration	no_alteration	no_alteration	no_alteration	no_alteration	no_alteration	no_alteration	no_alteration	no_alteration	no_alteration	no_alteration	no_alteration	no_alteration	no_alteration	no_alteration	no_alteration	no_alteration	no_alteration	no_alteration	no_alteration	no_alteration	no_alteration
TCGA-FG-A710-01A	TCGA-FG-A710	LGG	Oligodendroglioma	Female	50	1115	0	Oligodendroglioma, IDH-mutant, 1p/19q-codeleted. Grade 2.	Proneural	0.45075	Mutant	codel		no_alteration	no_alteration	no_alteration	no_alteration	no_alteration	no_alteration	no_alteration	no_alteration	no_alteration	no_alteration	no_alteration	no_alteration	no_alteration	no_alteration	Mutation	no_alteration	no_alteration	no_alteration	no_alteration	no_alteration	no_alteration	no_alteration	no_alteration	no_alteration
TCGA-E1-A7Z4-01A	TCGA-E1-A7Z4	LGG	Astrocytoma			4412	1	Astrocytoma, IDH-mutant. Grade NA.		0.4725	Mutant	non-codel		no_alteration	no_alteration	no_alteration	no_alteration	no_alteration	no_alteration	Mutation	no_alteration	no_alteration	Mutation	no_alteration	no_alteration	no_alteration	no_alteration	no_alteration	no_alteration	no_alteration	no_alteration	no_alteration	no_alteration	no_alteration	no_alteration	no_alteration	no_alteration
TCGA-S9-A6U6-01A	TCGA-S9-A6U6	LGG	Astrocytoma	Male	28	1069	0	Astrocytoma, IDH-mutant. Grade 3.	Neural	0.39925	Mutant	non-codel		no_alteration	no_alteration	no_alteration	no_alteration	no_alteration	no_alteration	Mutation	no_alteration	no_alteration	Mutation	no_alteration	no_alteration	no_alteration	no_alteration	no_alteration	no_alteration	no_alteration	no_alteration	no_alteration	no_alteration	no_alteration	no_alteration	no_alteration	no_alteration
TCGA-HT-7689-01A	TCGA-HT-7689	LGG	Oligodendroglioma	Female	58	455	0	Astrocytoma, IDH-mutant. Grade 2.	Proneural	0.3995	Mutant	non-codel	WT	no_alteration	no_alteration	no_alteration	no_alteration	no_alteration	no_alteration	Mutation	no_alteration	no_alteration	Mutation	no_alteration	no_alteration	no_alteration	no_alteration	no_alteration	no_alteration	no_alteration	no_alteration	no_alteration	no_alteration	no_alteration	no_alteration	no_alteration	no_alteration
TCGA-HT-A5RB-01A	TCGA-HT-A5RB	LGG	Astrocytoma	Male	24	3	0	Astrocytoma, IDH-mutant. Grade 2.	Proneural	0.3475	Mutant	non-codel	WT	no_alteration	no_alteration	no_alteration	no_alteration	no_alteration	no_alteration	Mutation	no_alteration	no_alteration	Mutation	no_alteration	no_alteration	no_alteration	no_alteration	no_alteration	no_alteration	no_alteration	no_alteration	no_alteration	no_alteration	no_alteration	no_alteration	no_alteration	no_alteration
TCGA-P5-A5EY-01A	TCGA-P5-A5EY	LGG	Astrocytoma	Male	21	72	0	NA. Grade NA.	Neural	0.46975	WT	non-codel	WT	no_alteration	no_alteration	no_alteration	no_alteration	no_alteration	no_alteration	no_alteration	Mutation	no_alteration	no_alteration	no_alteration	no_alteration	no_alteration	no_alteration	no_alteration	no_alteration	no_alteration	no_alteration	no_alteration	no_alteration	no_alteration	no_alteration	no_alteration	no_alteration
TCGA-DU-A76L-01A	TCGA-DU-A76L	LGG	Oligodendroglioma	Male	54	814	1	Glioblastoma, IDH-wildtype. Grade 4.	Mesenchymal	0.59575	WT	non-codel		no_alteration	Amplification	Mutation	no_alteration	no_alteration	no_alteration	no_alteration	no_alteration	no_alteration	no_alteration	Deletion	Deletion	Deletion	no_alteration	no_alteration	no_alteration	no_alteration	no_alteration	no_alteration	no_alteration	no_alteration	no_alteration	no_alteration	no_alteration
TCGA-QH-A6X8-01A	TCGA-QH-A6X8	LGG	Oligodendroglioma	Female	56	509	0	Oligodendroglioma, IDH-mutant, 1p/19q-codeleted. Grade 3.	Proneural	0.36825	Mutant	codel		no_alteration	no_alteration	no_alteration	no_alteration	Mutation	no_alteration	no_alteration	no_alteration	no_alteration	no_alteration	no_alteration	no_alteration	no_alteration	no_alteration	Mutation	no_alteration	no_alteration	no_alteration	no_alteration	no_alteration	no_alteration	no_alteration	no_alteration	no_alteration
TCGA-QH-A6CS-01A	TCGA-QH-A6CS	LGG	Astrocytoma	Male	41	588	0	Glioblastoma, IDH-wildtype. Grade 4.		0.49825	WT	non-codel		Mutation	no_alteration	no_alteration	no_alteration	no_alteration	no_alteration	no_alteration	no_alteration	no_alteration	no_alteration	no_alteration	no_alteration	no_alteration	no_alteration	no_alteration	no_alteration	no_alteration	no_alteration	no_alteration	no_alteration	no_alteration	no_alteration	no_alteration	no_alteration
TCGA-HT-7476-01A	TCGA-HT-7476	LGG	Astrocytoma	Male	26	199	0	Astrocytoma, IDH-mutant. Grade 4.	Neural	0.3445	Mutant	non-codel	WT	no_alteration	no_alteration	no_alteration	no_alteration	no_alteration	no_alteration	Mutation	no_alteration	no_alteration	Mutation	Deletion	Deletion	Deletion	no_alteration	no_alteration	no_alteration	no_alteration	Deletion	no_alteration	no_alteration	no_alteration	no_alteration	no_alteration	no_alteration
TCGA-DU-A7TB-01A	TCGA-DU-A7TB	LGG	Oligodendroglioma	Male	56	1567	0	NA. Grade NA.	Proneural	0.36825	WT	non-codel		no_alteration	no_alteration	no_alteration	no_alteration	Mutation	no_alteration	no_alteration	no_alteration	no_alteration	no_alteration	no_alteration	no_alteration	no_alteration	no_alteration	no_alteration	no_alteration	no_alteration	no_alteration	no_alteration	no_alteration	no_alteration	no_alteration	no_alteration	no_alteration
TCGA-HT-7482-01A	TCGA-HT-7482	LGG	Oligoastrocytoma	Female	18	3253	0	Astrocytoma, IDH-mutant. Grade 2.	Proneural	0.4465	Mutant	non-codel	WT	no_alteration	no_alteration	no_alteration	no_alteration	no_alteration	no_alteration	Mutation	no_alteration	no_alteration	Mutation	no_alteration	no_alteration	no_alteration	no_alteration	no_alteration	no_alteration	no_alteration	no_alteration	no_alteration	no_alteration	no_alteration	no_alteration	no_alteration	no_alteration
TCGA-TM-A84L-01A	TCGA-TM-A84L	LGG	Oligoastrocytoma	Male	31	1242	1	Astrocytoma, IDH-mutant. Grade 2.		0.462	Mutant	non-codel		no_alteration	no_alteration	no_alteration	no_alteration	no_alteration	no_alteration	Mutation	no_alteration	no_alteration	Mutation	no_alteration	no_alteration	no_alteration	no_alteration	no_alteration	no_alteration	no_alteration	no_alteration	no_alteration	no_alteration	no_alteration	no_alteration	no_alteration	no_alteration
TCGA-HW-7490-01A	TCGA-HW-7490	LGG	Astrocytoma	Male	41	1387	0	Astrocytoma, IDH-mutant. Grade 2.		0.4335	Mutant	non-codel	WT	no_alteration	no_alteration	no_alteration	no_alteration	no_alteration	no_alteration	Mutation	no_alteration	no_alteration	Mutation	no_alteration	no_alteration	no_alteration	no_alteration	no_alteration	no_alteration	no_alteration	no_alteration	no_alteration	no_alteration	no_alteration	no_alteration	no_alteration	no_alteration
TCGA-HT-A74K-01A	TCGA-HT-A74K	LGG	Oligodendroglioma			467	0	Astrocytoma, IDH-mutant. Grade 3.	Proneural	0.402432	Mutant	codel		no_alteration	no_alteration	no_alteration	no_alteration	Mutation	no_alteration	no_alteration	no_alteration	no_alteration	no_alteration	no_alteration	no_alteration	no_alteration	no_alteration	no_alteration	no_alteration	no_alteration	no_alteration	no_alteration	no_alteration	no_alteration	no_alteration	no_alteration	no_alteration
TCGA-FG-6688-01A	TCGA-FG-6688	LGG	Astrocytoma	Female	59	571	0	Glioblastoma, IDH-wildtype. Grade 4.		0.56075	WT	non-codel	Mutant	Deletion	Amplification	no_alteration	no_alteration	no_alteration	Mutation	no_alteration	no_alteration	no_alteration	no_alteration	no_alteration	no_alteration	no_alteration	no_alteration	no_alteration	no_alteration	no_alteration	no_alteration	no_alteration	Amplification	Amplification	no_alteration	no_alteration	no_alteration
TCGA-DU-8161-01A	TCGA-DU-8161	LGG	Oligoastrocytoma	Female	63	722	1	Glioblastoma, IDH-wildtype. Grade 4.	Classical	0.63625	WT	non-codel	Mutant	Mutation	no_alteration	Deletion	no_alteration	no_alteration	no_alteration	no_alteration	no_alteration	no_alteration	no_alteration	no_alteration	no_alteration	no_alteration	no_alteration	no_alteration	no_alteration	no_alteration	no_alteration	no_alteration	no_alteration	no_alteration	no_alteration	no_alteration	no_alteration
TCGA-CS-4943-01A	TCGA-CS-4943	LGG	Astrocytoma	Male	37	1106	1	Astrocytoma, IDH-mutant. Grade 4.	Proneural	0.44625	Mutant	non-codel	WT	no_alteration	no_alteration	no_alteration	no_alteration	no_alteration	no_alteration	Mutation	no_alteration	Amplification	Mutation	Deletion;Mutation	Deletion	Deletion	no_alteration	no_alteration	Amplification	Amplification	no_alteration	Amplification	no_alteration	no_alteration	no_alteration	no_alteration	no_alteration
TCGA-HT-7692-01A	TCGA-HT-7692	LGG	Oligoastrocytoma	Male	43	90	0	Oligodendroglioma, IDH-mutant, 1p/19q-codeleted. Grade 2.	Proneural	0.30825	Mutant	codel	Mutant	no_alteration	no_alteration	no_alteration	Mutation	no_alteration	no_alteration	no_alteration	no_alteration	no_alteration	no_alteration	no_alteration	no_alteration	no_alteration	no_alteration	no_alteration	no_alteration	no_alteration	no_alteration	no_alteration	no_alteration	no_alteration	no_alteration	no_alteration	no_alteration
TCGA-E1-A7YN-01A	TCGA-E1-A7YN	LGG	Astrocytoma			727	1	NA. Grade NA.	Mesenchymal	0.5945	WT	non-codel		Deletion	no_alteration	no_alteration	no_alteration	no_alteration	no_alteration	no_alteration	no_alteration	no_alteration	no_alteration	no_alteration	Deletion	no_alteration	no_alteration	no_alteration	no_alteration	no_alteration	no_alteration	no_alteration	Amplification	Amplification	no_alteration	no_alteration	no_alteration
TCGA-CS-6667-01A	TCGA-CS-6667	LGG	Astrocytoma	Female	39	1469	0	Astrocytoma, IDH-mutant. Grade 2.		0.4255	Mutant	non-codel	WT	no_alteration	no_alteration	no_alteration	no_alteration	no_alteration	no_alteration	Mutation	no_alteration	no_alteration	Deletion	no_alteration	no_alteration	no_alteration	no_alteration	no_alteration	no_alteration	no_alteration	no_alteration	no_alteration	no_alteration	no_alteration	no_alteration	no_alteration	no_alteration
TCGA-VM-A8C8-01A	TCGA-VM-A8C8	LGG	Oligodendroglioma	Female	50	1397	0	Astrocytoma, IDH-mutant. Grade 2.		0.46075	Mutant	non-codel		no_alteration	no_alteration	no_alteration	no_alteration	no_alteration	no_alteration	Mutation	no_alteration	no_alteration	Mutation	no_alteration	no_alteration	no_alteration	no_alteration	no_alteration	no_alteration	no_alteration	no_alteration	no_alteration	no_alteration	no_alteration	no_alteration	no_alteration	no_alteration
TCGA-HT-7471-01A	TCGA-HT-7471	LGG	Oligodendroglioma	Female	37	4	0	Oligodendroglioma, IDH-mutant, 1p/19q-codeleted. Grade 3.	Proneural	0.36875	Mutant	codel	Mutant	no_alteration	no_alteration	no_alteration	no_alteration	no_alteration	no_alteration	no_alteration	no_alteration	no_alteration	no_alteration	no_alteration	no_alteration	no_alteration	no_alteration	Mutation	no_alteration	no_alteration	no_alteration	no_alteration	no_alteration	no_alteration	no_alteration	no_alteration	Mutation
TCGA-HW-A5KJ-01A	TCGA-HW-A5KJ	LGG	Oligodendroglioma	Male	68	962	1	Oligodendroglioma, IDH-mutant, 1p/19q-codeleted. Grade 3.	Proneural	0.398974	Mutant	codel	Mutant	no_alteration	no_alteration	no_alteration	no_alteration	no_alteration	no_alteration	no_alteration	no_alteration	no_alteration	no_alteration	no_alteration	no_alteration	no_alteration	no_alteration	no_alteration	no_alteration	no_alteration	no_alteration	no_alteration	no_alteration	no_alteration	no_alteration	no_alteration	no_alteration
TCGA-CS-5390-01A	TCGA-CS-5390	LGG	Oligodendroglioma	Female	47			Oligodendroglioma, IDH-mutant, 1p/19q-codeleted. Grade 2.	Proneural	0.352	Mutant	codel	Mutant	no_alteration	no_alteration	no_alteration	no_alteration	no_alteration	no_alteration	no_alteration	no_alteration	no_alteration	no_alteration	no_alteration	no_alteration	no_alteration	no_alteration	no_alteration	no_alteration	no_alteration	no_alteration	no_alteration	no_alteration	no_alteration	no_alteration	no_alteration	no_alteration
TCGA-P5-A780-01A	TCGA-P5-A780	LGG	Astrocytoma			72	0	Astrocytoma, IDH-mutant. Grade 4.	Proneural	0.439	Mutant	non-codel		no_alteration	no_alteration	no_alteration	no_alteration	no_alteration	no_alteration	Mutation	no_alteration	no_alteration	no_alteration	Deletion	Deletion	Deletion	no_alteration	no_alteration	no_alteration	no_alteration	no_alteration	no_alteration	no_alteration	no_alteration	no_alteration	no_alteration	no_alteration
TCGA-S9-A6WD-01A	TCGA-S9-A6WD	LGG	Oligodendroglioma	Male	58	2289	0	Oligodendroglioma, IDH-mutant, 1p/19q-codeleted. Grade 3.	Proneural	0.3465	Mutant	codel		no_alteration	no_alteration	no_alteration	no_alteration	no_alteration	no_alteration	no_alteration	no_alteration	no_alteration	no_alteration	no_alteration	no_alteration	no_alteration	no_alteration	no_alteration	no_alteration	no_alteration	no_alteration	no_alteration	no_alteration	no_alteration	no_alteration	no_alteration	no_alteration
TCGA-HT-7477-01B	TCGA-HT-7477	LGG	Astrocytoma	Male	62	738	0	Astrocytoma, IDH-mutant. Grade 4.	Proneural	0.60325	Mutant	non-codel	WT	no_alteration	no_alteration	no_alteration	no_alteration	no_alteration	no_alteration	Mutation	no_alteration	Amplification	Mutation	Deletion	Deletion	Deletion	no_alteration	no_alteration	Amplification	Amplification	Deletion	Amplification	no_alteration	no_alteration	no_alteration	no_alteration	no_alteration
TCGA-DB-A64P-01A	TCGA-DB-A64P	LGG	Oligodendroglioma	Male	40	916	0	Oligodendroglioma, IDH-mutant, 1p/19q-codeleted. Grade 3.	Proneural	0.3865	Mutant	codel	Mutant	no_alteration	no_alteration	no_alteration	no_alteration	no_alteration	no_alteration	no_alteration	no_alteration	no_alteration	no_alteration	no_alteration	no_alteration	no_alteration	no_alteration	Mutation	no_alteration	no_alteration	no_alteration	no_alteration	no_alteration	no_alteration	no_alteration	no_alteration	no_alteration
TCGA-E1-5311-01A	TCGA-E1-5311	LGG	Oligodendroglioma	Male	31	4084	1	Oligodendroglioma, IDH-mutant, 1p/19q-codeleted. Grade 3.	Proneural	0.392	Mutant	codel	Mutant	no_alteration	no_alteration	no_alteration	no_alteration	no_alteration	no_alteration	no_alteration	no_alteration	no_alteration	no_alteration	no_alteration	no_alteration	no_alteration	no_alteration	Mutation	no_alteration	no_alteration	no_alteration	no_alteration	no_alteration	no_alteration	no_alteration	no_alteration	no_alteration
TCGA-DU-6542-01A	TCGA-DU-6542	LGG	Oligoastrocytoma	Male	25	73	0	Astrocytoma, IDH-mutant. Grade 3.	Proneural	0.44775	Mutant	non-codel	WT	no_alteration	no_alteration	no_alteration	no_alteration	no_alteration	no_alteration	Mutation	no_alteration	no_alteration	no_alteration	no_alteration	no_alteration	no_alteration	no_alteration	no_alteration	no_alteration	no_alteration	no_alteration	no_alteration	no_alteration	no_alteration	no_alteration	no_alteration	no_alteration
TCGA-DB-A75P-01A	TCGA-DB-A75P	LGG	Astrocytoma	Female	25	492	0	NA. Grade NA.	Neural	0.488	WT	non-codel		no_alteration	no_alteration	no_alteration	no_alteration	no_alteration	no_alteration	no_alteration	Mutation	no_alteration	no_alteration	Deletion	Deletion	Deletion	no_alteration	no_alteration	no_alteration	no_alteration	Deletion	no_alteration	no_alteration	no_alteration	no_alteration	no_alteration	no_alteration
TCGA-TQ-A7RW-01A	TCGA-TQ-A7RW	LGG	Oligodendroglioma			821	1	Astrocytoma, IDH-mutant. Grade 2.	Proneural	0.539	Mutant	non-codel		no_alteration	no_alteration	no_alteration	no_alteration	no_alteration	no_alteration	Mutation	no_alteration	no_alteration	Deletion	no_alteration	no_alteration	no_alteration	no_alteration	no_alteration	no_alteration	no_alteration	no_alteration	no_alteration	no_alteration	no_alteration	no_alteration	no_alteration	no_alteration
TCGA-DU-6404-02B	TCGA-DU-6404	LGG	Oligodendroglioma	Female	24			NA. Grade NA.	Classical	0.791282	WT	non-codel	WT	no_alteration	no_alteration	no_alteration	no_alteration	no_alteration	no_alteration	no_alteration	no_alteration	no_alteration	no_alteration	no_alteration	no_alteration	no_alteration	no_alteration	no_alteration	no_alteration	no_alteration	no_alteration	no_alteration	no_alteration	no_alteration	no_alteration	no_alteration	no_alteration
TCGA-HT-7478-01A	TCGA-HT-7478	LGG	Astrocytoma	Male	36	194	0	Astrocytoma, IDH-mutant. Grade 2.	Mesenchymal	0.432	Mutant	non-codel	WT	no_alteration	no_alteration	no_alteration	Mutation	no_alteration	no_alteration	Mutation	no_alteration	no_alteration	Mutation	no_alteration	no_alteration	no_alteration	no_alteration	no_alteration	no_alteration	no_alteration	no_alteration	no_alteration	no_alteration	no_alteration	no_alteration	no_alteration	no_alteration
TCGA-E1-5318-01A	TCGA-E1-5318	LGG	Oligodendroglioma	Female	42	2379	1	Oligodendroglioma, IDH-mutant, 1p/19q-codeleted. Grade 2.	Proneural	0.5725	Mutant	codel	Mutant	no_alteration	no_alteration	no_alteration	no_alteration	no_alteration	no_alteration	no_alteration	no_alteration	no_alteration	no_alteration	no_alteration	no_alteration	no_alteration	Amplification	Mutation	no_alteration	no_alteration	no_alteration	no_alteration	no_alteration	no_alteration	Amplification	Amplification	no_alteration
TCGA-P5-A5EV-01A	TCGA-P5-A5EV	LGG	Astrocytoma	Male	39	7	0	Astrocytoma, IDH-mutant. Grade 2.	Proneural	0.4	Mutant	non-codel	WT	no_alteration	no_alteration	no_alteration	no_alteration	no_alteration	no_alteration	Mutation	no_alteration	no_alteration	Mutation	no_alteration	no_alteration	no_alteration	no_alteration	no_alteration	no_alteration	no_alteration	no_alteration	no_alteration	no_alteration	no_alteration	no_alteration	no_alteration	no_alteration
TCGA-DU-7019-01A	TCGA-DU-7019	LGG	Oligoastrocytoma	Male	39	800	0	Astrocytoma, IDH-mutant. Grade 3.		0.47175	Mutant	non-codel	WT	no_alteration	no_alteration	no_alteration	no_alteration	no_alteration	no_alteration	Mutation	no_alteration	no_alteration	Deletion	no_alteration	no_alteration	no_alteration	no_alteration	no_alteration	no_alteration	no_alteration	no_alteration	no_alteration	no_alteration	no_alteration	no_alteration	no_alteration	no_alteration
TCGA-HT-7874-01A	TCGA-HT-7874	LGG	Oligodendroglioma	Female	41	1130	0	Oligodendroglioma, IDH-mutant, 1p/19q-codeleted. Grade 3.	Neural	0.24875	Mutant	codel	Mutant	no_alteration	no_alteration	no_alteration	Mutation	no_alteration	no_alteration	no_alteration	no_alteration	no_alteration	no_alteration	no_alteration	no_alteration	no_alteration	no_alteration	no_alteration	no_alteration	no_alteration	no_alteration	no_alteration	no_alteration	no_alteration	no_alteration	no_alteration	no_alteration
TCGA-S9-A6WO-01A	TCGA-S9-A6WO	LGG	Astrocytoma	Male	29	566	0	Astrocytoma, IDH-mutant. Grade 2.	Proneural	0.443	Mutant	non-codel		no_alteration	no_alteration	no_alteration	no_alteration	no_alteration	no_alteration	Mutation	no_alteration	no_alteration	Mutation	no_alteration	no_alteration	no_alteration	no_alteration	no_alteration	no_alteration	no_alteration	no_alteration	no_alteration	no_alteration	no_alteration	no_alteration	no_alteration	no_alteration
TCGA-FG-8189-01B	TCGA-FG-8189	LGG	Oligodendroglioma	Female	33	685	0	Astrocytoma, IDH-mutant. Grade 2.	Neural	0.19575	Mutant	non-codel	WT
TCGA-DB-A64S-01A	TCGA-DB-A64S	LGG	Oligoastrocytoma	Male	20	835	0	Astrocytoma, IDH-mutant. Grade 2.		0.4075	Mutant	non-codel	WT	no_alteration	no_alteration	no_alteration	no_alteration	no_alteration	no_alteration	Mutation	no_alteration	no_alteration	Mutation	no_alteration	no_alteration	no_alteration	no_alteration	no_alteration	no_alteration	no_alteration	no_alteration	no_alteration	no_alteration	no_alteration	no_alteration	no_alteration	no_alteration
TCGA-HT-7884-01B	TCGA-HT-7884	LGG	Astrocytoma	Female	44	343	0	Astrocytoma, IDH-mutant. Grade 2.	Proneural	0.34475	Mutant	non-codel	WT	no_alteration	no_alteration	no_alteration	no_alteration	no_alteration	no_alteration	Mutation	no_alteration	no_alteration	Mutation	no_alteration	no_alteration	no_alteration	no_alteration	no_alteration	no_alteration	no_alteration	no_alteration	no_alteration	no_alteration	no_alteration	no_alteration	no_alteration	no_alteration
TCGA-F6-A8O4-01A	TCGA-F6-A8O4	LGG	Astrocytoma	Male	44	6	0	Astrocytoma, IDH-mutant. Grade 2.		0.46525	Mutant	non-codel		no_alteration	no_alteration	no_alteration	no_alteration	no_alteration	no_alteration	Mutation	no_alteration	no_alteration	Mutation	no_alteration	no_alteration	no_alteration	no_alteration	no_alteration	no_alteration	no_alteration	no_alteration	no_alteration	no_alteration	no_alteration	no_alteration	no_alteration	no_alteration
TCGA-QH-A65Z-01A	TCGA-QH-A65Z	LGG	Oligodendroglioma	Male	54	427	0	Oligodendroglioma, IDH-mutant, 1p/19q-codeleted. Grade 2.	Proneural	0.2725	Mutant	codel	Mutant	no_alteration	no_alteration	no_alteration	no_alteration	no_alteration	no_alteration	no_alteration	no_alteration	no_alteration	no_alteration	no_alteration	no_alteration	no_alteration	no_alteration	Mutation	no_alteration	no_alteration	no_alteration	no_alteration	no_alteration	no_alteration	no_alteration	no_alteration	no_alteration
TCGA-DB-5274-01A	TCGA-DB-5274	LGG	Oligoastrocytoma	Female	37	2289	0	Oligodendroglioma, IDH-mutant, 1p/19q-codeleted. Grade 3.	Proneural	0.41	Mutant	codel	Mutant	no_alteration	no_alteration	no_alteration	no_alteration	no_alteration	no_alteration	no_alteration	no_alteration	no_alteration	no_alteration	no_alteration	no_alteration	no_alteration	no_alteration	no_alteration	no_alteration	no_alteration	no_alteration	no_alteration	no_alteration	no_alteration	no_alteration	no_alteration	Mutation
TCGA-DU-8164-01A	TCGA-DU-8164	LGG	Oligodendroglioma	Male	51	651	0	Oligodendroglioma, IDH-mutant, 1p/19q-codeleted. Grade 2.	Proneural	0.39425	Mutant	codel	Mutant	no_alteration	no_alteration	no_alteration	Mutation	no_alteration	no_alteration	no_alteration	no_alteration	no_alteration	no_alteration	no_alteration	no_alteration	no_alteration	no_alteration	no_alteration	no_alteration	no_alteration	no_alteration	no_alteration	no_alteration	no_alteration	no_alteration	no_alteration	Mutation
TCGA-FG-7641-01B	TCGA-FG-7641	LGG	Oligodendroglioma	Male	31	627	0	Oligodendroglioma, IDH-mutant, 1p/19q-codeleted. Grade 2.	Neural	0.26375	Mutant	codel	Mutant	no_alteration	no_alteration	no_alteration	no_alteration	no_alteration	no_alteration	no_alteration	no_alteration	no_alteration	no_alteration	no_alteration	no_alteration	no_alteration	no_alteration	Mutation	no_alteration	no_alteration	no_alteration	no_alteration	no_alteration	no_alteration	no_alteration	no_alteration	no_alteration
TCGA-FG-A4MT-02A	TCGA-FG-A4MT	LGG	Oligodendroglioma	Female	27			Astrocytoma, IDH-mutant. Grade 2.	Proneural	0.27825	Mutant	non-codel	WT	no_alteration	no_alteration	no_alteration	no_alteration	no_alteration	no_alteration	Mutation	no_alteration	no_alteration	Mutation	no_alteration	no_alteration	no_alteration	no_alteration	no_alteration	no_alteration	no_alteration	no_alteration	no_alteration	no_alteration	no_alteration	no_alteration	no_alteration	no_alteration
TCGA-TQ-A7RR-01A	TCGA-TQ-A7RR	LGG	Oligoastrocytoma			787	0	Astrocytoma, IDH-mutant. Grade NA.	Neural	0.438	Mutant	non-codel		no_alteration	no_alteration	no_alteration	no_alteration	no_alteration	no_alteration	Mutation	no_alteration	no_alteration	Mutation	no_alteration	no_alteration	no_alteration	no_alteration	no_alteration	no_alteration	no_alteration	no_alteration	no_alteration	no_alteration	no_alteration	no_alteration	no_alteration	no_alteration
TCGA-P5-A736-01A	TCGA-P5-A736	LGG	Astrocytoma			230	0	Astrocytoma, IDH-mutant. Grade NA.		0.531	Mutant	non-codel		no_alteration	no_alteration	no_alteration	no_alteration	no_alteration	no_alteration	Mutation	no_alteration	no_alteration	Mutation	no_alteration	no_alteration	no_alteration	no_alteration	no_alteration	no_alteration	no_alteration	no_alteration	no_alteration	no_alteration	no_alteration	no_alteration	no_alteration	no_alteration
TCGA-DU-5874-01A	TCGA-DU-5874	LGG	Oligodendroglioma	Female	62	461	0	Oligodendroglioma, IDH-mutant, 1p/19q-codeleted. Grade 2.	Proneural	0.36175	Mutant	codel	Mutant	no_alteration	no_alteration	no_alteration	no_alteration	no_alteration	no_alteration	no_alteration	no_alteration	no_alteration	no_alteration	no_alteration	no_alteration	no_alteration	no_alteration	no_alteration	no_alteration	no_alteration	no_alteration	no_alteration	no_alteration	no_alteration	no_alteration	no_alteration	no_alteration
TCGA-HT-7475-01A	TCGA-HT-7475	LGG	Oligoastrocytoma	Male	67	530	0	Astrocytoma, IDH-mutant. Grade 3.	Neural	0.338	Mutant	non-codel	WT	no_alteration	no_alteration	no_alteration	no_alteration	no_alteration	no_alteration	Mutation	no_alteration	no_alteration	Mutation	no_alteration	no_alteration	no_alteration	no_alteration	no_alteration	no_alteration	no_alteration	no_alteration	no_alteration	no_alteration	no_alteration	no_alteration	no_alteration	no_alteration
TCGA-RY-A843-01A	TCGA-RY-A843	LGG	Astrocytoma			63	0	Astrocytoma, IDH-mutant. Grade 3.		0.402	Mutant	non-codel		no_alteration	no_alteration	no_alteration	no_alteration	no_alteration	no_alteration	no_alteration	no_alteration	no_alteration	no_alteration	no_alteration	no_alteration	no_alteration	no_alteration	no_alteration	no_alteration	no_alteration	no_alteration	no_alteration	no_alteration	no_alteration	no_alteration	no_alteration	no_alteration
TCGA-FG-A6IZ-01A	TCGA-FG-A6IZ	LGG	Oligodendroglioma	Male	60	457	0	Oligodendroglioma, IDH-mutant, 1p/19q-codeleted. Grade 2.	Proneural	0.333684	Mutant	codel		no_alteration	no_alteration	no_alteration	no_alteration	no_alteration	no_alteration	no_alteration	no_alteration	no_alteration	no_alteration	no_alteration	no_alteration	no_alteration	no_alteration	no_alteration	no_alteration	no_alteration	no_alteration	no_alteration	no_alteration	no_alteration	no_alteration	no_alteration	no_alteration
TCGA-HT-8018-01A	TCGA-HT-8018	LGG	Oligoastrocytoma	Female	40	1152	1	Astrocytoma, IDH-mutant. Grade 2.	Neural	0.3795	Mutant	non-codel	WT	no_alteration	no_alteration	no_alteration	no_alteration	no_alteration	no_alteration	Mutation	no_alteration	no_alteration	no_alteration	no_alteration	no_alteration	no_alteration	no_alteration	no_alteration	no_alteration	no_alteration	no_alteration	no_alteration	no_alteration	no_alteration	no_alteration	no_alteration	no_alteration
TCGA-DU-7290-01A	TCGA-DU-7290	LGG	Astrocytoma	Female	45	315	1	Glioblastoma, IDH-wildtype. Grade 4.	Mesenchymal	0.68375	WT	non-codel	Mutant	Mutation	no_alteration	no_alteration	no_alteration	no_alteration	Mutation	no_alteration	no_alteration	no_alteration	no_alteration	no_alteration	no_alteration	Deletion	no_alteration	no_alteration	no_alteration	no_alteration	no_alteration	no_alteration	no_alteration	no_alteration	no_alteration	no_alteration	no_alteration
TCGA-HT-8558-01A	TCGA-HT-8558	LGG	Oligodendroglioma	Female	29	418	0	NA. Grade NA.	Neural	0.20225	WT	non-codel	WT
TCGA-HT-7691-01A	TCGA-HT-7691	LGG	Astrocytoma	Female	31	3	0	NA. Grade NA.		0.51825	WT	non-codel	WT	no_alteration	no_alteration	no_alteration	no_alteration	no_alteration	no_alteration	no_alteration	Amplification	no_alteration	no_alteration	no_alteration	no_alteration	no_alteration	no_alteration	no_alteration	no_alteration	no_alteration	no_alteration	no_alteration	no_alteration	no_alteration	no_alteration	no_alteration	no_alteration
TCGA-CS-6669-01A	TCGA-CS-6669	LGG	Oligodendroglioma	Female	26	1494	0	NA. Grade NA.	Neural	0.22075	WT	non-codel	WT
TCGA-P5-A72Z-01A	TCGA-P5-A72Z	LGG	Oligodendroglioma	Female	64	354	0	Oligodendroglioma, IDH-mutant, 1p/19q-codeleted. Grade 3.	Proneural	0.55975	Mutant	codel		no_alteration	no_alteration	no_alteration	no_alteration	no_alteration	no_alteration	no_alteration	no_alteration	no_alteration	no_alteration	no_alteration	no_alteration	no_alteration	no_alteration	Mutation	no_alteration	no_alteration	no_alteration	no_alteration	no_alteration	no_alteration	no_alteration	no_alteration	no_alteration
TCGA-HT-7604-01A	TCGA-HT-7604	LGG	Astrocytoma	Male	50	3725	0	Astrocytoma, IDH-mutant. Grade 2.	Proneural	0.423	Mutant	non-codel	WT	no_alteration	no_alteration	no_alteration	no_alteration	no_alteration	no_alteration	Mutation	no_alteration	no_alteration	Mutation	no_alteration	no_alteration	no_alteration	no_alteration	no_alteration	no_alteration	no_alteration	no_alteration	no_alteration	no_alteration	no_alteration	no_alteration	no_alteration	no_alteration
TCGA-P5-A730-01A	TCGA-P5-A730	LGG	Oligoastrocytoma	Male	22	333	0	Oligodendroglioma, IDH-mutant, 1p/19q-codeleted. Grade 3.		0.4285	Mutant	codel		no_alteration	no_alteration	no_alteration	no_alteration	no_alteration	no_alteration	no_alteration	no_alteration	no_alteration	no_alteration	no_alteration	no_alteration	no_alteration	no_alteration	no_alteration	no_alteration	no_alteration	no_alteration	no_alteration	no_alteration	no_alteration	no_alteration	no_alteration	no_alteration
TCGA-TQ-A7RN-01A	TCGA-TQ-A7RN	LGG	Oligodendroglioma			1026	0	Oligodendroglioma, IDH-mutant, 1p/19q-codeleted. Grade NA.	Proneural	0.38825	Mutant	codel		no_alteration	no_alteration	no_alteration	no_alteration	no_alteration	no_alteration	Mutation	no_alteration	no_alteration	no_alteration	no_alteration	no_alteration	no_alteration	no_alteration	no_alteration	no_alteration	no_alteration	no_alteration	no_alteration	no_alteration	no_alteration	no_alteration	no_alteration	Deletion
TCGA-FG-A6J3-01A	TCGA-FG-A6J3	LGG	Astrocytoma	Female	52	677	0	Astrocytoma, IDH-mutant. Grade 3.	Mesenchymal	0.613437	Mutant	non-codel		no_alteration	no_alteration	no_alteration	no_alteration	no_alteration	Deletion	Mutation	no_alteration	no_alteration	Deletion	no_alteration	no_alteration	no_alteration	no_alteration	no_alteration	no_alteration	no_alteration	no_alteration	no_alteration	no_alteration	no_alteration	no_alteration	no_alteration	no_alteration
TCGA-DU-A7T6-01A	TCGA-DU-A7T6	LGG	Oligodendroglioma	Female	73	547	1	Oligodendroglioma, IDH-mutant, 1p/19q-codeleted. Grade 3.	Proneural	0.3925	Mutant	codel		no_alteration	no_alteration	no_alteration	no_alteration	no_alteration	no_alteration	no_alteration	no_alteration	no_alteration	no_alteration	no_alteration	no_alteration	no_alteration	no_alteration	Mutation	no_alteration	no_alteration	no_alteration	no_alteration	no_alteration	no_alteration	no_alteration	no_alteration	no_alteration
TCGA-QH-A6X5-01A	TCGA-QH-A6X5	LGG	Oligoastrocytoma	Female	58	497	0	Oligodendroglioma, IDH-mutant, 1p/19q-codeleted. Grade 2.	Proneural	0.3355	Mutant	codel		no_alteration	no_alteration	no_alteration	no_alteration	no_alteration	no_alteration	no_alteration	no_alteration	no_alteration	no_alteration	no_alteration	no_alteration	no_alteration	no_alteration	Mutation	no_alteration	no_alteration	no_alteration	no_alteration	no_alteration	no_alteration	no_alteration	no_alteration	no_alteration
TCGA-DU-7309-01A	TCGA-DU-7309	LGG	Oligodendroglioma	Female	41	84	0	Astrocytoma, IDH-mutant. Grade 3.	Neural	0.30625	Mutant	non-codel	WT	no_alteration	no_alteration	no_alteration	no_alteration	no_alteration	no_alteration	Mutation	Amplification	Amplification	Mutation	no_alteration	no_alteration	no_alteration	no_alteration	no_alteration	Amplification	Amplification	no_alteration	Amplification	no_alteration	no_alteration	no_alteration	no_alteration	no_alteration
TCGA-WY-A85C-01A	TCGA-WY-A85C	LGG	Astrocytoma			1426	0	Astrocytoma, IDH-mutant. Grade 2.		0.35875	Mutant	non-codel		no_alteration	no_alteration	no_alteration	no_alteration	no_alteration	no_alteration	Mutation	no_alteration	no_alteration	Amplification	no_alteration	no_alteration	no_alteration	no_alteration	no_alteration	no_alteration	no_alteration	no_alteration	no_alteration	no_alteration	no_alteration	no_alteration	no_alteration	no_alteration
TCGA-TM-A84Q-01A	TCGA-TM-A84Q	LGG	Astrocytoma	Male	31	772	0	Astrocytoma, IDH-mutant. Grade 2.		0.557	Mutant	non-codel		no_alteration	no_alteration	no_alteration	no_alteration	no_alteration	no_alteration	Mutation	no_alteration	no_alteration	Mutation	no_alteration	no_alteration	no_alteration	no_alteration	Deletion	no_alteration	no_alteration	no_alteration	no_alteration	no_alteration	no_alteration	no_alteration	no_alteration	no_alteration
TCGA-E1-A7YW-01A	TCGA-E1-A7YW	LGG	Oligoastrocytoma	Male	28	1120	1	Astrocytoma, IDH-mutant. Grade 2.	Proneural	0.4475	Mutant	non-codel		no_alteration	no_alteration	no_alteration	no_alteration	no_alteration	no_alteration	Mutation	no_alteration	no_alteration	Mutation	no_alteration	no_alteration	no_alteration	no_alteration	no_alteration	no_alteration	no_alteration	no_alteration	no_alteration	no_alteration	no_alteration	no_alteration	no_alteration	no_alteration
TCGA-DU-6399-01A	TCGA-DU-6399	LGG	Oligodendroglioma	Male	54	2000	1	Astrocytoma, IDH-mutant. Grade 2.	Proneural	0.44925	Mutant	non-codel	WT	no_alteration	no_alteration	no_alteration	no_alteration	no_alteration	no_alteration	Mutation	no_alteration	no_alteration	Mutation	no_alteration	no_alteration	no_alteration	no_alteration	no_alteration	no_alteration	no_alteration	no_alteration	no_alteration	no_alteration	no_alteration	no_alteration	no_alteration	no_alteration
TCGA-DU-7007-01A	TCGA-DU-7007	LGG	Astrocytoma	Male	33	1915	1	Astrocytoma, IDH-mutant. Grade 2.	Mesenchymal	0.72475	Mutant	non-codel	WT	no_alteration	no_alteration	no_alteration	no_alteration	no_alteration	no_alteration	Mutation	no_alteration	no_alteration	Mutation	no_alteration	no_alteration	no_alteration	no_alteration	no_alteration	no_alteration	no_alteration	no_alteration	no_alteration	no_alteration	no_alteration	no_alteration	no_alteration	no_alteration
TCGA-S9-A6U8-01A	TCGA-S9-A6U8	LGG	Astrocytoma	Male	24	2988	1	Astrocytoma, IDH-mutant. Grade 2.	Proneural	0.434	Mutant	non-codel		no_alteration	no_alteration	no_alteration	no_alteration	no_alteration	no_alteration	Mutation	no_alteration	no_alteration	Mutation	no_alteration	no_alteration	no_alteration	no_alteration	no_alteration	no_alteration	no_alteration	no_alteration	no_alteration	no_alteration	no_alteration	no_alteration	no_alteration	no_alteration
TCGA-HT-7468-01A	TCGA-HT-7468	LGG	Oligodendroglioma	Male	30	203	0	Oligodendroglioma, IDH-mutant, 1p/19q-codeleted. Grade 3.	Proneural	0.398	Mutant	codel	Mutant	no_alteration	no_alteration	no_alteration	Mutation	no_alteration	no_alteration	no_alteration	no_alteration	no_alteration	no_alteration	no_alteration	no_alteration	no_alteration	no_alteration	Mutation	no_alteration	no_alteration	no_alteration	no_alteration	no_alteration	no_alteration	no_alteration	no_alteration	no_alteration
TCGA-HT-8108-01A	TCGA-HT-8108	LGG	Oligodendroglioma	Female	26	76	0	Astrocytoma, IDH-mutant. Grade 2.	Proneural	0.36475	Mutant	non-codel	WT	no_alteration	no_alteration	no_alteration	no_alteration	no_alteration	no_alteration	Mutation	no_alteration	no_alteration	Mutation	no_alteration	no_alteration	no_alteration	no_alteration	no_alteration	no_alteration	no_alteration	no_alteration	no_alteration	no_alteration	no_alteration	no_alteration	no_alteration	no_alteration
TCGA-DU-A5TW-01A	TCGA-DU-A5TW	LGG	Astrocytoma	Female	33	760	0	Astrocytoma, IDH-mutant. Grade 3.	Proneural	0.48625	Mutant	non-codel	WT	no_alteration	no_alteration	no_alteration	no_alteration	no_alteration	no_alteration	Mutation	no_alteration	no_alteration	Mutation	no_alteration	no_alteration	no_alteration	no_alteration	no_alteration	no_alteration	no_alteration	no_alteration	no_alteration	no_alteration	no_alteration	no_alteration	no_alteration	no_alteration
TCGA-HT-A5RC-01A	TCGA-HT-A5RC	LGG	Astrocytoma	Female	70	162	1	Glioblastoma, IDH-wildtype. Grade 4.	Classical	0.6745	WT	non-codel	WT	no_alteration	Amplification;Mutation	no_alteration	no_alteration	no_alteration	no_alteration	no_alteration	no_alteration	no_alteration	no_alteration	Deletion	Deletion	Deletion	Amplification	no_alteration	no_alteration	no_alteration	no_alteration	no_alteration	no_alteration	no_alteration	Amplification	Amplification	no_alteration
TCGA-FG-A70Z-01A	TCGA-FG-A70Z	LGG	Oligoastrocytoma	Female	53	328	0	Glioblastoma, IDH-wildtype. Grade 4.	Classical	0.5615	WT	non-codel		no_alteration	Amplification;Mutation	no_alteration	no_alteration	no_alteration	no_alteration	no_alteration	no_alteration	no_alteration	no_alteration	no_alteration	no_alteration	no_alteration	Amplification	no_alteration	no_alteration	no_alteration	no_alteration	no_alteration	no_alteration	no_alteration	Amplification	Amplification	no_alteration
TCGA-HT-A74J-01A	TCGA-HT-A74J	LGG	Oligoastrocytoma	Male	33	320	0	Astrocytoma, IDH-mutant. Grade 2.	Proneural	0.41875	Mutant	non-codel		no_alteration	no_alteration	no_alteration	no_alteration	no_alteration	no_alteration	Mutation	no_alteration	no_alteration	Mutation	no_alteration	no_alteration	no_alteration	no_alteration	no_alteration	no_alteration	no_alteration	no_alteration	no_alteration	no_alteration	no_alteration	no_alteration	no_alteration	no_alteration
TCGA-S9-A6TY-01A	TCGA-S9-A6TY	LGG	Oligodendroglioma	Male	50	1076	0	Oligodendroglioma, IDH-mutant, 1p/19q-codeleted. Grade 2.	Proneural	0.31575	Mutant	codel		no_alteration	no_alteration	no_alteration	no_alteration	no_alteration	no_alteration	no_alteration	no_alteration	no_alteration	no_alteration	no_alteration	no_alteration	no_alteration	no_alteration	no_alteration	no_alteration	no_alteration	no_alteration	no_alteration	no_alteration	no_alteration	no_alteration	no_alteration	no_alteration
TCGA-FG-A711-01A	TCGA-FG-A711	LGG	Oligodendroglioma	Female	33	1481	1	Astrocytoma, IDH-mutant. Grade 2.	Neural	0.42125	Mutant	non-codel		no_alteration	no_alteration	no_alteration	no_alteration	no_alteration	no_alteration	Mutation	no_alteration	no_alteration	Mutation	no_alteration	no_alteration	no_alteration	no_alteration	no_alteration	no_alteration	no_alteration	no_alteration	no_alteration	no_alteration	no_alteration	no_alteration	no_alteration	no_alteration
TCGA-KT-A74X-01A	TCGA-KT-A74X	LGG	Oligoastrocytoma	Male	26	438	0	Oligodendroglioma, IDH-mutant, 1p/19q-codeleted. Grade 3.	Proneural	0.34625	Mutant	codel		no_alteration	no_alteration	no_alteration	no_alteration	Mutation	no_alteration	no_alteration	no_alteration	no_alteration	no_alteration	no_alteration	no_alteration	no_alteration	no_alteration	Mutation	no_alteration	no_alteration	no_alteration	no_alteration	no_alteration	no_alteration	no_alteration	no_alteration	no_alteration
TCGA-HT-A61C-01A	TCGA-HT-A61C	LGG	Oligodendroglioma	Male	66	537	1	Glioblastoma, IDH-wildtype. Grade 4.		0.57275	WT	non-codel	Mutant	no_alteration	Mutation	no_alteration	no_alteration	no_alteration	no_alteration	no_alteration	no_alteration	no_alteration	no_alteration	Deletion	Deletion	no_alteration	no_alteration	no_alteration	no_alteration	no_alteration	no_alteration	no_alteration	no_alteration	no_alteration	no_alteration	no_alteration	no_alteration
TCGA-S9-A7R4-01A	TCGA-S9-A7R4	LGG	Astrocytoma	Male	46	914	0	Astrocytoma, IDH-mutant. Grade 3.	Proneural	0.451	Mutant	non-codel		no_alteration	no_alteration	no_alteration	no_alteration	no_alteration	no_alteration	Mutation	no_alteration	no_alteration	no_alteration	no_alteration	no_alteration	no_alteration	no_alteration	no_alteration	no_alteration	no_alteration	no_alteration	no_alteration	no_alteration	no_alteration	no_alteration	no_alteration	no_alteration
TCGA-DU-8162-01A	TCGA-DU-8162	LGG	Oligoastrocytoma	Female	61	444	1	Glioblastoma, IDH-wildtype. Grade 4.	Neural	0.29925	WT	non-codel	WT	no_alteration	Amplification;Mutation	no_alteration	no_alteration	no_alteration	no_alteration	no_alteration	no_alteration	no_alteration	no_alteration	no_alteration	no_alteration	no_alteration	no_alteration	no_alteration	no_alteration	no_alteration	no_alteration	no_alteration	no_alteration	no_alteration	no_alteration	no_alteration	no_alteration
TCGA-DU-A5TP-01A	TCGA-DU-A5TP	LGG	Astrocytoma	Male	33	1012	0	Astrocytoma, IDH-mutant. Grade 3.	Mesenchymal	0.4535	Mutant	non-codel	WT	no_alteration	no_alteration	Amplification	no_alteration	no_alteration	no_alteration	Mutation	no_alteration	no_alteration	Mutation	no_alteration	no_alteration	no_alteration	no_alteration	no_alteration	no_alteration	no_alteration	no_alteration	no_alteration	no_alteration	no_alteration	no_alteration	no_alteration	no_alteration
TCGA-FG-7634-01A	TCGA-FG-7634	LGG	Oligodendroglioma	Male	28	467	0	Oligodendroglioma, IDH-mutant, 1p/19q-codeleted. Grade 2.	Proneural	0.43275	Mutant	codel	Mutant	no_alteration	no_alteration	no_alteration	Mutation	no_alteration	no_alteration	no_alteration	no_alteration	no_alteration	no_alteration	no_alteration	no_alteration	no_alteration	no_alteration	no_alteration	no_alteration	no_alteration	no_alteration	no_alteration	no_alteration	no_alteration	no_alteration	no_alteration	no_alteration
TCGA-DB-A75L-01A	TCGA-DB-A75L	LGG	Astrocytoma	Female	36	342	0	Astrocytoma, IDH-mutant. Grade 3.	Neural	0.41425	Mutant	non-codel		no_alteration	no_alteration	no_alteration	no_alteration	no_alteration	no_alteration	Mutation	no_alteration	no_alteration	no_alteration	no_alteration	no_alteration	no_alteration	no_alteration	no_alteration	no_alteration	no_alteration	no_alteration	no_alteration	no_alteration	no_alteration	no_alteration	no_alteration	no_alteration
TCGA-DB-5280-01A	TCGA-DB-5280	LGG	Oligoastrocytoma	Male	43	1112	0	Astrocytoma, IDH-mutant. Grade 2.	Proneural	0.41625	Mutant	non-codel	WT	no_alteration	no_alteration	no_alteration	no_alteration	no_alteration	no_alteration	Mutation	no_alteration	no_alteration	Mutation	no_alteration	no_alteration	no_alteration	no_alteration	no_alteration	no_alteration	no_alteration	no_alteration	no_alteration	no_alteration	no_alteration	no_alteration	no_alteration	no_alteration
TCGA-HT-7681-01A	TCGA-HT-7681	LGG	Oligoastrocytoma	Female	29	1359	0	Oligodendroglioma, IDH-mutant, 1p/19q-codeleted. Grade 2.	Neural	0.31175	Mutant	codel	Mutant	no_alteration	no_alteration	no_alteration	no_alteration	no_alteration	no_alteration	no_alteration	no_alteration	no_alteration	no_alteration	no_alteration	no_alteration	no_alteration	no_alteration	Mutation	no_alteration	no_alteration	no_alteration	no_alteration	no_alteration	no_alteration	no_alteration	no_alteration	no_alteration
TCGA-TQ-A7RK-02A	TCGA-TQ-A7RK	LGG	Oligoastrocytoma					Astrocytoma, IDH-mutant. Grade NA.	Proneural	0.48575	Mutant	non-codel	WT	no_alteration	no_alteration	no_alteration	no_alteration	no_alteration	no_alteration	Mutation	no_alteration	no_alteration	Mutation	no_alteration	no_alteration	no_alteration	no_alteration	no_alteration	no_alteration	no_alteration	no_alteration	no_alteration	no_alteration	no_alteration	no_alteration	no_alteration	no_alteration
TCGA-WY-A85B-01A	TCGA-WY-A85B	LGG	Astrocytoma			1393	0	Astrocytoma, IDH-mutant. Grade 2.		0.44025	Mutant	non-codel		no_alteration	no_alteration	no_alteration	no_alteration	no_alteration	no_alteration	Mutation	no_alteration	no_alteration	Mutation	no_alteration	no_alteration	no_alteration	no_alteration	no_alteration	no_alteration	no_alteration	no_alteration	no_alteration	no_alteration	no_alteration	no_alteration	no_alteration	no_alteration
TCGA-VM-A8CD-01A	TCGA-VM-A8CD	LGG	Astrocytoma	Male	58	240	1	NA. Grade NA.		0.551	WT	non-codel		Mutation	Mutation	Mutation	no_alteration	no_alteration	no_alteration	no_alteration	no_alteration	no_alteration	no_alteration	Deletion	Deletion	Deletion	no_alteration	no_alteration	no_alteration	no_alteration	no_alteration	no_alteration	no_alteration	no_alteration	no_alteration	no_alteration	no_alteration
TCGA-E1-A7YM-01A	TCGA-E1-A7YM	LGG	Astrocytoma			648	1	NA. Grade NA.	Neural	0.5005	WT	non-codel		no_alteration	Mutation	no_alteration	no_alteration	no_alteration	no_alteration	no_alteration	no_alteration	no_alteration	no_alteration	no_alteration	no_alteration	no_alteration	no_alteration	no_alteration	no_alteration	no_alteration	no_alteration	no_alteration	no_alteration	no_alteration	no_alteration	no_alteration	no_alteration
TCGA-E1-A7YY-01A	TCGA-E1-A7YY	LGG	Oligodendroglioma			4445	1	Astrocytoma, IDH-mutant. Grade NA.	Neural	0.25225	Mutant	non-codel		no_alteration	no_alteration	no_alteration	no_alteration	no_alteration	no_alteration	no_alteration	no_alteration	no_alteration	no_alteration	no_alteration	no_alteration	no_alteration	no_alteration	no_alteration	no_alteration	no_alteration	no_alteration	no_alteration	no_alteration	no_alteration	no_alteration	no_alteration	no_alteration
TCGA-DH-A7UR-01A	TCGA-DH-A7UR	LGG	Oligodendroglioma	Female	59	1650	0	Oligodendroglioma, IDH-mutant, 1p/19q-codeleted. Grade 3.		0.417	Mutant	codel		no_alteration	no_alteration	no_alteration	no_alteration	no_alteration	no_alteration	no_alteration	no_alteration	no_alteration	no_alteration	no_alteration	no_alteration	no_alteration	no_alteration	Mutation	no_alteration	no_alteration	no_alteration	no_alteration	no_alteration	no_alteration	no_alteration	no_alteration	Mutation
TCGA-DB-A4XA-01A	TCGA-DB-A4XA	LGG	Oligoastrocytoma	Male	30	573	0	Oligodendroglioma, IDH-mutant, 1p/19q-codeleted. Grade 2.	Proneural	0.34025	Mutant	codel	Mutant	no_alteration	no_alteration	no_alteration	no_alteration	no_alteration	no_alteration	no_alteration	no_alteration	no_alteration	no_alteration	no_alteration	no_alteration	no_alteration	no_alteration	Mutation	no_alteration	no_alteration	no_alteration	no_alteration	no_alteration	no_alteration	no_alteration	no_alteration	no_alteration
TCGA-CS-6188-01A	TCGA-CS-6188	LGG	Astrocytoma	Male	48	814	1	Glioblastoma, IDH-wildtype. Grade 4.	Classical	0.671	WT	non-codel	Mutant	no_alteration	Amplification	no_alteration	no_alteration	Mutation	no_alteration	no_alteration	no_alteration	no_alteration	no_alteration	Deletion	Deletion	no_alteration	no_alteration	no_alteration	no_alteration	no_alteration	no_alteration	no_alteration	no_alteration	no_alteration	no_alteration	no_alteration	no_alteration
TCGA-DU-A6S8-01A	TCGA-DU-A6S8	LGG	Oligodendroglioma	Female	74	678	0	Oligodendroglioma, IDH-mutant, 1p/19q-codeleted. Grade 3.	Proneural	0.37975	Mutant	codel		no_alteration	no_alteration	no_alteration	no_alteration	no_alteration	no_alteration	no_alteration	no_alteration	no_alteration	no_alteration	Deletion	Deletion	no_alteration	no_alteration	Mutation	no_alteration	no_alteration	no_alteration	no_alteration	no_alteration	no_alteration	no_alteration	no_alteration	no_alteration
TCGA-FG-A60L-01A	TCGA-FG-A60L	LGG	Astrocytoma	Female	34	655	0	Astrocytoma, IDH-mutant. Grade 2.		0.425789	Mutant	non-codel		no_alteration	no_alteration	no_alteration	no_alteration	no_alteration	no_alteration	Mutation	no_alteration	no_alteration	no_alteration	no_alteration	no_alteration	no_alteration	no_alteration	no_alteration	no_alteration	no_alteration	no_alteration	no_alteration	no_alteration	no_alteration	no_alteration	no_alteration	no_alteration
TCGA-DU-A7T8-01A	TCGA-DU-A7T8	LGG	Oligoastrocytoma	Male	35	4229	1	Astrocytoma, IDH-mutant. Grade 3.	Proneural	0.42525	Mutant	non-codel		no_alteration	no_alteration	no_alteration	no_alteration	no_alteration	no_alteration	Mutation	no_alteration	no_alteration	Mutation	no_alteration	no_alteration	no_alteration	no_alteration	no_alteration	no_alteration	no_alteration	no_alteration	no_alteration	no_alteration	no_alteration	no_alteration	no_alteration	no_alteration
TCGA-HT-A616-01A	TCGA-HT-A616	LGG	Astrocytoma	Female	36	55	0	Astrocytoma, IDH-mutant. Grade 2.	Neural	0.30575	Mutant	non-codel	WT	no_alteration	no_alteration	no_alteration	no_alteration	no_alteration	no_alteration	no_alteration	no_alteration	no_alteration	Mutation	no_alteration	no_alteration	no_alteration	no_alteration	no_alteration	no_alteration	no_alteration	no_alteration	no_alteration	no_alteration	no_alteration	no_alteration	no_alteration	no_alteration
TCGA-S9-A7IY-01A	TCGA-S9-A7IY	LGG	Oligoastrocytoma	Male	39	715	0	Oligodendroglioma, IDH-mutant, 1p/19q-codeleted. Grade 3.		0.4385	Mutant	codel		no_alteration	no_alteration	no_alteration	no_alteration	no_alteration	no_alteration	no_alteration	no_alteration	no_alteration	no_alteration	no_alteration	no_alteration	no_alteration	no_alteration	Mutation	no_alteration	no_alteration	no_alteration	no_alteration	no_alteration	no_alteration	no_alteration	no_alteration	Mutation
TCGA-E1-5304-01A	TCGA-E1-5304	LGG	Astrocytoma	Male	42	1251	1	Astrocytoma, IDH-mutant. Grade 3.	Proneural	0.57575	Mutant	non-codel	WT	no_alteration	no_alteration	no_alteration	no_alteration	no_alteration	no_alteration	Mutation	no_alteration	no_alteration	Mutation	no_alteration	no_alteration	no_alteration	no_alteration	no_alteration	no_alteration	no_alteration	no_alteration	no_alteration	no_alteration	no_alteration	no_alteration	no_alteration	no_alteration
TCGA-S9-A6WL-01A	TCGA-S9-A6WL	LGG	Astrocytoma	Male	52	946	0	Oligodendroglioma, IDH-mutant, 1p/19q-codeleted. Grade 3.	Neural	0.37475	Mutant	codel		no_alteration	no_alteration	no_alteration	no_alteration	no_alteration	no_alteration	no_alteration	no_alteration	no_alteration	no_alteration	no_alteration	no_alteration	no_alteration	no_alteration	no_alteration	no_alteration	no_alteration	no_alteration	no_alteration	no_alteration	no_alteration	no_alteration	no_alteration	no_alteration
TCGA-DB-A4XC-01A	TCGA-DB-A4XC	LGG	Oligoastrocytoma	Male	26	1421	0	Astrocytoma, IDH-mutant. Grade 2.	Neural	0.364	Mutant	non-codel	WT	no_alteration	no_alteration	no_alteration	no_alteration	no_alteration	no_alteration	Mutation	no_alteration	no_alteration	Mutation	no_alteration	no_alteration	no_alteration	no_alteration	no_alteration	no_alteration	no_alteration	no_alteration	no_alteration	no_alteration	no_alteration	no_alteration	no_alteration	no_alteration
TCGA-R8-A73M-01A	TCGA-R8-A73M	LGG	Oligodendroglioma	Female	48	1806	0	Oligodendroglioma, IDH-mutant, 1p/19q-codeleted. Grade 2.	Proneural	0.302051	Mutant	codel		no_alteration	no_alteration	no_alteration	no_alteration	no_alteration	no_alteration	no_alteration	no_alteration	no_alteration	no_alteration	no_alteration	no_alteration	no_alteration	no_alteration	Mutation	no_alteration	no_alteration	no_alteration	no_alteration	no_alteration	no_alteration	no_alteration	no_alteration	no_alteration
TCGA-QH-A6CV-01A	TCGA-QH-A6CV	LGG	Oligoastrocytoma	Male	51	442	0	Glioblastoma, IDH-wildtype. Grade 4.	Classical	0.6405	WT	non-codel		no_alteration	Amplification	no_alteration	no_alteration	no_alteration	no_alteration	no_alteration	no_alteration	no_alteration	no_alteration	no_alteration	no_alteration	no_alteration	Amplification	no_alteration	no_alteration	no_alteration	no_alteration	no_alteration	no_alteration	no_alteration	Amplification	Amplification	no_alteration
TCGA-HT-7467-01A	TCGA-HT-7467	LGG	Oligodendroglioma	Male	54	3	0	Oligodendroglioma, IDH-mutant, 1p/19q-codeleted. Grade 2.	Neural	0.31875	Mutant	codel	Mutant	no_alteration	no_alteration	no_alteration	no_alteration	no_alteration	no_alteration	no_alteration	no_alteration	no_alteration	no_alteration	no_alteration	no_alteration	no_alteration	no_alteration	no_alteration	no_alteration	no_alteration	no_alteration	no_alteration	no_alteration	no_alteration	no_alteration	no_alteration	Mutation
TCGA-DB-5270-01A	TCGA-DB-5270	LGG	Oligoastrocytoma	Female	38	3733	0	Astrocytoma, IDH-mutant. Grade 3.	Neural	0.3575	Mutant	non-codel		no_alteration	no_alteration	no_alteration	no_alteration	no_alteration	no_alteration	Mutation	no_alteration	no_alteration	Mutation	no_alteration	no_alteration	no_alteration	no_alteration	no_alteration	no_alteration	no_alteration	no_alteration	no_alteration	no_alteration	no_alteration	no_alteration	no_alteration	no_alteration
TCGA-HT-7469-01A	TCGA-HT-7469	LGG	Oligodendroglioma	Male	30	351	1	NA. Grade NA.	Classical	0.62975	WT	non-codel	WT	no_alteration	no_alteration	no_alteration	no_alteration	no_alteration	no_alteration	Mutation	no_alteration	Mutation	Mutation	no_alteration	no_alteration	no_alteration	no_alteration	no_alteration	no_alteration	no_alteration	no_alteration	no_alteration	no_alteration	no_alteration	no_alteration	no_alteration	no_alteration
TCGA-E1-A7YI-01A	TCGA-E1-A7YI	LGG	Astrocytoma			111	1	Astrocytoma, IDH-mutant. Grade 4.	Proneural	0.6485	Mutant	non-codel		no_alteration	no_alteration	no_alteration	no_alteration	no_alteration	no_alteration	Mutation	no_alteration	Amplification;Mutation	Mutation	Deletion	Deletion	Deletion	no_alteration	no_alteration	Amplification;Mutation	Amplification	no_alteration	no_alteration	no_alteration	no_alteration	no_alteration	no_alteration	no_alteration
TCGA-QH-A6XC-01A	TCGA-QH-A6XC	LGG	Astrocytoma	Male	48	508	0	Glioblastoma, IDH-wildtype. Grade 4.	Classical	0.51275	WT	non-codel		no_alteration	Amplification;Mutation	no_alteration	no_alteration	no_alteration	no_alteration	no_alteration	no_alteration	no_alteration	no_alteration	Deletion	Deletion	Deletion	no_alteration	no_alteration	no_alteration	no_alteration	no_alteration	no_alteration	no_alteration	no_alteration	no_alteration	no_alteration	no_alteration
TCGA-E1-A7YU-01A	TCGA-E1-A7YU	LGG	Oligoastrocytoma			23	1	Astrocytoma, IDH-mutant. Grade NA.	Neural	0.43	Mutant	non-codel		no_alteration	no_alteration	no_alteration	no_alteration	no_alteration	no_alteration	Mutation	no_alteration	no_alteration	no_alteration	no_alteration	no_alteration	no_alteration	no_alteration	Deletion	no_alteration	no_alteration	no_alteration	no_alteration	no_alteration	no_alteration	no_alteration	no_alteration	no_alteration
TCGA-P5-A77X-01A	TCGA-P5-A77X	LGG	Oligoastrocytoma			105	0	Oligodendroglioma, IDH-mutant, 1p/19q-codeleted. Grade NA.	Neural	0.33525	Mutant	codel		no_alteration	no_alteration	no_alteration	no_alteration	no_alteration	no_alteration	no_alteration	no_alteration	no_alteration	no_alteration	no_alteration	no_alteration	no_alteration	no_alteration	Mutation	no_alteration	no_alteration	no_alteration	no_alteration	no_alteration	no_alteration	no_alteration	no_alteration	Mutation
TCGA-DU-A5TS-01A	TCGA-DU-A5TS	LGG	Oligodendroglioma	Male	42	964	0	Astrocytoma, IDH-mutant. Grade 2.		0.44975	Mutant	non-codel	WT	no_alteration	no_alteration	no_alteration	no_alteration	no_alteration	no_alteration	no_alteration	no_alteration	no_alteration	Mutation	no_alteration	no_alteration	no_alteration	no_alteration	no_alteration	no_alteration	no_alteration	no_alteration	no_alteration	no_alteration	no_alteration	no_alteration	no_alteration	no_alteration
TCGA-DU-6400-01A	TCGA-DU-6400	LGG	Oligodendroglioma	Female	66	37	1	Oligodendroglioma, IDH-mutant, 1p/19q-codeleted. Grade 2.	Proneural	0.32825	Mutant	codel	Mutant	no_alteration	no_alteration	no_alteration	no_alteration	no_alteration	no_alteration	no_alteration	no_alteration	no_alteration	no_alteration	no_alteration	no_alteration	no_alteration	no_alteration	Mutation	no_alteration	no_alteration	no_alteration	no_alteration	no_alteration	no_alteration	no_alteration	no_alteration	no_alteration
TCGA-S9-A6U9-01A	TCGA-S9-A6U9	LGG	Astrocytoma	Male	36	2918	0	Astrocytoma, IDH-mutant. Grade 3.		0.531	Mutant	non-codel		no_alteration	no_alteration	no_alteration	no_alteration	no_alteration	no_alteration	no_alteration	no_alteration	no_alteration	Mutation	no_alteration	no_alteration	no_alteration	no_alteration	no_alteration	no_alteration	no_alteration	no_alteration	no_alteration	no_alteration	no_alteration	no_alteration	no_alteration	no_alteration
TCGA-E1-A7YQ-01A	TCGA-E1-A7YQ	LGG	Oligodendroglioma			1578	1	NA. Grade NA.	Mesenchymal	0.7495	WT	non-codel		no_alteration	Amplification;Mutation	no_alteration	no_alteration	no_alteration	no_alteration	no_alteration	no_alteration	no_alteration	no_alteration	no_alteration	no_alteration	no_alteration	no_alteration	no_alteration	no_alteration	no_alteration	no_alteration	no_alteration	no_alteration	no_alteration	no_alteration	no_alteration	no_alteration
TCGA-TM-A84B-01A	TCGA-TM-A84B	LGG	Astrocytoma	Male	40	758	1	Glioblastoma, IDH-wildtype. Grade 4.		0.588	WT	non-codel		Mutation	no_alteration	no_alteration	no_alteration	no_alteration	no_alteration	no_alteration	no_alteration	no_alteration	no_alteration	no_alteration	no_alteration	no_alteration	Amplification	no_alteration	no_alteration	no_alteration	no_alteration	no_alteration	no_alteration	no_alteration	Amplification	Amplification	no_alteration
TCGA-QH-A65R-01A	TCGA-QH-A65R	LGG	Oligodendroglioma	Female	38	461	0	Oligodendroglioma, IDH-mutant, 1p/19q-codeleted. Grade 3.	Proneural	0.35225	Mutant	codel		no_alteration	no_alteration	no_alteration	no_alteration	no_alteration	no_alteration	no_alteration	no_alteration	no_alteration	no_alteration	no_alteration	no_alteration	no_alteration	no_alteration	no_alteration	no_alteration	no_alteration	no_alteration	no_alteration	no_alteration	no_alteration	no_alteration	no_alteration	no_alteration
TCGA-DB-A4X9-01A	TCGA-DB-A4X9	LGG	Oligoastrocytoma	Female	33	1412	0	Astrocytoma, IDH-mutant. Grade 2.	Proneural	0.33875	Mutant	non-codel	WT	no_alteration	no_alteration	no_alteration	no_alteration	no_alteration	no_alteration	no_alteration	no_alteration	no_alteration	no_alteration	no_alteration	no_alteration	no_alteration	no_alteration	no_alteration	no_alteration	no_alteration	no_alteration	no_alteration	no_alteration	no_alteration	no_alteration	no_alteration	no_alteration
TCGA-RY-A847-01A	TCGA-RY-A847	LGG	Oligodendroglioma			933	0	Oligodendroglioma, IDH-mutant, 1p/19q-codeleted. Grade 2.		0.36725	Mutant	codel		no_alteration	no_alteration	no_alteration	no_alteration	no_alteration	no_alteration	no_alteration	no_alteration	no_alteration	no_alteration	no_alteration	no_alteration	no_alteration	no_alteration	no_alteration	no_alteration	no_alteration	no_alteration	no_alteration	no_alteration	no_alteration	no_alteration	no_alteration	Mutation
TCGA-FG-A60J-01A	TCGA-FG-A60J	LGG	Oligoastrocytoma	Female	47	449	0	Astrocytoma, IDH-mutant. Grade 2.	Proneural	0.33975	Mutant	non-codel	Mutant	no_alteration	no_alteration	no_alteration	no_alteration	no_alteration	no_alteration	Mutation	no_alteration	no_alteration	no_alteration	no_alteration	no_alteration	no_alteration	no_alteration	no_alteration	no_alteration	no_alteration	no_alteration	no_alteration	no_alteration	no_alteration	no_alteration	no_alteration	no_alteration
TCGA-TQ-A7RV-02A	TCGA-TQ-A7RV	LGG	Astrocytoma					Astrocytoma, IDH-mutant. Grade NA.	Proneural	0.4535	Mutant	non-codel	WT	no_alteration	no_alteration	no_alteration	no_alteration	no_alteration	no_alteration	Mutation	no_alteration	no_alteration	Deletion;Mutation	no_alteration	no_alteration	no_alteration	no_alteration	no_alteration	no_alteration	no_alteration	no_alteration	no_alteration	no_alteration	no_alteration	no_alteration	no_alteration	no_alteration
TCGA-DH-A7UT-01A	TCGA-DH-A7UT	LGG	Astrocytoma	Male	30	531	1	Astrocytoma, IDH-mutant. Grade 3.		0.44475	Mutant	non-codel		no_alteration	no_alteration	no_alteration	no_alteration	no_alteration	no_alteration	Mutation	no_alteration	no_alteration	no_alteration	no_alteration	no_alteration	no_alteration	no_alteration	no_alteration	no_alteration	no_alteration	no_alteration	no_alteration	no_alteration	no_alteration	no_alteration	no_alteration	no_alteration
TCGA-HT-7860-01A	TCGA-HT-7860	LGG	Astrocytoma	Female	60	15	0	Glioblastoma, IDH-wildtype. Grade 4.	Classical	0.67	WT	non-codel	Mutant	Mutation	no_alteration	Mutation	no_alteration	no_alteration	no_alteration	no_alteration	no_alteration	no_alteration	no_alteration	Deletion	Deletion	Deletion	no_alteration	no_alteration	no_alteration	no_alteration	no_alteration	no_alteration	no_alteration	no_alteration	no_alteration	no_alteration	no_alteration
TCGA-HT-7608-01A	TCGA-HT-7608	LGG	Oligoastrocytoma	Male	61	671	0	Oligodendroglioma, IDH-mutant, 1p/19q-codeleted. Grade 2.	Neural	0.41675	Mutant	codel	Mutant	no_alteration	no_alteration	no_alteration	no_alteration	no_alteration	no_alteration	no_alteration	no_alteration	no_alteration	no_alteration	no_alteration	no_alteration	no_alteration	no_alteration	Mutation	no_alteration	no_alteration	no_alteration	no_alteration	no_alteration	no_alteration	no_alteration	no_alteration	Mutation
TCGA-FG-8188-01A	TCGA-FG-8188	LGG	Oligoastrocytoma	Male	41	455	0	Astrocytoma, IDH-mutant. Grade 2.		0.47825	Mutant	non-codel	WT	no_alteration	no_alteration	no_alteration	no_alteration	Mutation	no_alteration	Mutation	no_alteration	no_alteration	Mutation	no_alteration	no_alteration	no_alteration	no_alteration	no_alteration	no_alteration	no_alteration	no_alteration	no_alteration	no_alteration	no_alteration	no_alteration	no_alteration	no_alteration
TCGA-DU-A76K-01A	TCGA-DU-A76K	LGG	Oligodendroglioma	Male	87	347	1	Glioblastoma, IDH-wildtype. Grade 4.	Neural	0.497	WT	non-codel		no_alteration	no_alteration	no_alteration	no_alteration	no_alteration	no_alteration	no_alteration	no_alteration	no_alteration	no_alteration	Deletion	Deletion	Deletion	no_alteration	no_alteration	no_alteration	no_alteration	no_alteration	no_alteration	no_alteration	no_alteration	no_alteration	no_alteration	no_alteration
TCGA-S9-A7QW-01A	TCGA-S9-A7QW	LGG	Astrocytoma	Female	54	458	0	Astrocytoma, IDH-mutant. Grade 3.	Proneural	0.3435	Mutant	non-codel		no_alteration	no_alteration	no_alteration	no_alteration	no_alteration	no_alteration	Mutation	no_alteration	no_alteration	Mutation	no_alteration	no_alteration	no_alteration	no_alteration	Deletion	no_alteration	no_alteration	no_alteration	no_alteration	no_alteration	no_alteration	no_alteration	no_alteration	no_alteration
TCGA-DU-5872-02A	TCGA-DU-5872	LGG	Oligoastrocytoma	Female	43			Astrocytoma, IDH-mutant. Grade 2.	Proneural	0.5705	Mutant	non-codel	WT	no_alteration	no_alteration	no_alteration	no_alteration	no_alteration	no_alteration	Mutation	no_alteration	no_alteration	Mutation	no_alteration	no_alteration	no_alteration	no_alteration	no_alteration	no_alteration	no_alteration	no_alteration	no_alteration	no_alteration	no_alteration	no_alteration	no_alteration	no_alteration
TCGA-CS-4942-01A	TCGA-CS-4942	LGG	Astrocytoma	Female	44	1335	1	Astrocytoma, IDH-mutant. Grade 3.	Proneural	0.46875	Mutant	non-codel	WT	no_alteration	no_alteration	no_alteration	no_alteration	Mutation	no_alteration	Mutation	no_alteration	no_alteration	Mutation	no_alteration	no_alteration	no_alteration	no_alteration	no_alteration	no_alteration	no_alteration	no_alteration	no_alteration	no_alteration	no_alteration	no_alteration	no_alteration	no_alteration
TCGA-CS-6290-01A	TCGA-CS-6290	LGG	Astrocytoma	Male	31	1137	1	Astrocytoma, IDH-mutant. Grade 3.		0.52325	Mutant	non-codel	WT	no_alteration	no_alteration	no_alteration	no_alteration	no_alteration	no_alteration	Mutation	no_alteration	no_alteration	no_alteration	no_alteration	no_alteration	no_alteration	no_alteration	no_alteration	no_alteration	no_alteration	no_alteration	no_alteration	no_alteration	no_alteration	no_alteration	no_alteration	no_alteration
TCGA-S9-A6U0-01A	TCGA-S9-A6U0	LGG	Astrocytoma	Male	46	742	1	Glioblastoma, IDH-wildtype. Grade 4.	Mesenchymal	0.70825	WT	non-codel		Mutation	Amplification	no_alteration	Mutation	no_alteration	no_alteration	no_alteration	no_alteration	Amplification	no_alteration	Deletion	Deletion	Deletion	no_alteration	no_alteration	Amplification	Amplification	no_alteration	no_alteration	no_alteration	no_alteration	no_alteration	no_alteration	no_alteration
TCGA-DU-A5TY-01A	TCGA-DU-A5TY	LGG	Astrocytoma	Female	46	1033	1	Glioblastoma, IDH-wildtype. Grade 4.	Classical	0.57075	WT	non-codel	Mutant	no_alteration	no_alteration	no_alteration	no_alteration	no_alteration	no_alteration	no_alteration	no_alteration	no_alteration	no_alteration	no_alteration	no_alteration	no_alteration	no_alteration	no_alteration	no_alteration	no_alteration	no_alteration	no_alteration	no_alteration	no_alteration	no_alteration	no_alteration	no_alteration
TCGA-FG-6691-01A	TCGA-FG-6691	LGG	Astrocytoma	Female	23	1257	0	Astrocytoma, IDH-mutant. Grade 2.	Proneural	0.47425	Mutant	non-codel	WT	no_alteration	no_alteration	no_alteration	no_alteration	no_alteration	no_alteration	Mutation	no_alteration	no_alteration	Mutation	no_alteration	no_alteration	no_alteration	no_alteration	no_alteration	no_alteration	no_alteration	no_alteration	no_alteration	no_alteration	no_alteration	no_alteration	no_alteration	no_alteration
TCGA-DU-8167-01A	TCGA-DU-8167	LGG	Oligoastrocytoma	Female	69	471	0	Astrocytoma, IDH-mutant. Grade 2.	Proneural	0.42675	Mutant	non-codel	WT	no_alteration	no_alteration	no_alteration	no_alteration	no_alteration	no_alteration	Mutation	no_alteration	no_alteration	Deletion	no_alteration	no_alteration	no_alteration	no_alteration	no_alteration	no_alteration	no_alteration	no_alteration	no_alteration	no_alteration	no_alteration	no_alteration	no_alteration	no_alteration
TCGA-VV-A86M-01A	TCGA-VV-A86M	LGG	Astrocytoma	Female	36	487	0	Astrocytoma, IDH-mutant. Grade 3.		0.485	Mutant	non-codel		no_alteration	no_alteration	no_alteration	no_alteration	no_alteration	no_alteration	Mutation	no_alteration	no_alteration	no_alteration	no_alteration	no_alteration	no_alteration	no_alteration	no_alteration	no_alteration	no_alteration	no_alteration	no_alteration	no_alteration	no_alteration	no_alteration	no_alteration	no_alteration
TCGA-P5-A72X-01A	TCGA-P5-A72X	LGG	Astrocytoma	Male	21	403	0	Astrocytoma, IDH-mutant. Grade 3.		0.5045	Mutant	non-codel		no_alteration	no_alteration	no_alteration	no_alteration	no_alteration	no_alteration	Mutation	no_alteration	no_alteration	no_alteration	no_alteration	no_alteration	no_alteration	no_alteration	no_alteration	no_alteration	no_alteration	no_alteration	no_alteration	no_alteration	no_alteration	no_alteration	no_alteration	no_alteration
TCGA-S9-A7QY-01A	TCGA-S9-A7QY	LGG	Oligoastrocytoma	Female	35	863	0	Oligodendroglioma, IDH-mutant, 1p/19q-codeleted. Grade 2.	Proneural	0.3585	Mutant	codel		no_alteration	no_alteration	no_alteration	no_alteration	no_alteration	no_alteration	no_alteration	no_alteration	no_alteration	no_alteration	no_alteration	no_alteration	no_alteration	no_alteration	no_alteration	no_alteration	no_alteration	no_alteration	no_alteration	no_alteration	no_alteration	no_alteration	no_alteration	no_alteration
TCGA-DU-6407-01A	TCGA-DU-6407	LGG	Oligodendroglioma	Female	35	2875	1	Astrocytoma, IDH-mutant. Grade 4.	Proneural	0.518	Mutant	non-codel	WT	no_alteration	no_alteration	no_alteration	no_alteration	no_alteration	no_alteration	Mutation	no_alteration	no_alteration	Mutation	Deletion	Deletion	Deletion	no_alteration	no_alteration	no_alteration	no_alteration	Deletion	no_alteration	no_alteration	no_alteration	no_alteration	no_alteration	no_alteration
TCGA-TQ-A7RG-01A	TCGA-TQ-A7RG	LGG	Oligoastrocytoma			599	0	Oligodendroglioma, IDH-mutant, 1p/19q-codeleted. Grade NA.	Proneural	0.40225	Mutant	codel		no_alteration	no_alteration	no_alteration	no_alteration	no_alteration	no_alteration	no_alteration	no_alteration	no_alteration	no_alteration	no_alteration	no_alteration	no_alteration	no_alteration	no_alteration	no_alteration	no_alteration	no_alteration	no_alteration	no_alteration	no_alteration	no_alteration	no_alteration	no_alteration
TCGA-E1-A7YV-01A	TCGA-E1-A7YV	LGG	Oligoastrocytoma	Female	26	987	1	Astrocytoma, IDH-mutant. Grade 3.	Proneural	0.50525	Mutant	non-codel		no_alteration	no_alteration	no_alteration	no_alteration	no_alteration	no_alteration	no_alteration	no_alteration	no_alteration	Mutation	no_alteration	no_alteration	no_alteration	Amplification	no_alteration	no_alteration	no_alteration	no_alteration	no_alteration	no_alteration	no_alteration	Amplification	Amplification	no_alteration
TCGA-HT-8114-01A	TCGA-HT-8114	LGG	Oligoastrocytoma	Male	36	1040	0	Astrocytoma, IDH-mutant. Grade 3.		0.4565	Mutant	non-codel	WT	no_alteration	no_alteration	no_alteration	no_alteration	no_alteration	no_alteration	Mutation	no_alteration	no_alteration	Mutation	no_alteration	no_alteration	no_alteration	no_alteration	no_alteration	no_alteration	no_alteration	no_alteration	no_alteration	no_alteration	no_alteration	no_alteration	no_alteration	no_alteration
TCGA-FG-5965-01B	TCGA-FG-5965	LGG	Oligoastrocytoma	Female	39	1120	1	Astrocytoma, IDH-mutant. Grade 4.	Proneural	0.463	Mutant	non-codel	WT	no_alteration	no_alteration	no_alteration	no_alteration	no_alteration	no_alteration	Mutation	no_alteration	no_alteration	Mutation	Deletion	Deletion	Deletion	no_alteration	no_alteration	no_alteration	no_alteration	no_alteration	no_alteration	no_alteration	no_alteration	no_alteration	no_alteration	no_alteration
TCGA-HT-8013-01A	TCGA-HT-8013	LGG	Oligoastrocytoma	Female	37	1933	1	Astrocytoma, IDH-mutant. Grade 2.	Proneural	0.5195	Mutant	non-codel	WT	no_alteration	no_alteration	no_alteration	no_alteration	no_alteration	no_alteration	Mutation	no_alteration	no_alteration	Mutation	no_alteration	no_alteration	no_alteration	no_alteration	no_alteration	no_alteration	no_alteration	no_alteration	no_alteration	no_alteration	no_alteration	no_alteration	no_alteration	no_alteration
TCGA-E1-A7YD-01A	TCGA-E1-A7YD	LGG	Astrocytoma			435	1	NA. Grade NA.	Classical	0.6545	WT	non-codel		Deletion	Amplification	no_alteration	Mutation	no_alteration	no_alteration	Mutation	no_alteration	Amplification	no_alteration	no_alteration	no_alteration	no_alteration	Amplification	no_alteration	Amplification	Amplification	no_alteration	Mutation	Amplification	Amplification	Amplification	Amplification	no_alteration
TCGA-DU-A5TT-01A	TCGA-DU-A5TT	LGG	Oligodendroglioma	Male	70	743	0	Glioblastoma, IDH-wildtype. Grade 4.		0.54175	WT	non-codel	Mutant	no_alteration	Mutation	no_alteration	Mutation	no_alteration	no_alteration	Mutation	no_alteration	no_alteration	no_alteration	no_alteration	no_alteration	no_alteration	no_alteration	no_alteration	no_alteration	no_alteration	no_alteration	no_alteration	no_alteration	no_alteration	no_alteration	no_alteration	no_alteration
TCGA-HW-A5KK-01A	TCGA-HW-A5KK	LGG	Astrocytoma	Male	64	388	1	Glioblastoma, IDH-wildtype. Grade 4.	Classical	0.4715	WT	non-codel	Mutant	no_alteration	Amplification	no_alteration	no_alteration	no_alteration	no_alteration	no_alteration	no_alteration	no_alteration	no_alteration	Deletion	Deletion	no_alteration	no_alteration	no_alteration	no_alteration	no_alteration	no_alteration	no_alteration	no_alteration	no_alteration	no_alteration	no_alteration	no_alteration
TCGA-DB-A64U-01A	TCGA-DB-A64U	LGG	Oligoastrocytoma	Female	38	846	0	Oligodendroglioma, IDH-mutant, 1p/19q-codeleted. Grade 2.	Proneural	0.39775	Mutant	codel	Mutant	no_alteration	no_alteration	no_alteration	no_alteration	no_alteration	no_alteration	no_alteration	no_alteration	no_alteration	no_alteration	no_alteration	no_alteration	no_alteration	no_alteration	no_alteration	no_alteration	no_alteration	no_alteration	no_alteration	no_alteration	no_alteration	no_alteration	no_alteration	no_alteration
TCGA-DB-5277-01A	TCGA-DB-5277	LGG	Astrocytoma	Male	34	1547	1	Astrocytoma, IDH-mutant. Grade 3.	Proneural	0.569	Mutant	non-codel	WT	no_alteration	no_alteration	no_alteration	no_alteration	no_alteration	no_alteration	Mutation	no_alteration	no_alteration	no_alteration	no_alteration	no_alteration	no_alteration	no_alteration	no_alteration	no_alteration	no_alteration	no_alteration	no_alteration	no_alteration	no_alteration	Mutation	no_alteration	no_alteration
TCGA-TM-A7CA-01A	TCGA-TM-A7CA	LGG	Astrocytoma	Male	44	1058	0	Astrocytoma, IDH-mutant. Grade 2.	Proneural	0.3375	Mutant	non-codel		no_alteration	no_alteration	no_alteration	no_alteration	no_alteration	no_alteration	Mutation	no_alteration	no_alteration	Mutation	no_alteration	no_alteration	no_alteration	no_alteration	no_alteration	no_alteration	no_alteration	no_alteration	no_alteration	no_alteration	no_alteration	no_alteration	no_alteration	no_alteration
TCGA-DU-5849-01A	TCGA-DU-5849	LGG	Oligodendroglioma	Male	48	443	0	Oligodendroglioma, IDH-mutant, 1p/19q-codeleted. Grade 2.	Neural	0.3665	Mutant	codel	Mutant	no_alteration	no_alteration	no_alteration	no_alteration	no_alteration	no_alteration	no_alteration	no_alteration	no_alteration	no_alteration	no_alteration	no_alteration	no_alteration	no_alteration	no_alteration	no_alteration	no_alteration	no_alteration	no_alteration	no_alteration	no_alteration	no_alteration	no_alteration	Mutation
TCGA-DU-7006-01A	TCGA-DU-7006	LGG	Astrocytoma	Female	60	349	1	Glioblastoma, IDH-wildtype. Grade 4.	Mesenchymal	0.7255	WT	non-codel	Mutant	no_alteration	Mutation	no_alteration	Mutation	no_alteration	no_alteration	no_alteration	no_alteration	no_alteration	no_alteration	Deletion	Deletion	Deletion	no_alteration	no_alteration	no_alteration	no_alteration	no_alteration	no_alteration	no_alteration	no_alteration	no_alteration	no_alteration	no_alteration
TCGA-TM-A84R-01A	TCGA-TM-A84R	LGG	Oligodendroglioma	Male	46	566	0	Oligodendroglioma, IDH-mutant, 1p/19q-codeleted. Grade 2.		0.2695	Mutant	codel		no_alteration	no_alteration	no_alteration	no_alteration	no_alteration	no_alteration	no_alteration	no_alteration	no_alteration	no_alteration	no_alteration	no_alteration	no_alteration	no_alteration	no_alteration	no_alteration	no_alteration	no_alteration	no_alteration	no_alteration	no_alteration	no_alteration	no_alteration	no_alteration
TCGA-S9-A6WI-01A	TCGA-S9-A6WI	LGG	Oligoastrocytoma	Female	56	2585	0	Astrocytoma, IDH-mutant. Grade 2.	Neural	0.2455	Mutant	non-codel		no_alteration	no_alteration	no_alteration	no_alteration	no_alteration	no_alteration	no_alteration	no_alteration	no_alteration	no_alteration	no_alteration	no_alteration	no_alteration	no_alteration	no_alteration	no_alteration	no_alteration	no_alteration	no_alteration	no_alteration	no_alteration	no_alteration	no_alteration	no_alteration
TCGA-P5-A733-01A	TCGA-P5-A733	LGG	Astrocytoma	Female	52	414	0	Astrocytoma, IDH-mutant. Grade 2.		0.48425	Mutant	non-codel		no_alteration	no_alteration	no_alteration	no_alteration	no_alteration	no_alteration	Mutation	no_alteration	no_alteration	Mutation	no_alteration	no_alteration	no_alteration	no_alteration	no_alteration	no_alteration	no_alteration	no_alteration	no_alteration	no_alteration	no_alteration	no_alteration	no_alteration	no_alteration
TCGA-DB-5273-01A	TCGA-DB-5273	LGG	Astrocytoma	Male	33	2493	0	Astrocytoma, IDH-mutant. Grade 3.		0.5325	Mutant	non-codel	WT	no_alteration	no_alteration	no_alteration	no_alteration	no_alteration	no_alteration	Mutation	no_alteration	no_alteration	Mutation	no_alteration	no_alteration	no_alteration	no_alteration	no_alteration	no_alteration	no_alteration	no_alteration	no_alteration	no_alteration	no_alteration	no_alteration	no_alteration	no_alteration
TCGA-P5-A5EW-01A	TCGA-P5-A5EW	LGG	Astrocytoma	Female	20	204	0	Astrocytoma, IDH-mutant. Grade 2.	Proneural	0.39875	Mutant	non-codel	WT	no_alteration	no_alteration	no_alteration	no_alteration	no_alteration	no_alteration	Mutation	no_alteration	no_alteration	Mutation	no_alteration	no_alteration	no_alteration	no_alteration	no_alteration	no_alteration	no_alteration	no_alteration	no_alteration	no_alteration	no_alteration	no_alteration	no_alteration	no_alteration
TCGA-W9-A837-01A	TCGA-W9-A837	LGG	Oligodendroglioma	Male	47	1553	0	Oligodendroglioma, IDH-mutant, 1p/19q-codeleted. Grade 2.		0.3715	Mutant	codel		no_alteration	no_alteration	no_alteration	no_alteration	no_alteration	no_alteration	no_alteration	no_alteration	no_alteration	no_alteration	no_alteration	no_alteration	no_alteration	no_alteration	no_alteration	no_alteration	no_alteration	no_alteration	no_alteration	no_alteration	no_alteration	no_alteration	no_alteration	no_alteration
TCGA-HW-8319-01A	TCGA-HW-8319	LGG	Astrocytoma	Female	34	1209	1	Astrocytoma, IDH-mutant. Grade 3.	Proneural	0.393	Mutant	non-codel	WT	no_alteration	no_alteration	no_alteration	no_alteration	no_alteration	no_alteration	Mutation	no_alteration	no_alteration	Mutation	no_alteration	no_alteration	no_alteration	no_alteration	no_alteration	no_alteration	no_alteration	no_alteration	no_alteration	no_alteration	no_alteration	no_alteration	no_alteration	no_alteration
TCGA-DU-6404-01A	TCGA-DU-6404	LGG	Oligodendroglioma	Female	24	4068	1	NA. Grade NA.	Classical	0.58375	WT	non-codel	WT	no_alteration	no_alteration	no_alteration	no_alteration	no_alteration	no_alteration	no_alteration	no_alteration	no_alteration	no_alteration	no_alteration	no_alteration	no_alteration	no_alteration	no_alteration	no_alteration	no_alteration	no_alteration	no_alteration	no_alteration	no_alteration	no_alteration	no_alteration	no_alteration
TCGA-P5-A5EX-01A	TCGA-P5-A5EX	LGG	Oligodendroglioma	Female	41	243	0	Oligodendroglioma, IDH-mutant, 1p/19q-codeleted. Grade 3.	Mesenchymal	0.56175	Mutant	codel	Mutant	no_alteration	no_alteration	no_alteration	no_alteration	no_alteration	no_alteration	no_alteration	no_alteration	no_alteration	no_alteration	no_alteration	no_alteration	no_alteration	no_alteration	no_alteration	no_alteration	no_alteration	no_alteration	no_alteration	no_alteration	no_alteration	no_alteration	no_alteration	no_alteration
TCGA-HT-7470-01A	TCGA-HT-7470	LGG	Oligodendroglioma	Male	37	1220	1	Astrocytoma, IDH-mutant. Grade 3.	Neural	0.35075	Mutant	non-codel	WT	no_alteration	no_alteration	no_alteration	no_alteration	no_alteration	no_alteration	Mutation	no_alteration	no_alteration	Mutation	no_alteration	no_alteration	no_alteration	no_alteration	no_alteration	no_alteration	no_alteration	no_alteration	no_alteration	no_alteration	no_alteration	no_alteration	no_alteration	no_alteration
TCGA-TQ-A7RO-01A	TCGA-TQ-A7RO	LGG	Oligoastrocytoma			949	0	Oligodendroglioma, IDH-mutant, 1p/19q-codeleted. Grade NA.	Proneural	0.3765	Mutant	codel		no_alteration	no_alteration	no_alteration	Mutation	no_alteration	no_alteration	no_alteration	no_alteration	no_alteration	no_alteration	no_alteration	no_alteration	no_alteration	no_alteration	Mutation	no_alteration	no_alteration	no_alteration	no_alteration	no_alteration	no_alteration	no_alteration	no_alteration	no_alteration
TCGA-S9-A89V-01A	TCGA-S9-A89V	LGG	Astrocytoma	Male	70	569	0	NA. Grade NA.		0.525	WT	non-codel		no_alteration	no_alteration	Mutation	no_alteration	no_alteration	no_alteration	no_alteration	no_alteration	no_alteration	Amplification;Mutation	no_alteration	no_alteration	no_alteration	no_alteration	Amplification	no_alteration	no_alteration	no_alteration	no_alteration	no_alteration	no_alteration	no_alteration	no_alteration	no_alteration
TCGA-HT-7858-01A	TCGA-HT-7858	LGG	Astrocytoma	Male	28	1540	0	Astrocytoma, IDH-mutant. Grade 2.	Proneural	0.37275	Mutant	non-codel	WT	no_alteration	no_alteration	no_alteration	no_alteration	no_alteration	no_alteration	Mutation	no_alteration	no_alteration	Mutation	no_alteration	no_alteration	no_alteration	no_alteration	no_alteration	no_alteration	no_alteration	no_alteration	no_alteration	no_alteration	no_alteration	no_alteration	no_alteration	no_alteration
TCGA-DU-8158-01A	TCGA-DU-8158	LGG	Astrocytoma	Female	57	155	1	Glioblastoma, IDH-wildtype. Grade 4.		0.5895	WT	non-codel	Mutant	Mutation	Mutation	no_alteration	no_alteration	no_alteration	no_alteration	no_alteration	no_alteration	no_alteration	no_alteration	Deletion	Deletion	Deletion	no_alteration	no_alteration	no_alteration	no_alteration	no_alteration	no_alteration	no_alteration	no_alteration	no_alteration	no_alteration	no_alteration
TCGA-DU-7298-01A	TCGA-DU-7298	LGG	Astrocytoma	Female	38	576	1	Astrocytoma, IDH-mutant. Grade 3.	Proneural	0.41425	Mutant	non-codel	WT	no_alteration	no_alteration	no_alteration	Mutation	no_alteration	no_alteration	Mutation	no_alteration	no_alteration	Mutation	no_alteration	no_alteration	no_alteration	no_alteration	no_alteration	no_alteration	no_alteration	no_alteration	no_alteration	no_alteration	no_alteration	no_alteration	no_alteration	no_alteration
TCGA-FG-A70Y-01A	TCGA-FG-A70Y	LGG	Oligodendroglioma	Female	20	868	0	Astrocytoma, IDH-mutant. Grade 4.		0.47425	Mutant	non-codel		no_alteration	no_alteration	no_alteration	no_alteration	no_alteration	Deletion	Mutation	no_alteration	no_alteration	Mutation	Deletion	Deletion	Deletion	no_alteration	no_alteration	no_alteration	no_alteration	Deletion	no_alteration	no_alteration	no_alteration	no_alteration	no_alteration	no_alteration
TCGA-DH-A66D-01A	TCGA-DH-A66D	LGG	Astrocytoma	Female	43	846	0	Astrocytoma, IDH-mutant. Grade 3.	Proneural	0.447	Mutant	non-codel		no_alteration	no_alteration	no_alteration	no_alteration	no_alteration	no_alteration	Mutation	no_alteration	no_alteration	Mutation	no_alteration	no_alteration	no_alteration	no_alteration	no_alteration	no_alteration	no_alteration	no_alteration	no_alteration	no_alteration	no_alteration	no_alteration	no_alteration	no_alteration
TCGA-P5-A5EU-01A	TCGA-P5-A5EU	LGG	Astrocytoma	Male	35			Astrocytoma, IDH-mutant. Grade 4.		0.51575	Mutant	non-codel	WT	no_alteration	no_alteration	no_alteration	no_alteration	Mutation	no_alteration	Mutation	no_alteration	no_alteration	Mutation	Deletion	Deletion	Deletion	no_alteration	no_alteration	no_alteration	no_alteration	no_alteration	no_alteration	no_alteration	no_alteration	no_alteration	no_alteration	no_alteration
TCGA-P5-A5F4-01A	TCGA-P5-A5F4	LGG	Oligodendroglioma	Female	35	231	0	Astrocytoma, IDH-mutant. Grade 3.	Neural	0.30725	Mutant	non-codel	WT	no_alteration	no_alteration	no_alteration	no_alteration	no_alteration	no_alteration	Mutation	no_alteration	no_alteration	no_alteration	no_alteration	no_alteration	no_alteration	no_alteration	no_alteration	no_alteration	no_alteration	no_alteration	no_alteration	no_alteration	no_alteration	no_alteration	no_alteration	no_alteration
TCGA-DU-A7TA-01A	TCGA-DU-A7TA	LGG	Oligodendroglioma	Male	32	2565	0	Astrocytoma, IDH-mutant. Grade 2.	Proneural	0.53675	Mutant	non-codel		no_alteration	no_alteration	no_alteration	no_alteration	no_alteration	no_alteration	Mutation	no_alteration	no_alteration	Mutation	no_alteration	no_alteration	no_alteration	no_alteration	no_alteration	no_alteration	no_alteration	no_alteration	no_alteration	no_alteration	no_alteration	no_alteration	no_alteration	no_alteration
TCGA-S9-A6WG-01A	TCGA-S9-A6WG	LGG	Astrocytoma	Male	31	2602	0	Astrocytoma, IDH-mutant. Grade 3.	Mesenchymal	0.58125	Mutant	non-codel		no_alteration	no_alteration	no_alteration	no_alteration	no_alteration	no_alteration	Mutation	no_alteration	no_alteration	Mutation	no_alteration	no_alteration	no_alteration	no_alteration	no_alteration	no_alteration	no_alteration	no_alteration	no_alteration	no_alteration	no_alteration	no_alteration	no_alteration	no_alteration
TCGA-S9-A7R8-01A	TCGA-S9-A7R8	LGG	Astrocytoma	Female	44	961	1	Astrocytoma, IDH-mutant. Grade 3.	Proneural	0.402	Mutant	non-codel		no_alteration	no_alteration	no_alteration	no_alteration	no_alteration	no_alteration	Mutation	no_alteration	no_alteration	Mutation	no_alteration	no_alteration	no_alteration	no_alteration	no_alteration	no_alteration	no_alteration	no_alteration	no_alteration	no_alteration	no_alteration	no_alteration	no_alteration	no_alteration
TCGA-DU-A7TD-01A	TCGA-DU-A7TD	LGG	Oligoastrocytoma	Male	52	228	1	Glioblastoma, IDH-wildtype. Grade 4.	Classical	0.681	WT	non-codel		Mutation	Amplification;Mutation	no_alteration	no_alteration	no_alteration	no_alteration	no_alteration	no_alteration	Amplification	no_alteration	Deletion	Deletion	Deletion	no_alteration	no_alteration	Amplification	Amplification	no_alteration	no_alteration	Amplification	Amplification	no_alteration	no_alteration	no_alteration
TCGA-DB-5281-01A	TCGA-DB-5281	LGG	Oligoastrocytoma	Male	61	2381	0	Astrocytoma, IDH-mutant. Grade 3.	Neural	0.41975	Mutant	non-codel	WT	no_alteration	no_alteration	no_alteration	no_alteration	no_alteration	no_alteration	Mutation	no_alteration	no_alteration	Mutation	no_alteration	no_alteration	no_alteration	no_alteration	no_alteration	no_alteration	no_alteration	no_alteration	no_alteration	no_alteration	no_alteration	no_alteration	no_alteration	no_alteration
TCGA-TM-A84G-01A	TCGA-TM-A84G	LGG	Oligodendroglioma	Female	54	1236	0	Oligodendroglioma, IDH-mutant, 1p/19q-codeleted. Grade 3.		0.3985	Mutant	codel		no_alteration	no_alteration	no_alteration	no_alteration	no_alteration	no_alteration	no_alteration	no_alteration	no_alteration	no_alteration	no_alteration	no_alteration	no_alteration	no_alteration	no_alteration	no_alteration	no_alteration	no_alteration	no_alteration	no_alteration	no_alteration	no_alteration	no_alteration	Mutation
TCGA-DU-6397-02A	TCGA-DU-6397	LGG	Oligodendroglioma	Male	45			Oligodendroglioma, IDH-mutant, 1p/19q-codeleted. Grade 3.	Proneural	0.47425	Mutant	codel	Mutant	no_alteration	no_alteration	no_alteration	no_alteration	no_alteration	no_alteration	no_alteration	no_alteration	no_alteration	no_alteration	no_alteration	no_alteration	no_alteration	no_alteration	no_alteration	no_alteration	no_alteration	no_alteration	Mutation	no_alteration	no_alteration	no_alteration	no_alteration	Mutation
TCGA-DU-7010-01A	TCGA-DU-7010	LGG	Astrocytoma	Female	58	456	1	Astrocytoma, IDH-mutant. Grade 3.	Proneural	0.52	Mutant	non-codel	WT	no_alteration	no_alteration	no_alteration	no_alteration	no_alteration	no_alteration	Mutation	no_alteration	no_alteration	no_alteration	no_alteration	no_alteration	no_alteration	Amplification	no_alteration	no_alteration	no_alteration	no_alteration	no_alteration	no_alteration	no_alteration	no_alteration	no_alteration	no_alteration
TCGA-E1-5305-01A	TCGA-E1-5305	LGG	Astrocytoma	Male	34	2433	1	Astrocytoma, IDH-mutant. Grade 3.	Neural	0.40025	Mutant	non-codel	WT	no_alteration	no_alteration	no_alteration	no_alteration	no_alteration	no_alteration	Mutation	no_alteration	no_alteration	Mutation	no_alteration	no_alteration	no_alteration	no_alteration	no_alteration	no_alteration	no_alteration	no_alteration	no_alteration	no_alteration	no_alteration	no_alteration	no_alteration	no_alteration
TCGA-FG-A713-01A	TCGA-FG-A713	LGG	Oligoastrocytoma	Female	74	622	0	Oligodendroglioma, IDH-mutant, 1p/19q-codeleted. Grade 2.	Neural	0.2835	Mutant	codel		no_alteration	no_alteration	no_alteration	no_alteration	no_alteration	no_alteration	no_alteration	no_alteration	no_alteration	Mutation	no_alteration	no_alteration	no_alteration	no_alteration	Mutation	no_alteration	no_alteration	no_alteration	no_alteration	no_alteration	no_alteration	no_alteration	no_alteration	no_alteration
TCGA-HT-8563-01A	TCGA-HT-8563	LGG	Astrocytoma	Female	30	860	0	Astrocytoma, IDH-mutant. Grade 3.	Mesenchymal	0.7125	Mutant	non-codel	WT	no_alteration	no_alteration	no_alteration	no_alteration	no_alteration	no_alteration	Mutation	no_alteration	no_alteration	Mutation	no_alteration	no_alteration	no_alteration	Amplification	no_alteration	no_alteration	no_alteration	no_alteration	no_alteration	no_alteration	no_alteration	Amplification	Amplification	no_alteration
TCGA-FG-5963-02A	TCGA-FG-5963	LGG	Astrocytoma	Male	23			Glioblastoma, IDH-wildtype. Grade 4.	Mesenchymal	0.64525	WT	non-codel	WT	no_alteration	Amplification	Mutation	no_alteration	no_alteration	no_alteration	Mutation	no_alteration	no_alteration	Mutation	Deletion	Deletion	Deletion	no_alteration	no_alteration	no_alteration	no_alteration	Deletion	no_alteration	no_alteration	no_alteration	no_alteration	no_alteration	no_alteration
TCGA-HW-8321-01A	TCGA-HW-8321	LGG	Astrocytoma	Male	31	1294	0	Astrocytoma, IDH-mutant. Grade 3.	Proneural	0.388	Mutant	non-codel	WT	no_alteration	no_alteration	no_alteration	no_alteration	no_alteration	no_alteration	Mutation	no_alteration	no_alteration	Deletion	no_alteration	no_alteration	no_alteration	no_alteration	no_alteration	no_alteration	no_alteration	no_alteration	no_alteration	no_alteration	no_alteration	no_alteration	no_alteration	no_alteration
TCGA-FG-8191-01A	TCGA-FG-8191	LGG	Oligodendroglioma	Male	30	992	0	Astrocytoma, IDH-mutant. Grade 3.	Proneural	0.379	Mutant	non-codel	WT	no_alteration	no_alteration	no_alteration	no_alteration	no_alteration	no_alteration	Mutation	no_alteration	no_alteration	Mutation	no_alteration	no_alteration	no_alteration	no_alteration	no_alteration	no_alteration	no_alteration	no_alteration	no_alteration	no_alteration	no_alteration	no_alteration	no_alteration	no_alteration
TCGA-DB-5279-01A	TCGA-DB-5279	LGG	Oligodendroglioma	Male	59	1354	0	Oligodendroglioma, IDH-mutant, 1p/19q-codeleted. Grade 2.	Neural	0.42925	Mutant	codel	Mutant	no_alteration	no_alteration	no_alteration	no_alteration	Mutation	no_alteration	no_alteration	no_alteration	no_alteration	no_alteration	no_alteration	no_alteration	no_alteration	no_alteration	no_alteration	no_alteration	no_alteration	no_alteration	no_alteration	no_alteration	no_alteration	no_alteration	no_alteration	no_alteration
TCGA-R8-A6ML-01A	TCGA-R8-A6ML	LGG	Oligodendroglioma	Male	52	2860	0	Oligodendroglioma, IDH-mutant, 1p/19q-codeleted. Grade 3.	Proneural	0.3655	Mutant	codel		no_alteration	no_alteration	no_alteration	no_alteration	no_alteration	no_alteration	no_alteration	no_alteration	no_alteration	no_alteration	no_alteration	no_alteration	no_alteration	no_alteration	Mutation	no_alteration	no_alteration	no_alteration	no_alteration	no_alteration	no_alteration	no_alteration	no_alteration	no_alteration
TCGA-DU-6395-01A	TCGA-DU-6395	LGG	Oligoastrocytoma	Male	31	1491	1	Astrocytoma, IDH-mutant. Grade 2.	Proneural	0.465	Mutant	non-codel		no_alteration	no_alteration	no_alteration	no_alteration	no_alteration	no_alteration	Mutation	no_alteration	no_alteration	Mutation	no_alteration	no_alteration	no_alteration	no_alteration	no_alteration	no_alteration	no_alteration	no_alteration	no_alteration	no_alteration	no_alteration	no_alteration	no_alteration	no_alteration
TCGA-DH-A66F-01A	TCGA-DH-A66F	LGG	Oligodendroglioma	Male	49	523	0	Oligodendroglioma, IDH-mutant, 1p/19q-codeleted. Grade 2.	Proneural	0.3075	Mutant	codel	Mutant	no_alteration	no_alteration	no_alteration	no_alteration	no_alteration	no_alteration	no_alteration	no_alteration	no_alteration	no_alteration	no_alteration	no_alteration	no_alteration	no_alteration	no_alteration	no_alteration	no_alteration	no_alteration	no_alteration	no_alteration	no_alteration	no_alteration	no_alteration	no_alteration
TCGA-DU-7292-01A	TCGA-DU-7292	LGG	Astrocytoma	Male	69	242	1	Glioblastoma, IDH-wildtype. Grade 4.	Neural	0.421	WT	non-codel	WT	no_alteration	Amplification;Mutation	no_alteration	no_alteration	no_alteration	no_alteration	no_alteration	no_alteration	no_alteration	no_alteration	Deletion	Deletion	Deletion	no_alteration	no_alteration	no_alteration	no_alteration	no_alteration	no_alteration	Amplification	Amplification	no_alteration	no_alteration	no_alteration
TCGA-DU-5870-02A	TCGA-DU-5870	LGG	Oligodendroglioma	Female	34			Oligodendroglioma, IDH-mutant, 1p/19q-codeleted. Grade 2.	Proneural	0.347	Mutant	codel	Mutant	no_alteration	no_alteration	no_alteration	no_alteration	Mutation	no_alteration	no_alteration	no_alteration	no_alteration	no_alteration	no_alteration	no_alteration	no_alteration	no_alteration	Mutation	no_alteration	no_alteration	no_alteration	no_alteration	no_alteration	no_alteration	no_alteration	no_alteration	no_alteration
TCGA-HW-7495-01A	TCGA-HW-7495	LGG	Oligodendroglioma	Female	45	1078	0	Oligodendroglioma, IDH-mutant, 1p/19q-codeleted. Grade 2.	Neural	0.31225	Mutant	codel	Mutant	no_alteration	no_alteration	no_alteration	no_alteration	no_alteration	no_alteration	no_alteration	no_alteration	no_alteration	no_alteration	no_alteration	no_alteration	no_alteration	no_alteration	no_alteration	no_alteration	no_alteration	no_alteration	no_alteration	no_alteration	no_alteration	no_alteration	no_alteration	no_alteration
TCGA-FG-A87N-01A	TCGA-FG-A87N	LGG	Astrocytoma	Female	37	567	0	Astrocytoma, IDH-mutant. Grade 4.		0.45125	Mutant	non-codel		no_alteration	no_alteration	Mutation	no_alteration	no_alteration	no_alteration	no_alteration	no_alteration	no_alteration	no_alteration	Deletion	Deletion	Deletion	no_alteration	no_alteration	no_alteration	no_alteration	no_alteration	no_alteration	no_alteration	no_alteration	no_alteration	no_alteration	no_alteration
TCGA-P5-A5ET-01A	TCGA-P5-A5ET	LGG	Oligodendroglioma	Male	27			Oligodendroglioma, IDH-mutant, 1p/19q-codeleted. Grade 2.	Proneural	0.323	Mutant	codel	Mutant	no_alteration	no_alteration	no_alteration	no_alteration	no_alteration	no_alteration	no_alteration	no_alteration	no_alteration	no_alteration	no_alteration	no_alteration	no_alteration	no_alteration	no_alteration	no_alteration	no_alteration	no_alteration	no_alteration	no_alteration	no_alteration	no_alteration	no_alteration	no_alteration
TCGA-VM-A8CH-01A	TCGA-VM-A8CH	LGG	Astrocytoma	Female	24	714	0	Astrocytoma, IDH-mutant. Grade 2.		0.4525	Mutant	non-codel		no_alteration	no_alteration	no_alteration	no_alteration	no_alteration	no_alteration	no_alteration	no_alteration	no_alteration	Mutation	no_alteration	no_alteration	no_alteration	no_alteration	no_alteration	no_alteration	no_alteration	no_alteration	no_alteration	no_alteration	no_alteration	no_alteration	no_alteration	no_alteration
TCGA-DU-A7TG-01A	TCGA-DU-A7TG	LGG	Oligodendroglioma	Male	40	1351	1	Astrocytoma, IDH-mutant. Grade 2.	Neural	0.2915	Mutant	non-codel		no_alteration	no_alteration	no_alteration	no_alteration	no_alteration	no_alteration	no_alteration	no_alteration	no_alteration	no_alteration	no_alteration	no_alteration	no_alteration	no_alteration	no_alteration	no_alteration	no_alteration	no_alteration	no_alteration	no_alteration	no_alteration	no_alteration	no_alteration	no_alteration
TCGA-DU-A6S6-01A	TCGA-DU-A6S6	LGG	Oligoastrocytoma	Female	35	2893	0	Oligodendroglioma, IDH-mutant, 1p/19q-codeleted. Grade 2.	Neural	0.305	Mutant	codel		no_alteration	no_alteration	no_alteration	no_alteration	no_alteration	no_alteration	no_alteration	no_alteration	no_alteration	no_alteration	no_alteration	no_alteration	no_alteration	no_alteration	no_alteration	no_alteration	no_alteration	no_alteration	no_alteration	no_alteration	no_alteration	no_alteration	no_alteration	no_alteration
TCGA-DU-7012-01A	TCGA-DU-7012	LGG	Astrocytoma	Female	74	199	1	Glioblastoma, IDH-wildtype. Grade 4.	Mesenchymal	0.65025	WT	non-codel	Mutant	Mutation	Mutation	no_alteration	no_alteration	no_alteration	no_alteration	no_alteration	no_alteration	no_alteration	no_alteration	Deletion	Deletion	Deletion	no_alteration	no_alteration	no_alteration	no_alteration	Deletion	no_alteration	no_alteration	no_alteration	no_alteration	no_alteration	no_alteration
TCGA-E1-A7Z3-01A	TCGA-E1-A7Z3	LGG	Astrocytoma			2235	1	Astrocytoma, IDH-mutant. Grade 4.	Neural	0.3805	Mutant	non-codel		no_alteration	no_alteration	no_alteration	no_alteration	no_alteration	Deletion	Mutation	no_alteration	no_alteration	Mutation	Deletion	Deletion	Deletion	no_alteration	no_alteration	no_alteration	no_alteration	Deletion	no_alteration	no_alteration	no_alteration	no_alteration	no_alteration	no_alteration
TCGA-FG-8181-01A	TCGA-FG-8181	LGG	Oligoastrocytoma	Male	23	862	0	NA. Grade NA.	Neural	0.23825	WT	non-codel	WT
TCGA-DU-6403-01A	TCGA-DU-6403	LGG	Oligoastrocytoma	Female	60	354	1	Glioblastoma, IDH-wildtype. Grade 4.	Proneural	0.45825	WT	non-codel	Mutant	no_alteration	Amplification	no_alteration	no_alteration	no_alteration	no_alteration	no_alteration	no_alteration	no_alteration	no_alteration	no_alteration	no_alteration	no_alteration	Amplification	no_alteration	no_alteration	no_alteration	no_alteration	no_alteration	Amplification	Amplification	no_alteration	no_alteration	no_alteration
TCGA-DU-6397-01A	TCGA-DU-6397	LGG	Oligodendroglioma	Male	45	1401	1	Oligodendroglioma, IDH-mutant, 1p/19q-codeleted. Grade 3.	Proneural	0.4045	Mutant	codel	Mutant	no_alteration	no_alteration	no_alteration	no_alteration	no_alteration	no_alteration	no_alteration	no_alteration	no_alteration	no_alteration	no_alteration	no_alteration	no_alteration	no_alteration	no_alteration	no_alteration	no_alteration	no_alteration	Mutation	no_alteration	no_alteration	no_alteration	no_alteration	Mutation
TCGA-HT-8104-01A	TCGA-HT-8104	LGG	Astrocytoma	Female	51	372	0	Glioblastoma, IDH-wildtype. Grade 4.	Classical	0.63425	WT	non-codel	Mutant	Mutation	Amplification	no_alteration	no_alteration	no_alteration	no_alteration	no_alteration	no_alteration	no_alteration	no_alteration	Deletion	Deletion	Deletion	no_alteration	no_alteration	no_alteration	no_alteration	no_alteration	no_alteration	Amplification	Amplification	no_alteration	no_alteration	no_alteration
TCGA-HT-7687-01A	TCGA-HT-7687	LGG	Oligodendroglioma	Male	74	3	0	Oligodendroglioma, IDH-mutant, 1p/19q-codeleted. Grade 3.	Proneural	0.31225	Mutant	codel	Mutant	no_alteration	no_alteration	no_alteration	no_alteration	no_alteration	no_alteration	no_alteration	no_alteration	no_alteration	no_alteration	no_alteration	no_alteration	no_alteration	no_alteration	no_alteration	no_alteration	no_alteration	no_alteration	no_alteration	no_alteration	no_alteration	no_alteration	no_alteration	no_alteration
TCGA-CS-6668-01A	TCGA-CS-6668	LGG	Oligodendroglioma	Female	57	1519	0	Oligodendroglioma, IDH-mutant, 1p/19q-codeleted. Grade 2.	Proneural	0.29075	Mutant	codel	Mutant	no_alteration	no_alteration	no_alteration	no_alteration	no_alteration	no_alteration	no_alteration	no_alteration	no_alteration	no_alteration	no_alteration	no_alteration	no_alteration	no_alteration	Mutation	no_alteration	no_alteration	no_alteration	no_alteration	no_alteration	no_alteration	no_alteration	no_alteration	no_alteration
TCGA-DU-7304-01A	TCGA-DU-7304	LGG	Oligoastrocytoma	Male	43	709	1	Astrocytoma, IDH-mutant. Grade 3.	Neural	0.3875	Mutant	non-codel	WT	no_alteration	no_alteration	no_alteration	no_alteration	no_alteration	no_alteration	Mutation	no_alteration	no_alteration	Mutation	no_alteration	no_alteration	no_alteration	no_alteration	no_alteration	no_alteration	no_alteration	no_alteration	no_alteration	no_alteration	no_alteration	no_alteration	no_alteration	no_alteration
TCGA-S9-A7J3-01A	TCGA-S9-A7J3	LGG	Oligodendroglioma	Female	52	629	0	Oligodendroglioma, IDH-mutant, 1p/19q-codeleted. Grade 3.	Proneural	0.39175	Mutant	codel		no_alteration	no_alteration	no_alteration	no_alteration	no_alteration	no_alteration	no_alteration	no_alteration	no_alteration	no_alteration	no_alteration	no_alteration	no_alteration	no_alteration	Mutation	no_alteration	no_alteration	no_alteration	no_alteration	no_alteration	no_alteration	no_alteration	no_alteration	Mutation
TCGA-DU-7009-01A	TCGA-DU-7009	LGG	Oligodendroglioma	Female	32	4695	1	Oligodendroglioma, IDH-mutant, 1p/19q-codeleted. Grade 2.	Proneural	0.39275	Mutant	codel	Mutant	no_alteration	no_alteration	no_alteration	no_alteration	no_alteration	no_alteration	no_alteration	no_alteration	no_alteration	no_alteration	no_alteration	no_alteration	no_alteration	no_alteration	no_alteration	no_alteration	no_alteration	no_alteration	no_alteration	no_alteration	no_alteration	no_alteration	no_alteration	no_alteration
TCGA-DU-A5TU-01A	TCGA-DU-A5TU	LGG	Astrocytoma	Female	62	796	0	Astrocytoma, IDH-mutant. Grade 2.	Proneural	0.48525	Mutant	non-codel	WT	no_alteration	no_alteration	no_alteration	no_alteration	no_alteration	no_alteration	Mutation	no_alteration	no_alteration	Mutation	no_alteration	no_alteration	no_alteration	no_alteration	no_alteration	no_alteration	no_alteration	no_alteration	no_alteration	no_alteration	no_alteration	no_alteration	no_alteration	no_alteration
TCGA-HT-7694-01A	TCGA-HT-7694	LGG	Oligodendroglioma	Male	60	210	0	Oligodendroglioma, IDH-mutant, 1p/19q-codeleted. Grade 3.	Neural	0.281	Mutant	codel	Mutant	no_alteration	no_alteration	no_alteration	no_alteration	Mutation	no_alteration	no_alteration	no_alteration	no_alteration	no_alteration	no_alteration	no_alteration	no_alteration	no_alteration	Mutation	no_alteration	no_alteration	no_alteration	no_alteration	no_alteration	no_alteration	no_alteration	no_alteration	Mutation
TCGA-DU-6407-02B	TCGA-DU-6407	LGG	Oligodendroglioma	Female	35			Astrocytoma, IDH-mutant. Grade 4.	Proneural	0.56475	Mutant	non-codel	WT	no_alteration	no_alteration	no_alteration	no_alteration	no_alteration	no_alteration	Mutation	no_alteration	no_alteration	Mutation	Deletion	Deletion	Deletion	no_alteration	no_alteration	no_alteration	no_alteration	Deletion	no_alteration	no_alteration	no_alteration	no_alteration	no_alteration	no_alteration
TCGA-HT-7605-01A	TCGA-HT-7605	LGG	Oligodendroglioma	Male	38	139	0	Oligodendroglioma, IDH-mutant, 1p/19q-codeleted. Grade 2.	Neural	0.30725	Mutant	codel	Mutant	no_alteration	no_alteration	no_alteration	no_alteration	no_alteration	no_alteration	no_alteration	no_alteration	no_alteration	no_alteration	no_alteration	no_alteration	no_alteration	no_alteration	no_alteration	no_alteration	no_alteration	no_alteration	no_alteration	no_alteration	no_alteration	no_alteration	no_alteration	no_alteration
TCGA-HT-7880-01A	TCGA-HT-7880	LGG	Oligoastrocytoma	Male	30	162	0	Astrocytoma, IDH-mutant. Grade 2.	Neural	0.32375	Mutant	non-codel	WT	no_alteration	no_alteration	no_alteration	no_alteration	no_alteration	no_alteration	Mutation	no_alteration	no_alteration	Mutation	no_alteration	no_alteration	no_alteration	no_alteration	no_alteration	no_alteration	no_alteration	no_alteration	no_alteration	no_alteration	no_alteration	no_alteration	no_alteration	no_alteration
TCGA-TM-A84S-01A	TCGA-TM-A84S	LGG	Oligodendroglioma	Male	36	454	0	Oligodendroglioma, IDH-mutant, 1p/19q-codeleted. Grade 3.		0.42025	Mutant	codel		no_alteration	no_alteration	no_alteration	Mutation	no_alteration	no_alteration	no_alteration	no_alteration	no_alteration	no_alteration	no_alteration	no_alteration	no_alteration	no_alteration	no_alteration	no_alteration	no_alteration	no_alteration	no_alteration	no_alteration	no_alteration	no_alteration	no_alteration	no_alteration
TCGA-QH-A6X9-01A	TCGA-QH-A6X9	LGG	Oligodendroglioma	Female	73	58	0	Astrocytoma, IDH-mutant. Grade 2.	Proneural	0.3325	Mutant	non-codel		no_alteration	no_alteration	no_alteration	no_alteration	no_alteration	no_alteration	Mutation	no_alteration	no_alteration	Deletion;Mutation	no_alteration	no_alteration	no_alteration	no_alteration	no_alteration	no_alteration	no_alteration	no_alteration	no_alteration	no_alteration	no_alteration	no_alteration	no_alteration	no_alteration
TCGA-VM-A8CF-01A	TCGA-VM-A8CF	LGG	Astrocytoma			609	0	Astrocytoma, IDH-mutant. Grade NA.		0.49303	Mutant	non-codel		no_alteration	no_alteration	no_alteration	no_alteration	no_alteration	no_alteration	Mutation	no_alteration	no_alteration	Mutation	no_alteration	no_alteration	no_alteration	no_alteration	no_alteration	no_alteration	no_alteration	no_alteration	no_alteration	no_alteration	no_alteration	no_alteration	no_alteration	no_alteration
TCGA-DH-5140-01A	TCGA-DH-5140	LGG	Oligoastrocytoma	Female	38	607	1	NA. Grade NA.	Proneural	0.461	WT	non-codel	WT	no_alteration	no_alteration	Mutation	no_alteration	no_alteration	no_alteration	Mutation	no_alteration	no_alteration	no_alteration	no_alteration	no_alteration	no_alteration	no_alteration	no_alteration	no_alteration	no_alteration	no_alteration	no_alteration	no_alteration	no_alteration	no_alteration	no_alteration	no_alteration
TCGA-P5-A77W-01A	TCGA-P5-A77W	LGG	Oligoastrocytoma			584	0	Oligodendroglioma, IDH-mutant, 1p/19q-codeleted. Grade NA.	Proneural	0.3405	Mutant	codel		no_alteration	no_alteration	no_alteration	no_alteration	no_alteration	no_alteration	no_alteration	no_alteration	no_alteration	no_alteration	no_alteration	no_alteration	no_alteration	no_alteration	Mutation	no_alteration	no_alteration	no_alteration	no_alteration	no_alteration	no_alteration	no_alteration	no_alteration	no_alteration
TCGA-E1-A7YE-01A	TCGA-E1-A7YE	LGG	Astrocytoma			886	1	Astrocytoma, IDH-mutant. Grade NA.	Mesenchymal	0.5625	Mutant	non-codel		no_alteration	no_alteration	no_alteration	no_alteration	Mutation	no_alteration	Amplification;Mutation	no_alteration	no_alteration	Mutation	no_alteration	no_alteration	no_alteration	no_alteration	no_alteration	no_alteration	no_alteration	no_alteration	no_alteration	no_alteration	no_alteration	no_alteration	no_alteration	no_alteration
TCGA-FG-A4MU-01B	TCGA-FG-A4MU	LGG	Oligoastrocytoma	Male	58	326	0	Glioblastoma, IDH-wildtype. Grade 4.	Classical	0.70175	WT	non-codel	Mutant	no_alteration	Amplification;Mutation	no_alteration	no_alteration	no_alteration	no_alteration	no_alteration	no_alteration	no_alteration	no_alteration	no_alteration	no_alteration	no_alteration	no_alteration	no_alteration	no_alteration	no_alteration	no_alteration	no_alteration	no_alteration	no_alteration	no_alteration	no_alteration	no_alteration
TCGA-TQ-A7RI-01A	TCGA-TQ-A7RI	LGG	Oligodendroglioma			62	0	Oligodendroglioma, IDH-mutant, 1p/19q-codeleted. Grade NA.	Proneural	0.387	Mutant	codel		no_alteration	no_alteration	no_alteration	no_alteration	no_alteration	no_alteration	no_alteration	no_alteration	no_alteration	no_alteration	no_alteration	no_alteration	no_alteration	no_alteration	Mutation	no_alteration	no_alteration	no_alteration	no_alteration	no_alteration	no_alteration	no_alteration	no_alteration	no_alteration
TCGA-TM-A7CF-02A	TCGA-TM-A7CF	LGG	Astrocytoma	Female	41			Astrocytoma, IDH-mutant. Grade 2.	Neural	0.45625	Mutant	non-codel	WT	no_alteration	no_alteration	no_alteration	no_alteration	no_alteration	no_alteration	Mutation	no_alteration	no_alteration	no_alteration	no_alteration	no_alteration	no_alteration	no_alteration	no_alteration	no_alteration	no_alteration	no_alteration	no_alteration	no_alteration	no_alteration	no_alteration	no_alteration	no_alteration
TCGA-FG-5965-02B	TCGA-FG-5965	LGG	Oligoastrocytoma	Female	39			Astrocytoma, IDH-mutant. Grade 4.	Proneural	0.20675	Mutant	non-codel	WT	no_alteration	no_alteration	no_alteration	no_alteration	no_alteration	no_alteration	Mutation	no_alteration	no_alteration	Mutation	Deletion	Deletion	Deletion	no_alteration	no_alteration	no_alteration	no_alteration	no_alteration	no_alteration	no_alteration	no_alteration	no_alteration	no_alteration	no_alteration
TCGA-VV-A829-01A	TCGA-VV-A829	LGG	Oligoastrocytoma	Male	44	1127	0	Oligodendroglioma, IDH-mutant, 1p/19q-codeleted. Grade 3.		0.476	Mutant	codel		no_alteration	no_alteration	no_alteration	no_alteration	no_alteration	no_alteration	no_alteration	no_alteration	no_alteration	no_alteration	no_alteration	no_alteration	no_alteration	no_alteration	no_alteration	no_alteration	no_alteration	no_alteration	no_alteration	no_alteration	no_alteration	no_alteration	no_alteration	no_alteration
TCGA-TQ-A7RJ-01A	TCGA-TQ-A7RJ	LGG	Oligoastrocytoma			1229	0	Astrocytoma, IDH-mutant. Grade NA.		0.4635	Mutant	non-codel		no_alteration	no_alteration	Deletion	no_alteration	no_alteration	no_alteration	Mutation	no_alteration	no_alteration	Mutation	no_alteration	no_alteration	no_alteration	no_alteration	no_alteration	no_alteration	no_alteration	no_alteration	no_alteration	no_alteration	no_alteration	no_alteration	no_alteration	no_alteration
TCGA-HT-7684-01A	TCGA-HT-7684	LGG	Oligoastrocytoma	Male	58	184	0	Astrocytoma, IDH-mutant. Grade 3.		0.34359	Mutant	non-codel	Mutant	no_alteration	no_alteration	no_alteration	no_alteration	no_alteration	no_alteration	no_alteration	no_alteration	no_alteration	no_alteration	no_alteration	no_alteration	no_alteration	no_alteration	no_alteration	no_alteration	no_alteration	no_alteration	no_alteration	no_alteration	no_alteration	no_alteration	no_alteration	no_alteration
TCGA-DB-A4XH-01A	TCGA-DB-A4XH	LGG	Oligoastrocytoma	Female	53	962	0	Oligodendroglioma, IDH-mutant, 1p/19q-codeleted. Grade 2.	Neural	0.4305	Mutant	codel	Mutant	no_alteration	no_alteration	no_alteration	no_alteration	no_alteration	no_alteration	no_alteration	no_alteration	no_alteration	no_alteration	no_alteration	no_alteration	no_alteration	no_alteration	no_alteration	no_alteration	no_alteration	no_alteration	no_alteration	no_alteration	no_alteration	no_alteration	no_alteration	no_alteration
TCGA-FG-7636-01A	TCGA-FG-7636	LGG	Astrocytoma	Male	48	544	0	Astrocytoma, IDH-mutant. Grade 3.	Proneural	0.35825	Mutant	non-codel	WT	no_alteration	no_alteration	no_alteration	Amplification	no_alteration	no_alteration	Mutation	no_alteration	no_alteration	Mutation	no_alteration	no_alteration	no_alteration	no_alteration	no_alteration	no_alteration	no_alteration	no_alteration	no_alteration	no_alteration	no_alteration	no_alteration	no_alteration	no_alteration
TCGA-DU-7294-01A	TCGA-DU-7294	LGG	Oligodendroglioma	Female	53	2869	0	Oligodendroglioma, IDH-mutant, 1p/19q-codeleted. Grade 2.	Proneural	0.351	Mutant	codel	Mutant	no_alteration	no_alteration	no_alteration	no_alteration	no_alteration	no_alteration	no_alteration	no_alteration	no_alteration	no_alteration	no_alteration	no_alteration	no_alteration	no_alteration	Mutation	no_alteration	no_alteration	no_alteration	no_alteration	no_alteration	no_alteration	no_alteration	no_alteration	no_alteration
TCGA-DU-5871-01A	TCGA-DU-5871	LGG	Oligoastrocytoma	Female	37	576	0	Astrocytoma, IDH-mutant. Grade 2.	Proneural	0.4445	Mutant	non-codel	WT	no_alteration	no_alteration	no_alteration	no_alteration	no_alteration	no_alteration	Mutation	no_alteration	no_alteration	Mutation	no_alteration	no_alteration	no_alteration	no_alteration	no_alteration	no_alteration	no_alteration	no_alteration	no_alteration	no_alteration	no_alteration	no_alteration	no_alteration	no_alteration
TCGA-HW-8320-01A	TCGA-HW-8320	LGG	Astrocytoma	Male	36	1217	0	Astrocytoma, IDH-mutant. Grade 3.	Proneural	0.40525	Mutant	non-codel	WT	no_alteration	no_alteration	no_alteration	no_alteration	no_alteration	no_alteration	Mutation	no_alteration	no_alteration	no_alteration	no_alteration	no_alteration	no_alteration	no_alteration	no_alteration	no_alteration	no_alteration	no_alteration	no_alteration	no_alteration	no_alteration	no_alteration	no_alteration	no_alteration
TCGA-TQ-A7RH-01A	TCGA-TQ-A7RH	LGG	Oligoastrocytoma			486	0	Astrocytoma, IDH-mutant. Grade 2.	Proneural	0.42675	Mutant	non-codel		no_alteration	no_alteration	no_alteration	no_alteration	no_alteration	no_alteration	Mutation	no_alteration	no_alteration	Mutation	Mutation	no_alteration	no_alteration	no_alteration	no_alteration	no_alteration	no_alteration	no_alteration	no_alteration	no_alteration	no_alteration	no_alteration	no_alteration	no_alteration
TCGA-DU-7304-02A	TCGA-DU-7304	LGG	Oligoastrocytoma	Male	43			Astrocytoma, IDH-mutant. Grade 3.	Neural	0.433333	Mutant	non-codel	WT	no_alteration	no_alteration	no_alteration	no_alteration	no_alteration	no_alteration	Mutation	no_alteration	no_alteration	Mutation	no_alteration	no_alteration	no_alteration	no_alteration	no_alteration	no_alteration	no_alteration	no_alteration	no_alteration	no_alteration	no_alteration	no_alteration	no_alteration	no_alteration
TCGA-WH-A86K-01A	TCGA-WH-A86K	LGG	Astrocytoma	Male	65	405	0	Astrocytoma, IDH-mutant. Grade 2.		0.43325	Mutant	non-codel		no_alteration	no_alteration	no_alteration	no_alteration	no_alteration	no_alteration	Mutation	no_alteration	no_alteration	Deletion	no_alteration	no_alteration	no_alteration	no_alteration	no_alteration	no_alteration	no_alteration	no_alteration	no_alteration	no_alteration	no_alteration	no_alteration	no_alteration	no_alteration
TCGA-E1-5319-01A	TCGA-E1-5319	LGG	Oligodendroglioma	Female	48	2907	1	Oligodendroglioma, IDH-mutant, 1p/19q-codeleted. Grade 2.	Proneural	0.35325	Mutant	codel	Mutant	no_alteration	no_alteration	no_alteration	no_alteration	no_alteration	no_alteration	no_alteration	no_alteration	no_alteration	no_alteration	no_alteration	no_alteration	no_alteration	no_alteration	Mutation	no_alteration	no_alteration	no_alteration	no_alteration	no_alteration	no_alteration	no_alteration	no_alteration	Mutation
TCGA-HT-A5R9-01A	TCGA-HT-A5R9	LGG	Oligodendroglioma	Female	48	2	0	Oligodendroglioma, IDH-mutant, 1p/19q-codeleted. Grade 3.	Proneural	0.3	Mutant	codel	Mutant	no_alteration	no_alteration	no_alteration	no_alteration	no_alteration	no_alteration	no_alteration	no_alteration	no_alteration	no_alteration	no_alteration	no_alteration	no_alteration	no_alteration	no_alteration	no_alteration	no_alteration	no_alteration	no_alteration	no_alteration	no_alteration	no_alteration	no_alteration	no_alteration
TCGA-DH-5142-01A	TCGA-DH-5142	LGG	Astrocytoma	Male	29	1943	0	Astrocytoma, IDH-mutant. Grade 3.	Proneural	0.54525	Mutant	non-codel	WT	no_alteration	Amplification	no_alteration	no_alteration	no_alteration	no_alteration	Mutation	no_alteration	no_alteration	Mutation	no_alteration	no_alteration	no_alteration	no_alteration	no_alteration	no_alteration	no_alteration	no_alteration	no_alteration	no_alteration	no_alteration	no_alteration	no_alteration	no_alteration
TCGA-DB-A4XE-01A	TCGA-DB-A4XE	LGG	Oligoastrocytoma	Female	27	1139	0	Astrocytoma, IDH-mutant. Grade 3.	Proneural	0.31325	Mutant	non-codel	WT	no_alteration	no_alteration	no_alteration	no_alteration	no_alteration	no_alteration	Mutation	no_alteration	no_alteration	Mutation	no_alteration	no_alteration	no_alteration	no_alteration	no_alteration	no_alteration	no_alteration	no_alteration	no_alteration	no_alteration	no_alteration	no_alteration	no_alteration	no_alteration
TCGA-S9-A7R2-01A	TCGA-S9-A7R2	LGG	Astrocytoma	Male	69	316	1	Glioblastoma, IDH-wildtype. Grade 4.		0.537	WT	non-codel		no_alteration	Mutation	no_alteration	no_alteration	no_alteration	no_alteration	no_alteration	no_alteration	no_alteration	no_alteration	no_alteration	no_alteration	no_alteration	Amplification	no_alteration	no_alteration	no_alteration	no_alteration	no_alteration	Amplification	Amplification	Amplification	Amplification	no_alteration
TCGA-DB-A75O-01A	TCGA-DB-A75O	LGG	Astrocytoma	Male	29	935	0	Astrocytoma, IDH-mutant. Grade 3.		0.454	Mutant	non-codel		no_alteration	no_alteration	no_alteration	no_alteration	no_alteration	no_alteration	Mutation	no_alteration	Amplification	no_alteration	no_alteration	no_alteration	no_alteration	no_alteration	no_alteration	Amplification	Amplification	no_alteration	Amplification	no_alteration	no_alteration	no_alteration	no_alteration	no_alteration
TCGA-E1-A7YO-01A	TCGA-E1-A7YO	LGG	Oligodendroglioma	Male	45	2282	1	Oligodendroglioma, IDH-mutant, 1p/19q-codeleted. Grade 3.	Proneural	0.4015	Mutant	codel		no_alteration	no_alteration	no_alteration	no_alteration	no_alteration	no_alteration	no_alteration	no_alteration	no_alteration	no_alteration	no_alteration	no_alteration	no_alteration	no_alteration	Mutation	no_alteration	no_alteration	no_alteration	no_alteration	no_alteration	no_alteration	no_alteration	no_alteration	Mutation
TCGA-HT-8010-01A	TCGA-HT-8010	LGG	Oligodendroglioma	Female	64	50	0	Oligodendroglioma, IDH-mutant, 1p/19q-codeleted. Grade 2.	Neural	0.33075	Mutant	codel	WT	no_alteration	no_alteration	Mutation	no_alteration	no_alteration	no_alteration	no_alteration	no_alteration	no_alteration	no_alteration	no_alteration	no_alteration	no_alteration	no_alteration	no_alteration	no_alteration	no_alteration	no_alteration	no_alteration	no_alteration	no_alteration	no_alteration	no_alteration	no_alteration
TCGA-HW-A5KL-01A	TCGA-HW-A5KL	LGG	Astrocytoma	Female	42	878	0	Astrocytoma, IDH-mutant. Grade 2.	Proneural	0.41025	Mutant	non-codel	WT	no_alteration	no_alteration	no_alteration	no_alteration	no_alteration	no_alteration	Mutation	no_alteration	no_alteration	Mutation	no_alteration	no_alteration	no_alteration	no_alteration	no_alteration	no_alteration	no_alteration	no_alteration	no_alteration	no_alteration	no_alteration	no_alteration	no_alteration	no_alteration
TCGA-FN-7833-01A	TCGA-FN-7833	LGG	Oligoastrocytoma	Male	25	837	0	Astrocytoma, IDH-mutant. Grade 3.		0.46075	Mutant	non-codel	WT	no_alteration	no_alteration	no_alteration	no_alteration	no_alteration	no_alteration	Mutation	no_alteration	no_alteration	Mutation	no_alteration	no_alteration	no_alteration	no_alteration	no_alteration	no_alteration	no_alteration	no_alteration	no_alteration	no_alteration	no_alteration	no_alteration	no_alteration	no_alteration
TCGA-CS-6186-01A	TCGA-CS-6186	LGG	Oligoastrocytoma	Male	58	538	1	Glioblastoma, IDH-wildtype. Grade 4.	Classical	0.686154	WT	non-codel	Mutant	no_alteration	no_alteration	no_alteration	no_alteration	no_alteration	no_alteration	no_alteration	no_alteration	no_alteration	no_alteration	Deletion	Deletion	Deletion	no_alteration	no_alteration	no_alteration	no_alteration	no_alteration	no_alteration	no_alteration	no_alteration	no_alteration	no_alteration	no_alteration
TCGA-S9-A6WQ-01A	TCGA-S9-A6WQ	LGG	Oligoastrocytoma	Female	57	428	0	Astrocytoma, IDH-mutant. Grade 2.	Proneural	0.432	Mutant	non-codel		no_alteration	no_alteration	no_alteration	no_alteration	no_alteration	no_alteration	Mutation	no_alteration	Amplification	Mutation	no_alteration	no_alteration	no_alteration	no_alteration	no_alteration	Amplification	Amplification	no_alteration	no_alteration	no_alteration	no_alteration	no_alteration	no_alteration	no_alteration
TCGA-HT-A4DS-01A	TCGA-HT-A4DS	LGG	Astrocytoma	Female	55	7	0	Glioblastoma, IDH-wildtype. Grade 4.	Classical	0.521786	WT	non-codel	Mutant	no_alteration	no_alteration	Mutation	no_alteration	no_alteration	no_alteration	no_alteration	no_alteration	no_alteration	no_alteration	Deletion	Deletion	Deletion	no_alteration	no_alteration	no_alteration	no_alteration	no_alteration	no_alteration	no_alteration	no_alteration	no_alteration	no_alteration	no_alteration
TCGA-DU-A6S7-01A	TCGA-DU-A6S7	LGG	Astrocytoma	Female	27	638	0	Astrocytoma, IDH-mutant. Grade 3.	Proneural	0.444	Mutant	non-codel		no_alteration	no_alteration	no_alteration	no_alteration	no_alteration	no_alteration	Mutation	no_alteration	no_alteration	Mutation	no_alteration	no_alteration	no_alteration	no_alteration	no_alteration	no_alteration	no_alteration	no_alteration	no_alteration	no_alteration	no_alteration	no_alteration	no_alteration	no_alteration
TCGA-E1-A7YL-01A	TCGA-E1-A7YL	LGG	Astrocytoma			492	1	NA. Grade NA.	Mesenchymal	0.74275	WT	non-codel		no_alteration	no_alteration	no_alteration	Amplification	no_alteration	no_alteration	Mutation	no_alteration	no_alteration	no_alteration	no_alteration	no_alteration	no_alteration	Amplification	no_alteration	no_alteration	no_alteration	no_alteration	Mutation	no_alteration	no_alteration	Amplification	Amplification	no_alteration
TCGA-HT-7479-01A	TCGA-HT-7479	LGG	Astrocytoma	Male	44	1227	0	Astrocytoma, IDH-mutant. Grade 3.		0.4105	Mutant	non-codel	Mutant	no_alteration	no_alteration	no_alteration	no_alteration	no_alteration	no_alteration	Mutation	no_alteration	no_alteration	no_alteration	no_alteration	no_alteration	no_alteration	no_alteration	no_alteration	no_alteration	no_alteration	no_alteration	no_alteration	no_alteration	no_alteration	no_alteration	no_alteration	no_alteration
TCGA-HT-7879-01A	TCGA-HT-7879	LGG	Oligoastrocytoma	Male	31	112	0	Astrocytoma, IDH-mutant. Grade 3.	Proneural	0.45225	Mutant	non-codel	WT	no_alteration	no_alteration	no_alteration	no_alteration	no_alteration	no_alteration	Mutation	no_alteration	no_alteration	Mutation	no_alteration	no_alteration	no_alteration	no_alteration	no_alteration	no_alteration	no_alteration	no_alteration	no_alteration	no_alteration	no_alteration	no_alteration	no_alteration	no_alteration
TCGA-CS-6666-01A	TCGA-CS-6666	LGG	Astrocytoma	Male	22	1428	0	Astrocytoma, IDH-mutant. Grade 3.	Proneural	0.574	Mutant	non-codel	WT	no_alteration	no_alteration	no_alteration	no_alteration	no_alteration	no_alteration	Mutation	no_alteration	no_alteration	Mutation	no_alteration	no_alteration	no_alteration	no_alteration	no_alteration	no_alteration	no_alteration	no_alteration	no_alteration	no_alteration	no_alteration	no_alteration	no_alteration	no_alteration
TCGA-FG-A60K-01A	TCGA-FG-A60K	LGG	Oligoastrocytoma	Female	34	542	0	Oligodendroglioma, IDH-mutant, 1p/19q-codeleted. Grade 2.	Proneural	0.333	Mutant	codel	Mutant	no_alteration	no_alteration	no_alteration	no_alteration	no_alteration	no_alteration	no_alteration	no_alteration	no_alteration	no_alteration	no_alteration	no_alteration	no_alteration	no_alteration	no_alteration	no_alteration	no_alteration	no_alteration	no_alteration	no_alteration	no_alteration	no_alteration	no_alteration	no_alteration
TCGA-DB-A4XD-01A	TCGA-DB-A4XD	LGG	Astrocytoma	Male	32	1210	0	Astrocytoma, IDH-mutant. Grade 3.	Proneural	0.4525	Mutant	non-codel	WT	no_alteration	no_alteration	no_alteration	no_alteration	no_alteration	no_alteration	Mutation	no_alteration	no_alteration	Mutation	no_alteration	no_alteration	no_alteration	no_alteration	no_alteration	no_alteration	no_alteration	no_alteration	no_alteration	no_alteration	no_alteration	no_alteration	no_alteration	no_alteration
TCGA-S9-A7R7-01A	TCGA-S9-A7R7	LGG	Astrocytoma	Male	27	3000	0	Astrocytoma, IDH-mutant. Grade 2.	Mesenchymal	0.6115	Mutant	non-codel		no_alteration	no_alteration	no_alteration	Mutation	no_alteration	no_alteration	Mutation	no_alteration	no_alteration	Mutation	no_alteration	no_alteration	no_alteration	no_alteration	no_alteration	no_alteration	no_alteration	no_alteration	no_alteration	no_alteration	no_alteration	no_alteration	no_alteration	no_alteration
TCGA-DB-A64V-01A	TCGA-DB-A64V	LGG	Oligodendroglioma	Male	54	889	0	Oligodendroglioma, IDH-mutant, 1p/19q-codeleted. Grade 2.		0.375	Mutant	codel	Mutant	no_alteration	no_alteration	no_alteration	no_alteration	no_alteration	no_alteration	no_alteration	no_alteration	no_alteration	no_alteration	no_alteration	no_alteration	no_alteration	no_alteration	Mutation	no_alteration	no_alteration	no_alteration	no_alteration	no_alteration	no_alteration	no_alteration	no_alteration	no_alteration
TCGA-CS-4938-01B	TCGA-CS-4938	LGG	Astrocytoma	Female	31	3574	0	Astrocytoma, IDH-mutant. Grade 2.		0.449211	Mutant	non-codel	WT	no_alteration	no_alteration	no_alteration	no_alteration	no_alteration	no_alteration	Mutation	no_alteration	no_alteration	Mutation	no_alteration	no_alteration	no_alteration	no_alteration	no_alteration	no_alteration	no_alteration	no_alteration	no_alteration	no_alteration	no_alteration	no_alteration	no_alteration	no_alteration
TCGA-HT-8110-01A	TCGA-HT-8110	LGG	Astrocytoma	Male	57	419	0	Glioblastoma, IDH-wildtype. Grade 4.	Mesenchymal	0.6455	WT	non-codel	Mutant	Mutation	Amplification;Mutation	no_alteration	no_alteration	no_alteration	no_alteration	no_alteration	no_alteration	no_alteration	no_alteration	Deletion	Deletion	Deletion	no_alteration	no_alteration	no_alteration	no_alteration	no_alteration	no_alteration	no_alteration	no_alteration	no_alteration	no_alteration	no_alteration
TCGA-FG-8185-01A	TCGA-FG-8185	LGG	Astrocytoma	Male	37	433	0	Astrocytoma, IDH-mutant. Grade 3.	Proneural	0.38725	Mutant	non-codel	WT	no_alteration	no_alteration	no_alteration	no_alteration	no_alteration	no_alteration	Mutation	no_alteration	no_alteration	Mutation	no_alteration	no_alteration	no_alteration	no_alteration	no_alteration	no_alteration	no_alteration	no_alteration	no_alteration	no_alteration	no_alteration	no_alteration	no_alteration	no_alteration
TCGA-FG-A87Q-01A	TCGA-FG-A87Q	LGG	Astrocytoma	Female	61	174	0	Glioblastoma, IDH-wildtype. Grade 4.		0.59425	WT	non-codel		no_alteration	Amplification;Mutation	no_alteration	no_alteration	no_alteration	no_alteration	no_alteration	no_alteration	Amplification	no_alteration	Deletion	Deletion	Deletion	no_alteration	no_alteration	Amplification	Amplification	Deletion	Amplification	no_alteration	no_alteration	no_alteration	no_alteration	no_alteration
TCGA-DB-5275-01A	TCGA-DB-5275	LGG	Oligoastrocytoma	Male	36	1458	0	Astrocytoma, IDH-mutant. Grade 3.	Proneural	0.463	Mutant	non-codel	WT	no_alteration	no_alteration	no_alteration	no_alteration	no_alteration	no_alteration	Mutation	no_alteration	no_alteration	Mutation	no_alteration	no_alteration	no_alteration	no_alteration	no_alteration	no_alteration	no_alteration	no_alteration	no_alteration	no_alteration	no_alteration	no_alteration	no_alteration	no_alteration
TCGA-HT-8109-01A	TCGA-HT-8109	LGG	Oligodendroglioma	Male	64	169	0	Oligodendroglioma, IDH-mutant, 1p/19q-codeleted. Grade 3.	Neural	0.28125	Mutant	codel	Mutant	no_alteration	no_alteration	no_alteration	no_alteration	no_alteration	no_alteration	no_alteration	no_alteration	no_alteration	no_alteration	no_alteration	no_alteration	no_alteration	no_alteration	no_alteration	no_alteration	no_alteration	no_alteration	no_alteration	no_alteration	no_alteration	no_alteration	Mutation	no_alteration
TCGA-DU-8166-01A	TCGA-DU-8166	LGG	Oligoastrocytoma	Female	29	516	0	Astrocytoma, IDH-mutant. Grade 2.	Proneural	0.364	Mutant	non-codel	WT	no_alteration	no_alteration	no_alteration	no_alteration	no_alteration	no_alteration	Mutation	no_alteration	no_alteration	Mutation	no_alteration	no_alteration	no_alteration	no_alteration	no_alteration	no_alteration	no_alteration	no_alteration	no_alteration	no_alteration	no_alteration	no_alteration	no_alteration	no_alteration
TCGA-HT-A5R7-01A	TCGA-HT-A5R7	LGG	Astrocytoma	Female	33	615	0	Astrocytoma, IDH-mutant. Grade 3.	Neural	0.297	Mutant	non-codel	WT	no_alteration	no_alteration	no_alteration	no_alteration	no_alteration	no_alteration	no_alteration	no_alteration	Amplification	Mutation	no_alteration	no_alteration	no_alteration	no_alteration	no_alteration	Amplification	Amplification	no_alteration	Amplification	no_alteration	no_alteration	no_alteration	no_alteration	no_alteration
TCGA-S9-A6TX-01A	TCGA-S9-A6TX	LGG	Oligodendroglioma	Male	46	1245	0	Oligodendroglioma, IDH-mutant, 1p/19q-codeleted. Grade 3.	Proneural	0.3935	Mutant	codel		no_alteration	no_alteration	no_alteration	no_alteration	no_alteration	no_alteration	no_alteration	no_alteration	no_alteration	no_alteration	no_alteration	no_alteration	no_alteration	no_alteration	no_alteration	no_alteration	no_alteration	no_alteration	no_alteration	no_alteration	no_alteration	no_alteration	no_alteration	Mutation
TCGA-DU-8163-01A	TCGA-DU-8163	LGG	Oligoastrocytoma	Male	29	629	0	Astrocytoma, IDH-mutant. Grade 3.	Proneural	0.45475	Mutant	non-codel	WT	no_alteration	no_alteration	no_alteration	no_alteration	no_alteration	no_alteration	Mutation	no_alteration	no_alteration	Mutation	no_alteration	no_alteration	no_alteration	no_alteration	no_alteration	no_alteration	no_alteration	no_alteration	no_alteration	no_alteration	no_alteration	no_alteration	no_alteration	no_alteration
TCGA-TM-A84M-01A	TCGA-TM-A84M	LGG	Oligodendroglioma	Male	40	754	0	Oligodendroglioma, IDH-mutant, 1p/19q-codeleted. Grade 3.		0.3865	Mutant	codel		no_alteration	no_alteration	no_alteration	no_alteration	no_alteration	no_alteration	Mutation	no_alteration	no_alteration	no_alteration	no_alteration	no_alteration	no_alteration	no_alteration	Mutation	no_alteration	no_alteration	no_alteration	no_alteration	no_alteration	no_alteration	no_alteration	no_alteration	Mutation
TCGA-S9-A6U2-01A	TCGA-S9-A6U2	LGG	Oligodendroglioma	Female	48	908	0	Oligodendroglioma, IDH-mutant, 1p/19q-codeleted. Grade 2.	Proneural	0.448	Mutant	codel		no_alteration	no_alteration	no_alteration	Mutation	no_alteration	no_alteration	no_alteration	no_alteration	no_alteration	no_alteration	no_alteration	no_alteration	no_alteration	no_alteration	Mutation	no_alteration	no_alteration	no_alteration	no_alteration	no_alteration	no_alteration	no_alteration	no_alteration	no_alteration
TCGA-DU-7014-01A	TCGA-DU-7014	LGG	Oligodendroglioma	Male	59	3571	1	Astrocytoma, IDH-mutant. Grade 2.	Proneural	0.37125		non-codel
TCGA-HT-7677-01A	TCGA-HT-7677	LGG	Oligodendroglioma	Male	53	494	0	Oligodendroglioma, IDH-mutant, 1p/19q-codeleted. Grade 3.	Proneural	0.33	Mutant	codel	Mutant	no_alteration	no_alteration	no_alteration	no_alteration	no_alteration	no_alteration	no_alteration	no_alteration	no_alteration	no_alteration	no_alteration	no_alteration	no_alteration	no_alteration	no_alteration	no_alteration	no_alteration	no_alteration	no_alteration	no_alteration	no_alteration	no_alteration	no_alteration	Mutation
TCGA-R8-A6MO-01A	TCGA-R8-A6MO	LGG	Oligodendroglioma	Female	53	993	0	Oligodendroglioma, IDH-mutant, 1p/19q-codeleted. Grade 2.	Proneural	0.4015	Mutant	codel		no_alteration	no_alteration	no_alteration	Mutation	no_alteration	no_alteration	no_alteration	no_alteration	no_alteration	no_alteration	no_alteration	no_alteration	no_alteration	no_alteration	Mutation	no_alteration	no_alteration	no_alteration	no_alteration	no_alteration	no_alteration	no_alteration	no_alteration	no_alteration
TCGA-HT-7855-01A	TCGA-HT-7855	LGG	Astrocytoma	Male	39	585	0	Astrocytoma, IDH-mutant. Grade 3.	Proneural	0.40375	Mutant	non-codel	WT	no_alteration	no_alteration	no_alteration	no_alteration	no_alteration	no_alteration	Mutation	no_alteration	no_alteration	Mutation	no_alteration	no_alteration	no_alteration	no_alteration	no_alteration	no_alteration	no_alteration	no_alteration	no_alteration	no_alteration	no_alteration	no_alteration	no_alteration	no_alteration
TCGA-HT-7606-01A	TCGA-HT-7606	LGG	Astrocytoma	Female	30	526	0	Astrocytoma, IDH-mutant. Grade 2.	Proneural	0.278	Mutant	non-codel	WT	no_alteration	no_alteration	no_alteration	no_alteration	no_alteration	no_alteration	no_alteration	no_alteration	no_alteration	no_alteration	no_alteration	no_alteration	no_alteration	no_alteration	no_alteration	no_alteration	no_alteration	no_alteration	no_alteration	no_alteration	no_alteration	no_alteration	no_alteration	no_alteration
TCGA-S9-A6WN-01A	TCGA-S9-A6WN	LGG	Astrocytoma	Female	38	805	0	Oligodendroglioma, IDH-mutant, 1p/19q-codeleted. Grade 3.	Mesenchymal	0.51	Mutant	codel		no_alteration	Mutation	no_alteration	Mutation	no_alteration	no_alteration	no_alteration	no_alteration	no_alteration	no_alteration	no_alteration	no_alteration	no_alteration	no_alteration	no_alteration	no_alteration	no_alteration	no_alteration	no_alteration	no_alteration	no_alteration	no_alteration	no_alteration	no_alteration
TCGA-TQ-A7RK-02B	TCGA-TQ-A7RK	LGG	Oligoastrocytoma					Astrocytoma, IDH-mutant. Grade NA.	Proneural	0.5185	Mutant	non-codel	WT	no_alteration	no_alteration	no_alteration	no_alteration	no_alteration	no_alteration	Mutation	no_alteration	no_alteration	Mutation	no_alteration	no_alteration	no_alteration	no_alteration	no_alteration	no_alteration	no_alteration	no_alteration	no_alteration	no_alteration	no_alteration	no_alteration	no_alteration	no_alteration
TCGA-RY-A840-01A	TCGA-RY-A840	LGG	Oligodendroglioma			854	0	Oligodendroglioma, IDH-mutant, 1p/19q-codeleted. Grade 3.		0.39925	Mutant	codel		no_alteration	no_alteration	no_alteration	no_alteration	no_alteration	no_alteration	no_alteration	no_alteration	no_alteration	no_alteration	no_alteration	no_alteration	no_alteration	no_alteration	no_alteration	no_alteration	no_alteration	no_alteration	no_alteration	no_alteration	no_alteration	no_alteration	no_alteration	no_alteration
TCGA-DU-7301-01A	TCGA-DU-7301	LGG	Oligodendroglioma	Male	53	788	1	Astrocytoma, IDH-mutant. Grade 2.		0.472	Mutant	non-codel	WT	no_alteration	no_alteration	no_alteration	no_alteration	no_alteration	no_alteration	Mutation	no_alteration	no_alteration	Mutation	no_alteration	no_alteration	no_alteration	no_alteration	no_alteration	no_alteration	no_alteration	no_alteration	no_alteration	no_alteration	no_alteration	no_alteration	no_alteration	no_alteration
TCGA-HT-7483-01A	TCGA-HT-7483	LGG	Oligoastrocytoma	Male	14	5255	0	Astrocytoma, IDH-mutant. Grade 2.	Proneural	0.41875	Mutant	non-codel	WT	no_alteration	no_alteration	no_alteration	no_alteration	no_alteration	no_alteration	Mutation	no_alteration	no_alteration	Mutation	no_alteration	no_alteration	no_alteration	no_alteration	no_alteration	no_alteration	no_alteration	no_alteration	no_alteration	no_alteration	no_alteration	no_alteration	no_alteration	no_alteration
TCGA-DU-A5TR-01A	TCGA-DU-A5TR	LGG	Oligoastrocytoma	Male	51	908	0	Astrocytoma, IDH-mutant. Grade 2.	Mesenchymal	0.52925	Mutant	non-codel	WT	no_alteration	no_alteration	no_alteration	no_alteration	no_alteration	no_alteration	Mutation	no_alteration	no_alteration	Mutation	no_alteration	no_alteration	no_alteration	no_alteration	no_alteration	no_alteration	no_alteration	no_alteration	no_alteration	no_alteration	no_alteration	no_alteration	no_alteration	no_alteration
TCGA-HW-7493-01A	TCGA-HW-7493	LGG	Astrocytoma	Female	40	2107	0	Astrocytoma, IDH-mutant. Grade 2.	Neural	0.412		non-codel
TCGA-HT-8015-01B	TCGA-HT-8015	LGG	Astrocytoma	Male	21	3	0	NA. Grade NA.	Neural	0.3075	WT	non-codel	WT	no_alteration	no_alteration	no_alteration	no_alteration	no_alteration	no_alteration	no_alteration	no_alteration	no_alteration	no_alteration	no_alteration	no_alteration	no_alteration	no_alteration	no_alteration	no_alteration	no_alteration	no_alteration	no_alteration	no_alteration	no_alteration	no_alteration	no_alteration	no_alteration
TCGA-HT-7881-01A	TCGA-HT-7881	LGG	Oligodendroglioma	Male	38	1079	0	Oligodendroglioma, IDH-mutant, 1p/19q-codeleted. Grade 2.	Neural	0.2795	Mutant	codel	Mutant	no_alteration	no_alteration	no_alteration	no_alteration	no_alteration	no_alteration	no_alteration	no_alteration	no_alteration	no_alteration	no_alteration	no_alteration	no_alteration	no_alteration	no_alteration	no_alteration	no_alteration	no_alteration	no_alteration	no_alteration	no_alteration	no_alteration	no_alteration	no_alteration
TCGA-DU-7300-01A	TCGA-DU-7300	LGG	Oligodendroglioma	Female	53	1886	1	Oligodendroglioma, IDH-mutant, 1p/19q-codeleted. Grade 3.	Neural	0.4005	Mutant	codel	Mutant	no_alteration	no_alteration	no_alteration	no_alteration	Mutation	no_alteration	Mutation	no_alteration	no_alteration	no_alteration	no_alteration	no_alteration	no_alteration	no_alteration	no_alteration	no_alteration	no_alteration	no_alteration	no_alteration	no_alteration	no_alteration	no_alteration	no_alteration	Mutation
TCGA-S9-A6TV-01A	TCGA-S9-A6TV	LGG	Oligoastrocytoma	Male	50	571	0	Astrocytoma, IDH-mutant. Grade 3.	Mesenchymal	0.686	Mutant	non-codel		no_alteration	no_alteration	no_alteration	no_alteration	no_alteration	no_alteration	Mutation	no_alteration	no_alteration	Mutation	no_alteration	no_alteration	no_alteration	no_alteration	no_alteration	no_alteration	no_alteration	no_alteration	no_alteration	no_alteration	no_alteration	no_alteration	no_alteration	no_alteration
TCGA-S9-A7IQ-01A	TCGA-S9-A7IQ	LGG	Oligoastrocytoma	Female	45	1099	0	Oligodendroglioma, IDH-mutant, 1p/19q-codeleted. Grade 2.	Neural	0.25175	Mutant	codel		no_alteration	no_alteration	no_alteration	no_alteration	no_alteration	no_alteration	no_alteration	no_alteration	no_alteration	no_alteration	no_alteration	no_alteration	no_alteration	no_alteration	no_alteration	no_alteration	no_alteration	no_alteration	no_alteration	no_alteration	no_alteration	no_alteration	no_alteration	no_alteration
TCGA-WY-A858-01A	TCGA-WY-A858	LGG	Astrocytoma	Female	32	1337	0	Astrocytoma, IDH-mutant. Grade 3.		0.44675	Mutant	non-codel		no_alteration	no_alteration	no_alteration	no_alteration	no_alteration	no_alteration	Mutation	no_alteration	no_alteration	Mutation	no_alteration	no_alteration	no_alteration	no_alteration	no_alteration	no_alteration	no_alteration	no_alteration	no_alteration	no_alteration	no_alteration	no_alteration	no_alteration	no_alteration
TCGA-IK-8125-01A	TCGA-IK-8125	LGG	Oligoastrocytoma	Male	62	1301	0	Oligodendroglioma, IDH-mutant, 1p/19q-codeleted. Grade 3.	Neural	0.302	Mutant	codel	Mutant	no_alteration	no_alteration	no_alteration	no_alteration	no_alteration	no_alteration	no_alteration	no_alteration	no_alteration	no_alteration	no_alteration	no_alteration	no_alteration	no_alteration	Mutation	no_alteration	no_alteration	no_alteration	no_alteration	no_alteration	no_alteration	no_alteration	no_alteration	no_alteration
TCGA-RY-A83Y-01A	TCGA-RY-A83Y	LGG	Oligodendroglioma			166	0	Oligodendroglioma, IDH-mutant, 1p/19q-codeleted. Grade 2.		0.3955	Mutant	codel		no_alteration	no_alteration	no_alteration	no_alteration	no_alteration	no_alteration	no_alteration	no_alteration	no_alteration	no_alteration	no_alteration	no_alteration	no_alteration	no_alteration	no_alteration	no_alteration	no_alteration	no_alteration	no_alteration	no_alteration	no_alteration	no_alteration	no_alteration	Mutation
TCGA-S9-A6TZ-01A	TCGA-S9-A6TZ	LGG	Astrocytoma	Female	39	1120	0	Astrocytoma, IDH-mutant. Grade 2.	Proneural	0.3995	Mutant	non-codel		no_alteration	no_alteration	no_alteration	no_alteration	no_alteration	no_alteration	Mutation	no_alteration	no_alteration	no_alteration	no_alteration	no_alteration	no_alteration	no_alteration	no_alteration	no_alteration	no_alteration	no_alteration	no_alteration	no_alteration	no_alteration	no_alteration	no_alteration	no_alteration
TCGA-TM-A84H-01A	TCGA-TM-A84H	LGG	Oligoastrocytoma	Female	44	926	0	Astrocytoma, IDH-mutant. Grade 3.		0.3375	Mutant	non-codel		no_alteration	no_alteration	no_alteration	no_alteration	no_alteration	no_alteration	Mutation	no_alteration	no_alteration	Mutation	no_alteration	no_alteration	no_alteration	no_alteration	no_alteration	no_alteration	no_alteration	no_alteration	no_alteration	no_alteration	no_alteration	no_alteration	no_alteration	no_alteration
TCGA-TM-A7C5-01A	TCGA-TM-A7C5	LGG	Oligoastrocytoma	Male	30	1500	0	Oligodendroglioma, IDH-mutant, 1p/19q-codeleted. Grade 2.	Proneural	0.36975	Mutant	codel		no_alteration	no_alteration	no_alteration	no_alteration	no_alteration	no_alteration	no_alteration	no_alteration	no_alteration	no_alteration	no_alteration	no_alteration	no_alteration	no_alteration	Mutation	no_alteration	no_alteration	no_alteration	no_alteration	no_alteration	no_alteration	no_alteration	no_alteration	no_alteration
TCGA-HT-A5R5-01A	TCGA-HT-A5R5	LGG	Oligodendroglioma	Female	33	4	0	Astrocytoma, IDH-mutant. Grade 2.	Neural	0.4505	Mutant	non-codel	WT	no_alteration	no_alteration	no_alteration	no_alteration	no_alteration	no_alteration	Mutation	no_alteration	no_alteration	Mutation	no_alteration	no_alteration	no_alteration	no_alteration	no_alteration	no_alteration	no_alteration	no_alteration	no_alteration	no_alteration	no_alteration	no_alteration	no_alteration	no_alteration
TCGA-DU-5855-01A	TCGA-DU-5855	LGG	Oligoastrocytoma	Female	49	207	0	Astrocytoma, IDH-mutant. Grade 3.	Proneural	0.47275	Mutant	non-codel	WT	no_alteration	no_alteration	no_alteration	no_alteration	no_alteration	no_alteration	Mutation	no_alteration	no_alteration	Mutation	no_alteration	no_alteration	no_alteration	no_alteration	no_alteration	no_alteration	no_alteration	no_alteration	no_alteration	Mutation	no_alteration	no_alteration	no_alteration	no_alteration
TCGA-DU-A7TC-01A	TCGA-DU-A7TC	LGG	Astrocytoma	Male	32	1137	0	Astrocytoma, IDH-mutant. Grade 2.	Neural	0.33025	Mutant	non-codel		no_alteration	no_alteration	no_alteration	no_alteration	no_alteration	no_alteration	Mutation	no_alteration	no_alteration	no_alteration	no_alteration	no_alteration	no_alteration	no_alteration	no_alteration	no_alteration	no_alteration	no_alteration	Mutation	no_alteration	no_alteration	no_alteration	no_alteration	no_alteration
TCGA-QH-A6CZ-01A	TCGA-QH-A6CZ	LGG	Oligoastrocytoma	Male	38	279	0	Oligodendroglioma, IDH-mutant, 1p/19q-codeleted. Grade 2.	Proneural	0.33175	Mutant	codel		no_alteration	no_alteration	no_alteration	no_alteration	no_alteration	no_alteration	no_alteration	no_alteration	no_alteration	no_alteration	no_alteration	no_alteration	no_alteration	no_alteration	Mutation	no_alteration	no_alteration	no_alteration	no_alteration	no_alteration	no_alteration	no_alteration	no_alteration	Mutation
TCGA-FG-7637-01A	TCGA-FG-7637	LGG	Oligoastrocytoma	Male	49	1219	0	Astrocytoma, IDH-mutant. Grade NA.	Proneural	0.3485	Mutant	non-codel	WT
TCGA-QH-A86X-01A	TCGA-QH-A86X	LGG	Oligodendroglioma	Male	33	337	0	Oligodendroglioma, IDH-mutant, 1p/19q-codeleted. Grade 2.		0.3585	Mutant	codel		no_alteration	no_alteration	no_alteration	no_alteration	no_alteration	no_alteration	no_alteration	no_alteration	no_alteration	no_alteration	no_alteration	no_alteration	no_alteration	no_alteration	Mutation	no_alteration	no_alteration	no_alteration	no_alteration	no_alteration	no_alteration	no_alteration	no_alteration	Mutation
TCGA-EZ-7264-01A	TCGA-EZ-7264	LGG	Oligodendroglioma	Female	47	1201	0	Oligodendroglioma, IDH-mutant, 1p/19q-codeleted. Grade 2.	Proneural	0.3935	Mutant	codel	Mutant	no_alteration	no_alteration	no_alteration	no_alteration	no_alteration	no_alteration	no_alteration	no_alteration	no_alteration	no_alteration	no_alteration	no_alteration	no_alteration	no_alteration	no_alteration	no_alteration	no_alteration	no_alteration	no_alteration	no_alteration	no_alteration	no_alteration	no_alteration	Mutation
TCGA-S9-A6UB-01A	TCGA-S9-A6UB	LGG	Oligodendroglioma	Male	52	3761	0	Oligodendroglioma, IDH-mutant, 1p/19q-codeleted. Grade 2.	Proneural	0.3455	Mutant	codel		no_alteration	no_alteration	no_alteration	no_alteration	no_alteration	no_alteration	no_alteration	no_alteration	no_alteration	no_alteration	no_alteration	no_alteration	no_alteration	no_alteration	Mutation	no_alteration	no_alteration	no_alteration	no_alteration	no_alteration	no_alteration	no_alteration	no_alteration	no_alteration
TCGA-P5-A737-01A	TCGA-P5-A737	LGG	Oligoastrocytoma			372	0	Oligodendroglioma, IDH-mutant, 1p/19q-codeleted. Grade NA.	Proneural	0.3105	Mutant	codel		no_alteration	no_alteration	no_alteration	no_alteration	no_alteration	no_alteration	no_alteration	no_alteration	no_alteration	no_alteration	no_alteration	no_alteration	no_alteration	no_alteration	no_alteration	no_alteration	no_alteration	no_alteration	no_alteration	no_alteration	no_alteration	no_alteration	no_alteration	no_alteration
TCGA-DU-7011-01A	TCGA-DU-7011	LGG	Oligoastrocytoma	Male	25	3200	1	Astrocytoma, IDH-mutant. Grade 2.	Neural	0.42875	Mutant	non-codel		no_alteration	no_alteration	no_alteration	no_alteration	no_alteration	no_alteration	Mutation	no_alteration	no_alteration	Mutation	no_alteration	no_alteration	no_alteration	no_alteration	no_alteration	no_alteration	no_alteration	no_alteration	no_alteration	no_alteration	no_alteration	no_alteration	no_alteration	no_alteration
TCGA-TQ-A7RM-01A	TCGA-TQ-A7RM	LGG	Oligoastrocytoma			1116	0	Astrocytoma, IDH-mutant. Grade NA.	Proneural	0.658	Mutant	non-codel		no_alteration	no_alteration	no_alteration	no_alteration	no_alteration	no_alteration	Mutation	Amplification	no_alteration	no_alteration	no_alteration	no_alteration	no_alteration	no_alteration	no_alteration	no_alteration	no_alteration	no_alteration	no_alteration	no_alteration	no_alteration	no_alteration	no_alteration	no_alteration
TCGA-CS-5397-01A	TCGA-CS-5397	LGG	Astrocytoma	Female	54	194	1	Glioblastoma, IDH-wildtype. Grade 4.	Neural	0.536	WT	non-codel	Mutant	no_alteration	no_alteration	Mutation	no_alteration	no_alteration	no_alteration	no_alteration	no_alteration	no_alteration	no_alteration	Deletion	Deletion	Deletion	no_alteration	no_alteration	no_alteration	no_alteration	Deletion	no_alteration	no_alteration	no_alteration	no_alteration	no_alteration	no_alteration
TCGA-HT-A618-01A	TCGA-HT-A618	LGG	Astrocytoma	Female	37	512	0	Astrocytoma, IDH-mutant. Grade 3.		0.42225	Mutant	non-codel	WT	no_alteration	no_alteration	no_alteration	no_alteration	no_alteration	no_alteration	Mutation	no_alteration	no_alteration	Amplification;Mutation	no_alteration	no_alteration	no_alteration	no_alteration	no_alteration	no_alteration	no_alteration	no_alteration	no_alteration	no_alteration	no_alteration	no_alteration	no_alteration	no_alteration
TCGA-QH-A6CU-01A	TCGA-QH-A6CU	LGG	Oligodendroglioma	Female	52	451	0	Oligodendroglioma, IDH-mutant, 1p/19q-codeleted. Grade 3.		0.34125	Mutant	codel		no_alteration	no_alteration	no_alteration	no_alteration	no_alteration	no_alteration	no_alteration	no_alteration	no_alteration	no_alteration	no_alteration	no_alteration	no_alteration	no_alteration	no_alteration	no_alteration	no_alteration	no_alteration	no_alteration	no_alteration	no_alteration	no_alteration	no_alteration	no_alteration
TCGA-S9-A6U5-01A	TCGA-S9-A6U5	LGG	Astrocytoma	Male	33	992	0	Oligodendroglioma, IDH-mutant, 1p/19q-codeleted. Grade 2.	Proneural	0.4565	Mutant	codel		no_alteration	no_alteration	no_alteration	no_alteration	no_alteration	no_alteration	no_alteration	no_alteration	no_alteration	no_alteration	no_alteration	no_alteration	no_alteration	no_alteration	no_alteration	no_alteration	no_alteration	no_alteration	no_alteration	no_alteration	no_alteration	no_alteration	no_alteration	no_alteration
TCGA-DU-6410-01A	TCGA-DU-6410	LGG	Oligodendroglioma	Male	56	242	0	Oligodendroglioma, IDH-mutant, 1p/19q-codeleted. Grade 3.	Proneural	0.356	Mutant	codel	Mutant	no_alteration	no_alteration	no_alteration	no_alteration	no_alteration	no_alteration	no_alteration	no_alteration	no_alteration	no_alteration	no_alteration	no_alteration	no_alteration	no_alteration	no_alteration	no_alteration	no_alteration	no_alteration	no_alteration	no_alteration	no_alteration	no_alteration	no_alteration	no_alteration
TCGA-FG-6690-01A	TCGA-FG-6690	LGG	Oligodendroglioma	Male	70	1294	0	Astrocytoma, IDH-mutant. Grade 2.	Proneural	0.4235	Mutant	non-codel	WT	no_alteration	no_alteration	no_alteration	no_alteration	no_alteration	no_alteration	Mutation	no_alteration	no_alteration	Mutation	no_alteration	no_alteration	no_alteration	no_alteration	no_alteration	no_alteration	no_alteration	no_alteration	no_alteration	no_alteration	no_alteration	no_alteration	no_alteration	no_alteration
TCGA-HT-7611-01A	TCGA-HT-7611	LGG	Oligoastrocytoma	Male	36	1752	0	Astrocytoma, IDH-mutant. Grade 2.		0.48775	Mutant	non-codel	WT	no_alteration	no_alteration	no_alteration	no_alteration	no_alteration	Amplification	Mutation	no_alteration	no_alteration	Mutation	no_alteration	no_alteration	no_alteration	no_alteration	no_alteration	no_alteration	no_alteration	no_alteration	no_alteration	no_alteration	no_alteration	no_alteration	no_alteration	no_alteration
TCGA-HT-7882-01A	TCGA-HT-7882	LGG	Oligodendroglioma	Male	66	113	1	Glioblastoma, IDH-wildtype. Grade 4.	Mesenchymal	0.748	WT	non-codel	Mutant	no_alteration	no_alteration	no_alteration	no_alteration	no_alteration	no_alteration	no_alteration	no_alteration	Amplification;Mutation	no_alteration	no_alteration	no_alteration	no_alteration	no_alteration	no_alteration	Amplification	Amplification	no_alteration	no_alteration	no_alteration	no_alteration	no_alteration	no_alteration	no_alteration
TCGA-HT-7481-01A	TCGA-HT-7481	LGG	Oligodendroglioma	Male	39	2918	0	Oligodendroglioma, IDH-mutant, 1p/19q-codeleted. Grade 2.	Neural	0.29825	Mutant	codel	Mutant	no_alteration	no_alteration	no_alteration	Mutation	no_alteration	no_alteration	no_alteration	no_alteration	no_alteration	no_alteration	no_alteration	no_alteration	no_alteration	no_alteration	no_alteration	no_alteration	no_alteration	no_alteration	no_alteration	no_alteration	no_alteration	no_alteration	no_alteration	Mutation
TCGA-HT-8019-01A	TCGA-HT-8019	LGG	Oligodendroglioma	Female	34	1004	0	NA. Grade NA.	Neural	0.23575	WT	non-codel	WT	no_alteration	no_alteration	no_alteration	no_alteration	no_alteration	no_alteration	no_alteration	no_alteration	no_alteration	no_alteration	no_alteration	no_alteration	no_alteration	no_alteration	no_alteration	no_alteration	no_alteration	no_alteration	no_alteration	no_alteration	no_alteration	no_alteration	no_alteration	no_alteration
TCGA-DU-5852-01A	TCGA-DU-5852	LGG	Oligoastrocytoma	Female	61	205	1	Glioblastoma, IDH-wildtype. Grade 4.	Classical	0.6175	WT	non-codel	Mutant	no_alteration	Amplification;Mutation	no_alteration	no_alteration	no_alteration	no_alteration	no_alteration	no_alteration	no_alteration	Mutation	Deletion	Deletion	Deletion	no_alteration	no_alteration	no_alteration	no_alteration	no_alteration	no_alteration	no_alteration	no_alteration	no_alteration	no_alteration	no_alteration
TCGA-DB-A64Q-01A	TCGA-DB-A64Q	LGG	Oligoastrocytoma	Female	31	182	0	Oligodendroglioma, IDH-mutant, 1p/19q-codeleted. Grade 2.	Proneural	0.39375	Mutant	codel	Mutant	no_alteration	no_alteration	no_alteration	Mutation	no_alteration	no_alteration	no_alteration	no_alteration	no_alteration	no_alteration	no_alteration	no_alteration	no_alteration	no_alteration	no_alteration	no_alteration	no_alteration	Mutation	no_alteration	no_alteration	no_alteration	no_alteration	no_alteration	Mutation
TCGA-P5-A5F6-01A	TCGA-P5-A5F6	LGG	Oligodendroglioma	Male	26	39	0	NA. Grade NA.	Mesenchymal	0.741795	WT	non-codel	WT	no_alteration	no_alteration	no_alteration	no_alteration	no_alteration	no_alteration	no_alteration	no_alteration	no_alteration	no_alteration	no_alteration	no_alteration	no_alteration	no_alteration	no_alteration	no_alteration	no_alteration	no_alteration	no_alteration	no_alteration	no_alteration	no_alteration	no_alteration	no_alteration
TCGA-VM-A8CE-01A	TCGA-VM-A8CE	LGG	Oligodendroglioma	Male	25	1191	0	Oligodendroglioma, IDH-mutant, 1p/19q-codeleted. Grade 2.		0.395	Mutant	codel		no_alteration	no_alteration	no_alteration	no_alteration	no_alteration	no_alteration	no_alteration	no_alteration	no_alteration	no_alteration	no_alteration	no_alteration	no_alteration	no_alteration	Mutation	no_alteration	no_alteration	no_alteration	no_alteration	no_alteration	no_alteration	no_alteration	no_alteration	no_alteration
TCGA-HT-A619-01A	TCGA-HT-A619	LGG	Oligodendroglioma	Female	51	651	0	Oligodendroglioma, IDH-mutant, 1p/19q-codeleted. Grade 3.	Proneural	0.40525	Mutant	codel	Mutant	no_alteration	no_alteration	no_alteration	no_alteration	no_alteration	no_alteration	no_alteration	no_alteration	no_alteration	no_alteration	no_alteration	no_alteration	no_alteration	no_alteration	Mutation	no_alteration	no_alteration	no_alteration	no_alteration	no_alteration	no_alteration	no_alteration	no_alteration	no_alteration
TCGA-HT-A61A-01A	TCGA-HT-A61A	LGG	Oligodendroglioma	Female	20	194	0	Astrocytoma, IDH-mutant. Grade NA.		0.24775	Mutant	non-codel	Mutant
TCGA-VM-A8C9-01A	TCGA-VM-A8C9	LGG	Astrocytoma	Female	37	1314	0	NA. Grade NA.		0.442258	WT	non-codel		no_alteration	no_alteration	no_alteration	Mutation	no_alteration	no_alteration	no_alteration	Deletion	no_alteration	no_alteration	no_alteration	no_alteration	no_alteration	no_alteration	no_alteration	no_alteration	no_alteration	no_alteration	no_alteration	no_alteration	no_alteration	no_alteration	no_alteration	no_alteration
TCGA-HT-7485-01A	TCGA-HT-7485	LGG	Astrocytoma	Male	42	122	0	Astrocytoma, IDH-mutant. Grade 2.		0.4815	Mutant	non-codel	WT	no_alteration	no_alteration	no_alteration	no_alteration	no_alteration	no_alteration	Mutation	no_alteration	no_alteration	Mutation	no_alteration	no_alteration	no_alteration	no_alteration	no_alteration	no_alteration	no_alteration	no_alteration	no_alteration	no_alteration	no_alteration	no_alteration	no_alteration	no_alteration
TCGA-FG-8187-01A	TCGA-FG-8187	LGG	Oligoastrocytoma	Male	31	611	0	Oligodendroglioma, IDH-mutant, 1p/19q-codeleted. Grade 2.	Neural	0.364	Mutant	codel	Mutant	no_alteration	no_alteration	no_alteration	no_alteration	no_alteration	no_alteration	no_alteration	no_alteration	no_alteration	no_alteration	no_alteration	no_alteration	no_alteration	no_alteration	no_alteration	no_alteration	no_alteration	no_alteration	no_alteration	no_alteration	no_alteration	no_alteration	no_alteration	no_alteration
TCGA-S9-A7J0-01A	TCGA-S9-A7J0	LGG	Oligodendroglioma	Female	30	609	0	Astrocytoma, IDH-mutant. Grade 4.	Proneural	0.49525	Mutant	non-codel		no_alteration	no_alteration	no_alteration	no_alteration	no_alteration	no_alteration	Mutation	no_alteration	no_alteration	no_alteration	Deletion	Deletion	Deletion	no_alteration	no_alteration	no_alteration	no_alteration	no_alteration	no_alteration	no_alteration	no_alteration	no_alteration	no_alteration	no_alteration
TCGA-HT-A74L-01A	TCGA-HT-A74L	LGG	Oligoastrocytoma			336	0	Oligodendroglioma, IDH-mutant, 1p/19q-codeleted. Grade 2.	Proneural	0.40275	Mutant	codel		no_alteration	no_alteration	no_alteration	no_alteration	no_alteration	no_alteration	no_alteration	no_alteration	no_alteration	no_alteration	no_alteration	no_alteration	no_alteration	no_alteration	no_alteration	no_alteration	no_alteration	no_alteration	no_alteration	no_alteration	no_alteration	no_alteration	no_alteration	no_alteration
TCGA-FG-A4MT-01A	TCGA-FG-A4MT	LGG	Oligodendroglioma	Female	27	1164	0	Astrocytoma, IDH-mutant. Grade 2.	Proneural	0.3535	Mutant	non-codel	WT	no_alteration	no_alteration	no_alteration	no_alteration	no_alteration	no_alteration	Mutation	no_alteration	no_alteration	Mutation	no_alteration	no_alteration	no_alteration	no_alteration	no_alteration	no_alteration	no_alteration	no_alteration	no_alteration	no_alteration	no_alteration	no_alteration	no_alteration	no_alteration
TCGA-HW-7491-01A	TCGA-HW-7491	LGG	Oligodendroglioma	Male	35	2078	0	Oligodendroglioma, IDH-mutant, 1p/19q-codeleted. Grade 2.	Proneural	0.3175	Mutant	codel	Mutant	no_alteration	no_alteration	no_alteration	Mutation	no_alteration	no_alteration	no_alteration	no_alteration	no_alteration	no_alteration	no_alteration	no_alteration	no_alteration	no_alteration	Mutation	no_alteration	no_alteration	no_alteration	no_alteration	no_alteration	no_alteration	no_alteration	no_alteration	no_alteration
TCGA-HT-A4DV-01A	TCGA-HT-A4DV	LGG	Oligodendroglioma	Female	51	792	0	Oligodendroglioma, IDH-mutant, 1p/19q-codeleted. Grade 3.	Neural	0.272	Mutant	codel	Mutant	no_alteration	no_alteration	no_alteration	no_alteration	no_alteration	no_alteration	no_alteration	no_alteration	no_alteration	no_alteration	no_alteration	no_alteration	no_alteration	no_alteration	no_alteration	no_alteration	no_alteration	no_alteration	no_alteration	no_alteration	no_alteration	no_alteration	no_alteration	no_alteration
TCGA-HT-A614-01A	TCGA-HT-A614	LGG	Oligoastrocytoma	Male	47	82	0	Astrocytoma, IDH-mutant. Grade 2.	Proneural	0.4045	Mutant	non-codel	WT	no_alteration	no_alteration	no_alteration	no_alteration	no_alteration	no_alteration	Mutation	no_alteration	no_alteration	Mutation	no_alteration	no_alteration	no_alteration	no_alteration	no_alteration	no_alteration	no_alteration	no_alteration	no_alteration	no_alteration	no_alteration	no_alteration	no_alteration	no_alteration
TCGA-TQ-A7RF-01A	TCGA-TQ-A7RF	LGG	Oligodendroglioma			650	0	Astrocytoma, IDH-mutant. Grade NA.		0.50125	Mutant	non-codel		no_alteration	no_alteration	no_alteration	no_alteration	no_alteration	no_alteration	Mutation	no_alteration	no_alteration	no_alteration	no_alteration	no_alteration	no_alteration	no_alteration	no_alteration	no_alteration	no_alteration	no_alteration	no_alteration	no_alteration	no_alteration	no_alteration	no_alteration	no_alteration
TCGA-DB-A64W-01A	TCGA-DB-A64W	LGG	Oligoastrocytoma	Female	65	438	1	Oligodendroglioma, IDH-mutant, 1p/19q-codeleted. Grade 3.	Proneural	0.36025	Mutant	codel	Mutant	no_alteration	no_alteration	no_alteration	Mutation	no_alteration	no_alteration	no_alteration	no_alteration	no_alteration	no_alteration	no_alteration	no_alteration	no_alteration	no_alteration	Mutation	no_alteration	no_alteration	no_alteration	no_alteration	no_alteration	no_alteration	no_alteration	no_alteration	no_alteration
TCGA-FG-A4MX-01A	TCGA-FG-A4MX	LGG	Astrocytoma	Male	47	569	0	Astrocytoma, IDH-mutant. Grade 2.		0.374872	Mutant	non-codel	WT	no_alteration	no_alteration	no_alteration	no_alteration	no_alteration	no_alteration	Mutation	no_alteration	no_alteration	Mutation	no_alteration	no_alteration	no_alteration	no_alteration	no_alteration	no_alteration	no_alteration	no_alteration	no_alteration	no_alteration	no_alteration	no_alteration	no_alteration	no_alteration
TCGA-DB-A64R-01A	TCGA-DB-A64R	LGG	Oligodendroglioma	Female	24	955	0	Oligodendroglioma, IDH-mutant, 1p/19q-codeleted. Grade 2.	Proneural	0.284	Mutant	codel	Mutant	no_alteration	no_alteration	no_alteration	no_alteration	no_alteration	no_alteration	no_alteration	no_alteration	no_alteration	no_alteration	no_alteration	no_alteration	no_alteration	no_alteration	no_alteration	no_alteration	no_alteration	no_alteration	no_alteration	no_alteration	no_alteration	no_alteration	no_alteration	no_alteration
TCGA-S9-A7QZ-01A	TCGA-S9-A7QZ	LGG	Oligodendroglioma	Male	41	826	0	Oligodendroglioma, IDH-mutant, 1p/19q-codeleted. Grade 2.	Proneural	0.36625	Mutant	codel		no_alteration	no_alteration	no_alteration	no_alteration	no_alteration	no_alteration	no_alteration	no_alteration	no_alteration	no_alteration	no_alteration	no_alteration	no_alteration	no_alteration	Mutation	no_alteration	no_alteration	no_alteration	no_alteration	no_alteration	no_alteration	no_alteration	no_alteration	Mutation
TCGA-QH-A65S-01A	TCGA-QH-A65S	LGG	Oligoastrocytoma	Female	32	77	0	Astrocytoma, IDH-mutant. Grade 2.	Proneural	0.38875	Mutant	non-codel	WT	no_alteration	no_alteration	no_alteration	no_alteration	no_alteration	Deletion	Mutation	no_alteration	no_alteration	Mutation	no_alteration	no_alteration	no_alteration	no_alteration	no_alteration	no_alteration	no_alteration	no_alteration	no_alteration	no_alteration	no_alteration	no_alteration	no_alteration	no_alteration
TCGA-S9-A6WH-01A	TCGA-S9-A6WH	LGG	Oligoastrocytoma	Female	73	1173	0	Oligodendroglioma, IDH-mutant, 1p/19q-codeleted. Grade 2.	Proneural	0.36525	Mutant	codel		no_alteration	no_alteration	no_alteration	no_alteration	no_alteration	no_alteration	no_alteration	no_alteration	no_alteration	no_alteration	no_alteration	no_alteration	no_alteration	no_alteration	Mutation	no_alteration	no_alteration	no_alteration	no_alteration	no_alteration	no_alteration	no_alteration	no_alteration	no_alteration
TCGA-DU-5847-01A	TCGA-DU-5847	LGG	Astrocytoma	Female	34	548	0	Glioblastoma, IDH-wildtype. Grade 4.	Mesenchymal	0.6645	WT	non-codel	Mutant	Mutation	no_alteration	Mutation	no_alteration	no_alteration	Mutation	no_alteration	no_alteration	no_alteration	no_alteration	Deletion	Deletion	Deletion	no_alteration	no_alteration	no_alteration	no_alteration	no_alteration	no_alteration	no_alteration	no_alteration	no_alteration	no_alteration	no_alteration
TCGA-HT-7902-01A	TCGA-HT-7902	LGG	Oligoastrocytoma	Female	30	956	0	Astrocytoma, IDH-mutant. Grade 2.	Neural	0.362	Mutant	non-codel	WT	no_alteration	no_alteration	no_alteration	no_alteration	no_alteration	no_alteration	Mutation	no_alteration	no_alteration	Mutation	no_alteration	no_alteration	no_alteration	no_alteration	no_alteration	no_alteration	no_alteration	no_alteration	no_alteration	no_alteration	no_alteration	no_alteration	no_alteration	no_alteration
TCGA-VW-A7QS-01A	TCGA-VW-A7QS	LGG	Oligodendroglioma	Female	35	706	0	Oligodendroglioma, IDH-mutant, 1p/19q-codeleted. Grade 3.		0.39375	Mutant	codel		no_alteration	no_alteration	no_alteration	no_alteration	no_alteration	no_alteration	no_alteration	no_alteration	no_alteration	no_alteration	no_alteration	no_alteration	no_alteration	no_alteration	no_alteration	no_alteration	no_alteration	no_alteration	no_alteration	no_alteration	no_alteration	no_alteration	no_alteration	no_alteration
TCGA-DU-7018-01A	TCGA-DU-7018	LGG	Oligodendroglioma	Female	57	933	1	Oligodendroglioma, IDH-mutant, 1p/19q-codeleted. Grade 3.	Proneural	0.3395	Mutant	codel	Mutant	no_alteration	no_alteration	no_alteration	Mutation	no_alteration	no_alteration	no_alteration	no_alteration	no_alteration	no_alteration	no_alteration	no_alteration	no_alteration	no_alteration	Mutation	no_alteration	no_alteration	no_alteration	no_alteration	no_alteration	no_alteration	no_alteration	no_alteration	no_alteration
TCGA-DH-5144-01A	TCGA-DH-5144	LGG	Oligodendroglioma	Female	56	748	0	Oligodendroglioma, IDH-mutant, 1p/19q-codeleted. Grade 3.	Proneural	0.3855	Mutant	codel	Mutant	no_alteration	no_alteration	no_alteration	no_alteration	no_alteration	no_alteration	no_alteration	no_alteration	no_alteration	Mutation	no_alteration	no_alteration	no_alteration	no_alteration	no_alteration	no_alteration	no_alteration	no_alteration	no_alteration	no_alteration	no_alteration	no_alteration	no_alteration	Mutation
TCGA-IK-7675-01A	TCGA-IK-7675	LGG	Oligodendroglioma	Male	43	578	1	Astrocytoma, IDH-mutant. Grade 2.	Proneural	0.461	Mutant	non-codel	WT	no_alteration	no_alteration	no_alteration	no_alteration	no_alteration	no_alteration	Mutation	no_alteration	no_alteration	Mutation	no_alteration	no_alteration	no_alteration	Amplification	no_alteration	no_alteration	no_alteration	no_alteration	no_alteration	no_alteration	no_alteration	no_alteration	no_alteration	no_alteration
TCGA-HW-A5KM-01A	TCGA-HW-A5KM	LGG	Astrocytoma	Male	35	630	0	Astrocytoma, IDH-mutant. Grade 2.	Mesenchymal	0.51275	Mutant	non-codel	WT	no_alteration	no_alteration	no_alteration	no_alteration	no_alteration	no_alteration	Mutation	Amplification	no_alteration	no_alteration	no_alteration	no_alteration	no_alteration	no_alteration	no_alteration	no_alteration	no_alteration	no_alteration	no_alteration	no_alteration	no_alteration	no_alteration	no_alteration	no_alteration
TCGA-HT-7602-01A	TCGA-HT-7602	LGG	Oligodendroglioma	Male	21	908	0	Astrocytoma, IDH-mutant. Grade 2.		0.3945	Mutant	non-codel	WT	no_alteration	no_alteration	no_alteration	no_alteration	no_alteration	no_alteration	no_alteration	no_alteration	no_alteration	no_alteration	no_alteration	no_alteration	no_alteration	no_alteration	no_alteration	no_alteration	no_alteration	no_alteration	no_alteration	no_alteration	no_alteration	no_alteration	no_alteration	no_alteration
TCGA-DU-A7TJ-01A	TCGA-DU-A7TJ	LGG	Astrocytoma	Male	55	17	0	Glioblastoma, IDH-wildtype. Grade 4.	Classical	0.6925	WT	non-codel		no_alteration	Amplification	no_alteration	no_alteration	Mutation	no_alteration	no_alteration	no_alteration	no_alteration	no_alteration	no_alteration	no_alteration	no_alteration	no_alteration	no_alteration	no_alteration	no_alteration	no_alteration	no_alteration	no_alteration	no_alteration	no_alteration	no_alteration	no_alteration
TCGA-S9-A6TS-01A	TCGA-S9-A6TS	LGG	Astrocytoma	Female	48	1891	1	Astrocytoma, IDH-mutant. Grade 3.	Neural	0.445	Mutant	non-codel		no_alteration	no_alteration	no_alteration	no_alteration	no_alteration	no_alteration	Mutation	no_alteration	no_alteration	Mutation	no_alteration	no_alteration	no_alteration	no_alteration	no_alteration	no_alteration	no_alteration	no_alteration	no_alteration	no_alteration	no_alteration	no_alteration	no_alteration	no_alteration
TCGA-VM-A8CA-01A	TCGA-VM-A8CA	LGG	Oligodendroglioma	Male	54	411	0	Astrocytoma, IDH-mutant. Grade 2.		0.402821	Mutant	non-codel		no_alteration	no_alteration	no_alteration	no_alteration	no_alteration	no_alteration	no_alteration	no_alteration	no_alteration	no_alteration	no_alteration	no_alteration	no_alteration	no_alteration	Deletion	no_alteration	no_alteration	no_alteration	no_alteration	no_alteration	no_alteration	no_alteration	no_alteration	Deletion
TCGA-HW-7489-01A	TCGA-HW-7489	LGG	Oligoastrocytoma	Male	38	1262	1	Astrocytoma, IDH-mutant. Grade 2.	Neural	0.28425	Mutant	non-codel	WT	no_alteration	no_alteration	no_alteration	no_alteration	no_alteration	no_alteration	Mutation	no_alteration	no_alteration	Mutation	no_alteration	no_alteration	no_alteration	no_alteration	no_alteration	no_alteration	no_alteration	no_alteration	no_alteration	no_alteration	no_alteration	no_alteration	no_alteration	no_alteration
TCGA-HT-A74O-01A	TCGA-HT-A74O	LGG	Astrocytoma	Male	34	3	0	Astrocytoma, IDH-mutant. Grade 3.		0.5475	Mutant	non-codel		no_alteration	no_alteration	no_alteration	no_alteration	no_alteration	no_alteration	Mutation	no_alteration	no_alteration	Mutation	no_alteration	no_alteration	no_alteration	no_alteration	no_alteration	no_alteration	no_alteration	no_alteration	no_alteration	no_alteration	no_alteration	no_alteration	no_alteration	no_alteration
TCGA-DB-A4XG-01A	TCGA-DB-A4XG	LGG	Oligodendroglioma	Male	34	2219	0	Oligodendroglioma, IDH-mutant, 1p/19q-codeleted. Grade 3.	Proneural	0.36325	Mutant	codel	Mutant	no_alteration	no_alteration	Mutation	no_alteration	no_alteration	no_alteration	no_alteration	no_alteration	no_alteration	no_alteration	no_alteration	no_alteration	no_alteration	no_alteration	no_alteration	no_alteration	no_alteration	no_alteration	no_alteration	no_alteration	no_alteration	no_alteration	no_alteration	no_alteration
TCGA-E1-5302-01A	TCGA-E1-5302	LGG	Astrocytoma	Male	41	1525	1	Astrocytoma, IDH-mutant. Grade 3.	Proneural	0.45525	Mutant	non-codel	WT	no_alteration	no_alteration	no_alteration	no_alteration	no_alteration	no_alteration	Mutation	no_alteration	no_alteration	Mutation	no_alteration	no_alteration	no_alteration	no_alteration	no_alteration	no_alteration	no_alteration	no_alteration	no_alteration	no_alteration	no_alteration	no_alteration	no_alteration	no_alteration
TCGA-P5-A72W-01A	TCGA-P5-A72W	LGG	Astrocytoma	Male	35	317	0	Astrocytoma, IDH-mutant. Grade 3.	Proneural	0.46	Mutant	non-codel		no_alteration	no_alteration	no_alteration	no_alteration	no_alteration	no_alteration	Mutation	no_alteration	no_alteration	Mutation	no_alteration	no_alteration	no_alteration	no_alteration	no_alteration	no_alteration	no_alteration	no_alteration	no_alteration	no_alteration	no_alteration	no_alteration	no_alteration	no_alteration
TCGA-HT-7474-01A	TCGA-HT-7474	LGG	Oligoastrocytoma	Male	52	114	0	Astrocytoma, IDH-mutant. Grade 2.	Neural	0.32775	Mutant	non-codel	WT	no_alteration	no_alteration	no_alteration	no_alteration	no_alteration	no_alteration	Mutation	no_alteration	no_alteration	Mutation	no_alteration	no_alteration	no_alteration	no_alteration	no_alteration	no_alteration	no_alteration	no_alteration	no_alteration	no_alteration	no_alteration	no_alteration	no_alteration	no_alteration
TCGA-DB-A4XF-01A	TCGA-DB-A4XF	LGG	Astrocytoma	Female	41	1021	0	Astrocytoma, IDH-mutant. Grade 3.	Proneural	0.419	Mutant	non-codel	WT	no_alteration	no_alteration	no_alteration	no_alteration	no_alteration	no_alteration	Mutation	no_alteration	no_alteration	no_alteration	no_alteration	no_alteration	no_alteration	no_alteration	no_alteration	no_alteration	no_alteration	no_alteration	no_alteration	no_alteration	no_alteration	no_alteration	no_alteration	no_alteration
TCGA-P5-A781-01A	TCGA-P5-A781	LGG	Astrocytoma			134	0	Oligodendroglioma, IDH-mutant, 1p/19q-codeleted. Grade NA.	Neural	0.3735	Mutant	codel		no_alteration	no_alteration	no_alteration	no_alteration	no_alteration	no_alteration	no_alteration	no_alteration	no_alteration	no_alteration	no_alteration	no_alteration	no_alteration	no_alteration	no_alteration	no_alteration	no_alteration	no_alteration	no_alteration	no_alteration	no_alteration	no_alteration	no_alteration	no_alteration
TCGA-FG-8186-01A	TCGA-FG-8186	LGG	Oligoastrocytoma	Female	42	487	0	Oligodendroglioma, IDH-mutant, 1p/19q-codeleted. Grade 3.		0.3995	Mutant	codel	Mutant	no_alteration	no_alteration	no_alteration	no_alteration	no_alteration	no_alteration	no_alteration	no_alteration	no_alteration	no_alteration	no_alteration	no_alteration	no_alteration	no_alteration	no_alteration	no_alteration	no_alteration	no_alteration	no_alteration	no_alteration	no_alteration	no_alteration	no_alteration	no_alteration
TCGA-S9-A7R3-01A	TCGA-S9-A7R3	LGG	Astrocytoma	Female	28	3013	0	Astrocytoma, IDH-mutant. Grade 2.		0.507	Mutant	non-codel		no_alteration	no_alteration	no_alteration	no_alteration	no_alteration	no_alteration	Mutation	no_alteration	no_alteration	no_alteration	no_alteration	no_alteration	no_alteration	no_alteration	no_alteration	no_alteration	no_alteration	no_alteration	no_alteration	no_alteration	no_alteration	no_alteration	no_alteration	no_alteration
TCGA-DU-6402-01A	TCGA-DU-6402	LGG	Astrocytoma	Male	52	214	1	Glioblastoma, IDH-wildtype. Grade 4.	Classical	0.807	WT	non-codel	Mutant	Mutation	no_alteration	Mutation	no_alteration	no_alteration	no_alteration	no_alteration	Mutation	no_alteration	no_alteration	Deletion	Deletion	Deletion	no_alteration	no_alteration	no_alteration	no_alteration	no_alteration	no_alteration	no_alteration	no_alteration	no_alteration	no_alteration	no_alteration
TCGA-TQ-A7RV-01A	TCGA-TQ-A7RV	LGG	Astrocytoma			1868	0	Astrocytoma, IDH-mutant. Grade NA.	Proneural	0.43125	Mutant	non-codel	WT	no_alteration	no_alteration	no_alteration	no_alteration	no_alteration	no_alteration	Mutation	no_alteration	no_alteration	Deletion;Mutation	no_alteration	no_alteration	no_alteration	no_alteration	no_alteration	no_alteration	no_alteration	no_alteration	no_alteration	no_alteration	no_alteration	no_alteration	no_alteration	no_alteration
TCGA-S9-A6TW-01A	TCGA-S9-A6TW	LGG	Oligodendroglioma	Male	40	1250	0	Oligodendroglioma, IDH-mutant, 1p/19q-codeleted. Grade 3.		0.4145	Mutant	codel		Mutation	no_alteration	no_alteration	Mutation	no_alteration	no_alteration	no_alteration	no_alteration	no_alteration	no_alteration	no_alteration	no_alteration	no_alteration	no_alteration	Mutation	no_alteration	no_alteration	no_alteration	no_alteration	no_alteration	no_alteration	no_alteration	no_alteration	no_alteration
TCGA-DH-A66G-01A	TCGA-DH-A66G	LGG	Oligodendroglioma	Female	49	523	0	Astrocytoma, IDH-mutant. Grade 3.		0.41775	Mutant	non-codel		no_alteration	no_alteration	no_alteration	no_alteration	no_alteration	no_alteration	Mutation	no_alteration	no_alteration	Mutation	no_alteration	no_alteration	no_alteration	no_alteration	no_alteration	no_alteration	no_alteration	no_alteration	no_alteration	no_alteration	no_alteration	no_alteration	no_alteration	no_alteration
TCGA-DU-6408-01A	TCGA-DU-6408	LGG	Oligodendroglioma	Female	23	3470	1	Astrocytoma, IDH-mutant. Grade 3.	Proneural	0.4595	Mutant	non-codel	WT	no_alteration	no_alteration	no_alteration	no_alteration	no_alteration	no_alteration	Mutation	no_alteration	no_alteration	Mutation	no_alteration	no_alteration	no_alteration	no_alteration	Deletion	no_alteration	no_alteration	no_alteration	no_alteration	no_alteration	no_alteration	no_alteration	no_alteration	no_alteration
TCGA-HT-7857-01A	TCGA-HT-7857	LGG	Astrocytoma	Female	24	7	0	NA. Grade NA.	Mesenchymal	0.6705	WT	non-codel	WT	no_alteration	no_alteration	Mutation	no_alteration	no_alteration	no_alteration	no_alteration	no_alteration	no_alteration	Mutation	Deletion	Deletion	Deletion	no_alteration	no_alteration	no_alteration	no_alteration	no_alteration	no_alteration	no_alteration	no_alteration	no_alteration	no_alteration	no_alteration
TCGA-DU-6401-01A	TCGA-DU-6401	LGG	Oligodendroglioma	Female	31	2660	1	Astrocytoma, IDH-mutant. Grade 2.	Proneural	0.4495	Mutant	non-codel	WT	no_alteration	no_alteration	no_alteration	no_alteration	no_alteration	no_alteration	Deletion;Mutation	no_alteration	no_alteration	Amplification;Mutation	no_alteration	no_alteration	no_alteration	no_alteration	no_alteration	no_alteration	no_alteration	no_alteration	no_alteration	no_alteration	no_alteration	no_alteration	no_alteration	no_alteration
TCGA-DU-5853-01A	TCGA-DU-5853	LGG	Oligoastrocytoma	Male	29	407	0	Astrocytoma, IDH-mutant. Grade 2.	Proneural	0.40125	Mutant	non-codel	WT	no_alteration	no_alteration	no_alteration	no_alteration	no_alteration	no_alteration	Amplification;Mutation	no_alteration	no_alteration	Mutation	no_alteration	no_alteration	no_alteration	no_alteration	no_alteration	no_alteration	no_alteration	no_alteration	no_alteration	no_alteration	no_alteration	no_alteration	no_alteration	no_alteration
TCGA-DU-7302-01A	TCGA-DU-7302	LGG	Oligodendroglioma	Female	48	1834	0	Oligodendroglioma, IDH-mutant, 1p/19q-codeleted. Grade 3.	Neural	0.26925	Mutant	codel	Mutant	no_alteration	no_alteration	no_alteration	no_alteration	no_alteration	no_alteration	no_alteration	no_alteration	Amplification	no_alteration	no_alteration	no_alteration	no_alteration	no_alteration	Mutation	Amplification	Amplification	no_alteration	Amplification	no_alteration	no_alteration	no_alteration	no_alteration	no_alteration
TCGA-HT-7610-01A	TCGA-HT-7610	LGG	Oligoastrocytoma	Female	25	1706	0	Astrocytoma, IDH-mutant. Grade 2.	Neural	0.27625	Mutant	non-codel	WT	no_alteration	no_alteration	no_alteration	no_alteration	no_alteration	no_alteration	Mutation	no_alteration	no_alteration	Mutation	no_alteration	no_alteration	no_alteration	no_alteration	Deletion	no_alteration	no_alteration	no_alteration	no_alteration	no_alteration	no_alteration	no_alteration	no_alteration	no_alteration
TCGA-RY-A83X-01A	TCGA-RY-A83X	LGG	Oligodendroglioma			939	0	Oligodendroglioma, IDH-mutant, 1p/19q-codeleted. Grade 2.		0.369	Mutant	codel		no_alteration	no_alteration	no_alteration	no_alteration	no_alteration	no_alteration	no_alteration	no_alteration	no_alteration	no_alteration	no_alteration	no_alteration	no_alteration	no_alteration	Mutation	no_alteration	no_alteration	no_alteration	no_alteration	no_alteration	no_alteration	no_alteration	no_alteration	no_alteration
TCGA-DU-7299-01A	TCGA-DU-7299	LGG	Astrocytoma	Male	33	1339	1	Astrocytoma, IDH-mutant. Grade 3.	Proneural	0.321	Mutant	non-codel	WT	no_alteration	no_alteration	Mutation	no_alteration	no_alteration	no_alteration	Mutation	no_alteration	no_alteration	no_alteration	no_alteration	no_alteration	no_alteration	no_alteration	no_alteration	no_alteration	no_alteration	no_alteration	no_alteration	no_alteration	no_alteration	no_alteration	no_alteration	no_alteration
TCGA-HT-8012-01A	TCGA-HT-8012	LGG	Oligodendroglioma	Female	30	286	0	Oligodendroglioma, IDH-mutant, 1p/19q-codeleted. Grade 2.	Proneural	0.33225	Mutant	codel	Mutant	no_alteration	no_alteration	no_alteration	no_alteration	no_alteration	no_alteration	no_alteration	no_alteration	no_alteration	no_alteration	no_alteration	no_alteration	no_alteration	no_alteration	Mutation	no_alteration	no_alteration	no_alteration	no_alteration	no_alteration	no_alteration	no_alteration	no_alteration	no_alteration
TCGA-FG-5965-02A	TCGA-FG-5965	LGG	Oligoastrocytoma	Female	39			Astrocytoma, IDH-mutant. Grade 4.	Proneural	0.39325	Mutant	non-codel	WT	no_alteration	no_alteration	no_alteration	no_alteration	no_alteration	no_alteration	Mutation	no_alteration	no_alteration	Mutation	Deletion	Deletion	Deletion	no_alteration	no_alteration	no_alteration	no_alteration	no_alteration	no_alteration	no_alteration	no_alteration	no_alteration	no_alteration	no_alteration
TCGA-S9-A6WM-01A	TCGA-S9-A6WM	LGG	Astrocytoma	Female	59	604	0	Glioblastoma, IDH-wildtype. Grade 4.	Classical	0.7035	WT	non-codel		no_alteration	Amplification	no_alteration	no_alteration	no_alteration	no_alteration	no_alteration	no_alteration	no_alteration	no_alteration	Deletion	Deletion	no_alteration	no_alteration	no_alteration	no_alteration	no_alteration	no_alteration	no_alteration	no_alteration	no_alteration	no_alteration	no_alteration	no_alteration
TCGA-DU-5854-01A	TCGA-DU-5854	LGG	Astrocytoma	Female	57	257	0	Glioblastoma, IDH-wildtype. Grade 4.	Classical	0.576	WT	non-codel	Mutant	no_alteration	Amplification	no_alteration	no_alteration	no_alteration	no_alteration	no_alteration	no_alteration	no_alteration	no_alteration	Deletion	Deletion	Deletion	no_alteration	no_alteration	no_alteration	no_alteration	no_alteration	no_alteration	no_alteration	no_alteration	no_alteration	no_alteration	no_alteration
TCGA-DB-A75M-01A	TCGA-DB-A75M	LGG	Astrocytoma	Male	47	544	0	Astrocytoma, IDH-mutant. Grade 2.		0.433	Mutant	non-codel		no_alteration	no_alteration	no_alteration	no_alteration	no_alteration	no_alteration	Mutation	no_alteration	no_alteration	Mutation	no_alteration	no_alteration	no_alteration	no_alteration	no_alteration	no_alteration	no_alteration	no_alteration	no_alteration	no_alteration	no_alteration	no_alteration	no_alteration	no_alteration
TCGA-HT-8107-01A	TCGA-HT-8107	LGG	Oligodendroglioma	Male	62	14	0	NA. Grade NA.	Neural	0.239	WT	non-codel	WT	no_alteration	Mutation	no_alteration	no_alteration	no_alteration	no_alteration	no_alteration	no_alteration	no_alteration	no_alteration	no_alteration	no_alteration	no_alteration	no_alteration	no_alteration	no_alteration	no_alteration	no_alteration	no_alteration	no_alteration	no_alteration	no_alteration	no_alteration	no_alteration
TCGA-QH-A65X-01A	TCGA-QH-A65X	LGG	Oligoastrocytoma	Female	28	482	0	Oligodendroglioma, IDH-mutant, 1p/19q-codeleted. Grade 3.		0.411026	Mutant	codel		no_alteration	no_alteration	no_alteration	no_alteration	no_alteration	no_alteration	no_alteration	no_alteration	no_alteration	no_alteration	no_alteration	no_alteration	no_alteration	no_alteration	no_alteration	no_alteration	no_alteration	no_alteration	no_alteration	no_alteration	no_alteration	no_alteration	no_alteration	no_alteration
TCGA-FG-7638-01B	TCGA-FG-7638	LGG	Oligodendroglioma	Female	31	686	0	Oligodendroglioma, IDH-mutant, 1p/19q-codeleted. Grade 3.	Neural	0.39775	Mutant	codel	Mutant	no_alteration	no_alteration	no_alteration	no_alteration	no_alteration	no_alteration	no_alteration	no_alteration	no_alteration	Mutation	no_alteration	no_alteration	no_alteration	no_alteration	Mutation	no_alteration	no_alteration	no_alteration	no_alteration	no_alteration	no_alteration	no_alteration	no_alteration	no_alteration
TCGA-DH-A7US-01A	TCGA-DH-A7US	LGG	Oligodendroglioma	Male	50	706	0	Oligodendroglioma, IDH-mutant, 1p/19q-codeleted. Grade 2.	Proneural	0.4235	Mutant	codel		no_alteration	no_alteration	no_alteration	no_alteration	no_alteration	no_alteration	no_alteration	no_alteration	no_alteration	no_alteration	no_alteration	no_alteration	no_alteration	no_alteration	no_alteration	no_alteration	no_alteration	no_alteration	no_alteration	no_alteration	no_alteration	no_alteration	no_alteration	no_alteration
TCGA-HT-8111-01A	TCGA-HT-8111	LGG	Oligoastrocytoma	Male	32	7	0	Astrocytoma, IDH-mutant. Grade 3.	Proneural	0.42925	Mutant	non-codel	WT	no_alteration	no_alteration	no_alteration	no_alteration	no_alteration	no_alteration	Mutation	no_alteration	no_alteration	no_alteration	no_alteration	no_alteration	no_alteration	no_alteration	no_alteration	no_alteration	no_alteration	no_alteration	no_alteration	no_alteration	no_alteration	no_alteration	no_alteration	no_alteration
TCGA-FG-A6J1-01A	TCGA-FG-A6J1	LGG	Oligodendroglioma	Female	44	500	0	Oligodendroglioma, IDH-mutant, 1p/19q-codeleted. Grade 2.	Proneural	0.386154	Mutant	codel		no_alteration	no_alteration	no_alteration	no_alteration	no_alteration	no_alteration	no_alteration	no_alteration	no_alteration	no_alteration	no_alteration	no_alteration	no_alteration	no_alteration	no_alteration	no_alteration	no_alteration	no_alteration	no_alteration	no_alteration	no_alteration	no_alteration	no_alteration	no_alteration
TCGA-HW-7486-01A	TCGA-HW-7486	LGG	Oligodendroglioma	Male	37	1721	0	Oligodendroglioma, IDH-mutant, 1p/19q-codeleted. Grade 2.	Proneural	0.33	Mutant	codel	Mutant	no_alteration	no_alteration	no_alteration	no_alteration	no_alteration	no_alteration	no_alteration	no_alteration	no_alteration	no_alteration	no_alteration	no_alteration	no_alteration	no_alteration	no_alteration	no_alteration	no_alteration	no_alteration	no_alteration	no_alteration	no_alteration	no_alteration	no_alteration	no_alteration
TCGA-RY-A83Z-01A	TCGA-RY-A83Z	LGG	Astrocytoma			301	0	Astrocytoma, IDH-mutant. Grade 4.		0.499744	Mutant	non-codel		no_alteration	no_alteration	no_alteration	no_alteration	no_alteration	no_alteration	Mutation	no_alteration	no_alteration	Mutation	Deletion	Deletion	no_alteration	no_alteration	no_alteration	no_alteration	no_alteration	no_alteration	no_alteration	no_alteration	no_alteration	no_alteration	no_alteration	no_alteration
TCGA-QH-A6X4-01A	TCGA-QH-A6X4	LGG	Oligoastrocytoma	Male	47	442	0	Oligodendroglioma, IDH-mutant, 1p/19q-codeleted. Grade 3.	Proneural	0.32275	Mutant	codel		no_alteration	no_alteration	no_alteration	no_alteration	no_alteration	no_alteration	no_alteration	no_alteration	no_alteration	no_alteration	no_alteration	no_alteration	no_alteration	no_alteration	Mutation	no_alteration	no_alteration	no_alteration	no_alteration	no_alteration	no_alteration	no_alteration	no_alteration	Mutation
TCGA-CS-4944-01A	TCGA-CS-4944	LGG	Astrocytoma	Male	50	1828	0	Astrocytoma, IDH-mutant. Grade 2.		0.38175	Mutant	non-codel	Mutant	no_alteration	no_alteration	no_alteration	no_alteration	Mutation	no_alteration	no_alteration	no_alteration	no_alteration	no_alteration	no_alteration	no_alteration	no_alteration	no_alteration	Amplification	no_alteration	no_alteration	no_alteration	no_alteration	no_alteration	no_alteration	no_alteration	no_alteration	no_alteration
TCGA-DU-6404-02A	TCGA-DU-6404	LGG	Oligodendroglioma	Female	24			NA. Grade NA.	Classical	0.61475	WT	non-codel	WT	no_alteration	no_alteration	no_alteration	no_alteration	no_alteration	no_alteration	no_alteration	no_alteration	no_alteration	no_alteration	no_alteration	no_alteration	no_alteration	no_alteration	no_alteration	no_alteration	no_alteration	no_alteration	no_alteration	no_alteration	no_alteration	no_alteration	no_alteration	no_alteration
TCGA-E1-A7YK-01A	TCGA-E1-A7YK	LGG	Astrocytoma			378	1	Astrocytoma, IDH-mutant. Grade NA.	Mesenchymal	0.476	Mutant	non-codel		no_alteration	no_alteration	no_alteration	no_alteration	no_alteration	no_alteration	Mutation	no_alteration	no_alteration	Mutation	no_alteration	no_alteration	no_alteration	no_alteration	no_alteration	no_alteration	no_alteration	no_alteration	no_alteration	no_alteration	no_alteration	no_alteration	no_alteration	no_alteration
TCGA-TQ-A7RS-01A	TCGA-TQ-A7RS	LGG	Oligodendroglioma					Oligodendroglioma, IDH-mutant, 1p/19q-codeleted. Grade NA.	Proneural	0.36075	Mutant	codel		no_alteration	no_alteration	no_alteration	no_alteration	no_alteration	no_alteration	no_alteration	no_alteration	Mutation	no_alteration	no_alteration	no_alteration	no_alteration	no_alteration	Mutation	no_alteration	no_alteration	no_alteration	no_alteration	no_alteration	no_alteration	no_alteration	no_alteration	no_alteration
TCGA-TM-A84T-01A	TCGA-TM-A84T	LGG	Oligoastrocytoma	Male	19	724	0	Astrocytoma, IDH-mutant. Grade 2.		0.391	Mutant	non-codel		no_alteration	no_alteration	no_alteration	no_alteration	no_alteration	no_alteration	Mutation	no_alteration	no_alteration	Mutation	no_alteration	no_alteration	no_alteration	no_alteration	no_alteration	no_alteration	no_alteration	no_alteration	no_alteration	no_alteration	no_alteration	no_alteration	no_alteration	no_alteration
TCGA-DU-6406-01A	TCGA-DU-6406	LGG	Oligoastrocytoma	Female	59	512	1	Glioblastoma, IDH-wildtype. Grade 4.	Classical	0.71025	WT	non-codel		no_alteration	Amplification	no_alteration	no_alteration	no_alteration	no_alteration	no_alteration	no_alteration	no_alteration	no_alteration	Deletion	Deletion	Deletion	no_alteration	no_alteration	no_alteration	no_alteration	no_alteration	no_alteration	no_alteration	no_alteration	no_alteration	no_alteration	no_alteration
TCGA-HT-7680-01A	TCGA-HT-7680	LGG	Astrocytoma	Female	32	23	0	NA. Grade NA.		0.572	WT	non-codel	WT	no_alteration	no_alteration	no_alteration	no_alteration	no_alteration	no_alteration	no_alteration	no_alteration	no_alteration	no_alteration	no_alteration	no_alteration	no_alteration	no_alteration	no_alteration	no_alteration	no_alteration	no_alteration	no_alteration	no_alteration	no_alteration	no_alteration	no_alteration	no_alteration
TCGA-DU-A76R-01A	TCGA-DU-A76R	LGG	Oligodendroglioma	Male	51	648	1	Oligodendroglioma, IDH-mutant, 1p/19q-codeleted. Grade 3.	Neural	0.42325	Mutant	codel		no_alteration	no_alteration	no_alteration	Mutation	no_alteration	no_alteration	no_alteration	no_alteration	no_alteration	no_alteration	no_alteration	no_alteration	no_alteration	no_alteration	no_alteration	no_alteration	no_alteration	no_alteration	no_alteration	no_alteration	no_alteration	no_alteration	no_alteration	no_alteration
TCGA-DU-7306-01A	TCGA-DU-7306	LGG	Oligoastrocytoma	Male	67	1277	0	Astrocytoma, IDH-mutant. Grade 2.		0.5135	Mutant	non-codel	WT	no_alteration	no_alteration	no_alteration	no_alteration	no_alteration	no_alteration	Mutation	no_alteration	no_alteration	Mutation	no_alteration	no_alteration	no_alteration	no_alteration	no_alteration	no_alteration	no_alteration	no_alteration	no_alteration	no_alteration	no_alteration	no_alteration	no_alteration	no_alteration
TCGA-QH-A6X3-01A	TCGA-QH-A6X3	LGG	Oligoastrocytoma	Male	27	313	0	Astrocytoma, IDH-mutant. Grade 2.	Proneural	0.45125	Mutant	non-codel		no_alteration	no_alteration	no_alteration	no_alteration	no_alteration	no_alteration	Mutation	no_alteration	no_alteration	Mutation	no_alteration	no_alteration	no_alteration	no_alteration	no_alteration	no_alteration	no_alteration	no_alteration	no_alteration	no_alteration	no_alteration	no_alteration	no_alteration	no_alteration
TCGA-HT-7695-01A	TCGA-HT-7695	LGG	Oligodendroglioma	Female	29	442	0	Oligodendroglioma, IDH-mutant, 1p/19q-codeleted. Grade 2.	Neural	0.2815	Mutant	codel	Mutant	no_alteration	no_alteration	no_alteration	no_alteration	no_alteration	no_alteration	no_alteration	no_alteration	no_alteration	no_alteration	no_alteration	no_alteration	no_alteration	no_alteration	no_alteration	no_alteration	no_alteration	no_alteration	no_alteration	no_alteration	no_alteration	no_alteration	no_alteration	Deletion
TCGA-HT-7472-01A	TCGA-HT-7472	LGG	Oligodendroglioma	Male	38	1	0	Astrocytoma, IDH-mutant. Grade 2.	Proneural	0.455	Mutant	non-codel	WT	no_alteration	no_alteration	no_alteration	no_alteration	no_alteration	no_alteration	Mutation	no_alteration	no_alteration	Mutation	no_alteration	no_alteration	no_alteration	no_alteration	Deletion	no_alteration	no_alteration	no_alteration	no_alteration	no_alteration	no_alteration	no_alteration	no_alteration	no_alteration
TCGA-CS-4941-01A	TCGA-CS-4941	LGG	Astrocytoma	Male	67	234	1	Glioblastoma, IDH-wildtype. Grade 4.	Classical	0.6545	WT	non-codel	Mutant	no_alteration	Amplification	no_alteration	no_alteration	no_alteration	no_alteration	no_alteration	no_alteration	no_alteration	no_alteration	no_alteration	no_alteration	no_alteration	Amplification	no_alteration	no_alteration	no_alteration	no_alteration	no_alteration	no_alteration	no_alteration	no_alteration	no_alteration	no_alteration
TCGA-DB-A64O-01A	TCGA-DB-A64O	LGG	Oligoastrocytoma	Male	59	775	1	Glioblastoma, IDH-wildtype. Grade 4.	Neural	0.46575	WT	non-codel	Mutant	Deletion	no_alteration	Mutation	no_alteration	no_alteration	no_alteration	no_alteration	no_alteration	no_alteration	no_alteration	no_alteration	no_alteration	no_alteration	no_alteration	no_alteration	no_alteration	no_alteration	no_alteration	no_alteration	no_alteration	no_alteration	no_alteration	no_alteration	no_alteration
TCGA-QH-A65V-01A	TCGA-QH-A65V	LGG	Oligodendroglioma	Female	43	384	0	Oligodendroglioma, IDH-mutant, 1p/19q-codeleted. Grade 2.	Neural	0.3445	Mutant	codel	Mutant	no_alteration	no_alteration	no_alteration	no_alteration	no_alteration	no_alteration	no_alteration	no_alteration	no_alteration	no_alteration	no_alteration	no_alteration	no_alteration	no_alteration	no_alteration	no_alteration	no_alteration	no_alteration	no_alteration	no_alteration	no_alteration	no_alteration	no_alteration	no_alteration
TCGA-TM-A84J-01A	TCGA-TM-A84J	LGG	Oligodendroglioma	Male	63	735	0	NA. Grade NA.		0.39175	WT	non-codel		no_alteration	no_alteration	no_alteration	no_alteration	no_alteration	no_alteration	Deletion;Mutation	no_alteration	no_alteration	no_alteration	no_alteration	no_alteration	no_alteration	no_alteration	no_alteration	no_alteration	no_alteration	no_alteration	no_alteration	no_alteration	no_alteration	no_alteration	no_alteration	no_alteration
TCGA-DB-A75K-01A	TCGA-DB-A75K	LGG	Oligoastrocytoma	Female	55	368	0	Oligodendroglioma, IDH-mutant, 1p/19q-codeleted. Grade 3.	Proneural	0.41875	Mutant	codel		no_alteration	no_alteration	Mutation	no_alteration	no_alteration	no_alteration	no_alteration	no_alteration	no_alteration	no_alteration	no_alteration	no_alteration	no_alteration	no_alteration	Mutation	no_alteration	no_alteration	no_alteration	no_alteration	no_alteration	no_alteration	no_alteration	no_alteration	Mutation
TCGA-QH-A870-01A	TCGA-QH-A870	LGG	Oligoastrocytoma	Female	38	395	0	Astrocytoma, IDH-mutant. Grade 3.		0.479	Mutant	non-codel		no_alteration	no_alteration	no_alteration	no_alteration	no_alteration	no_alteration	Mutation	no_alteration	no_alteration	Mutation	no_alteration	no_alteration	no_alteration	no_alteration	no_alteration	no_alteration	no_alteration	no_alteration	no_alteration	no_alteration	no_alteration	no_alteration	no_alteration	no_alteration
TCGA-HT-7609-01A	TCGA-HT-7609	LGG	Oligoastrocytoma	Male	34	1399	0	Astrocytoma, IDH-mutant. Grade 3.	Proneural	0.396	Mutant	non-codel	WT	no_alteration	no_alteration	no_alteration	no_alteration	no_alteration	no_alteration	Mutation	no_alteration	no_alteration	no_alteration	no_alteration	no_alteration	no_alteration	no_alteration	no_alteration	no_alteration	no_alteration	no_alteration	no_alteration	no_alteration	no_alteration	no_alteration	no_alteration	no_alteration
TCGA-VW-A8FI-01A	TCGA-VW-A8FI	LGG	Astrocytoma	Male	66	245	1	Glioblastoma, IDH-wildtype. Grade 4.		0.60025	WT	non-codel		no_alteration	no_alteration	no_alteration	Mutation	no_alteration	no_alteration	Mutation	no_alteration	no_alteration	no_alteration	no_alteration	no_alteration	no_alteration	no_alteration	no_alteration	no_alteration	no_alteration	no_alteration	no_alteration	no_alteration	no_alteration	no_alteration	no_alteration	no_alteration
TCGA-S9-A6TU-01A	TCGA-S9-A6TU	LGG	Astrocytoma	Male	38	2650	0	Astrocytoma, IDH-mutant. Grade 2.	Proneural	0.446	Mutant	non-codel		no_alteration	no_alteration	no_alteration	no_alteration	no_alteration	no_alteration	Mutation	no_alteration	no_alteration	Deletion	no_alteration	no_alteration	no_alteration	no_alteration	no_alteration	no_alteration	no_alteration	no_alteration	no_alteration	no_alteration	no_alteration	no_alteration	no_alteration	no_alteration
TCGA-S9-A7R1-01A	TCGA-S9-A7R1	LGG	Oligodendroglioma	Male	35	5166	1	Oligodendroglioma, IDH-mutant, 1p/19q-codeleted. Grade 2.	Neural	0.362	Mutant	codel		no_alteration	no_alteration	no_alteration	no_alteration	no_alteration	no_alteration	no_alteration	no_alteration	no_alteration	no_alteration	no_alteration	no_alteration	no_alteration	no_alteration	no_alteration	no_alteration	no_alteration	no_alteration	no_alteration	no_alteration	no_alteration	no_alteration	no_alteration	no_alteration
TCGA-DU-A6S3-01A	TCGA-DU-A6S3	LGG	Oligodendroglioma	Male	60	656	0	Oligodendroglioma, IDH-mutant, 1p/19q-codeleted. Grade 2.	Proneural	0.35175	Mutant	codel		no_alteration	no_alteration	no_alteration	Mutation	no_alteration	no_alteration	no_alteration	no_alteration	no_alteration	no_alteration	no_alteration	no_alteration	no_alteration	no_alteration	Mutation	no_alteration	no_alteration	no_alteration	no_alteration	no_alteration	no_alteration	no_alteration	no_alteration	Mutation
TCGA-TQ-A8XE-02A	TCGA-TQ-A8XE	LGG	Oligodendroglioma					Astrocytoma, IDH-mutant. Grade NA.		0.47925	Mutant	non-codel	WT	no_alteration	no_alteration	no_alteration	Mutation	no_alteration	no_alteration	Mutation	no_alteration	no_alteration	no_alteration	no_alteration	no_alteration	no_alteration	no_alteration	no_alteration	no_alteration	no_alteration	no_alteration	no_alteration	no_alteration	no_alteration	no_alteration	no_alteration	no_alteration
TCGA-E1-5303-01A	TCGA-E1-5303	LGG	Astrocytoma	Male	38	2052	1	Astrocytoma, IDH-mutant. Grade 3.		0.4945	Mutant	non-codel	WT	no_alteration	no_alteration	no_alteration	no_alteration	no_alteration	no_alteration	Mutation	no_alteration	no_alteration	Mutation	no_alteration	no_alteration	no_alteration	no_alteration	no_alteration	no_alteration	no_alteration	no_alteration	no_alteration	no_alteration	no_alteration	no_alteration	no_alteration	no_alteration
TCGA-TM-A7C3-01A	TCGA-TM-A7C3	LGG	Astrocytoma	Female	43	1666	1	Glioblastoma, IDH-wildtype. Grade 4.	Classical	0.69325	WT	non-codel		no_alteration	Amplification;Mutation	no_alteration	no_alteration	no_alteration	no_alteration	no_alteration	no_alteration	no_alteration	no_alteration	no_alteration	no_alteration	no_alteration	Amplification	no_alteration	no_alteration	no_alteration	no_alteration	no_alteration	Amplification	Amplification	no_alteration	no_alteration	no_alteration
TCGA-S9-A7J1-01A	TCGA-S9-A7J1	LGG	Oligodendroglioma	Male	43	249	0	Oligodendroglioma, IDH-mutant, 1p/19q-codeleted. Grade 2.	Proneural	0.3965	Mutant	codel		no_alteration	no_alteration	no_alteration	no_alteration	no_alteration	no_alteration	no_alteration	no_alteration	no_alteration	no_alteration	no_alteration	no_alteration	no_alteration	no_alteration	no_alteration	no_alteration	no_alteration	no_alteration	no_alteration	no_alteration	no_alteration	no_alteration	no_alteration	Mutation
TCGA-FG-5963-01A	TCGA-FG-5963	LGG	Astrocytoma	Male	23	775	1	Glioblastoma, IDH-wildtype. Grade 4.	Mesenchymal	0.52825	WT	non-codel	WT	no_alteration	Amplification	Mutation	no_alteration	no_alteration	no_alteration	Mutation	no_alteration	no_alteration	Mutation	Deletion	Deletion	Deletion	no_alteration	no_alteration	no_alteration	no_alteration	Deletion	no_alteration	no_alteration	no_alteration	no_alteration	no_alteration	no_alteration
TCGA-HT-7877-01A	TCGA-HT-7877	LGG	Oligodendroglioma	Female	20	4	0	Oligodendroglioma, IDH-mutant, 1p/19q-codeleted. Grade 2.	Neural	0.34975	Mutant	codel	Mutant	no_alteration	no_alteration	no_alteration	no_alteration	no_alteration	no_alteration	no_alteration	no_alteration	no_alteration	no_alteration	no_alteration	no_alteration	no_alteration	no_alteration	Mutation	no_alteration	no_alteration	no_alteration	no_alteration	no_alteration	no_alteration	no_alteration	no_alteration	no_alteration
TCGA-F6-A8O3-01A	TCGA-F6-A8O3	LGG	Oligodendroglioma	Male	34	7	0	Oligodendroglioma, IDH-mutant, 1p/19q-codeleted. Grade 2.		0.4255	Mutant	codel		no_alteration	no_alteration	no_alteration	no_alteration	no_alteration	no_alteration	no_alteration	no_alteration	no_alteration	no_alteration	no_alteration	no_alteration	no_alteration	no_alteration	no_alteration	no_alteration	no_alteration	no_alteration	no_alteration	no_alteration	no_alteration	no_alteration	no_alteration	no_alteration
TCGA-E1-A7Z2-01A	TCGA-E1-A7Z2	LGG	Oligodendroglioma			398	1	NA. Grade NA.	Neural	0.5245	WT	non-codel		no_alteration	Mutation	no_alteration	no_alteration	no_alteration	no_alteration	no_alteration	no_alteration	no_alteration	no_alteration	no_alteration	no_alteration	no_alteration	no_alteration	no_alteration	no_alteration	no_alteration	no_alteration	no_alteration	no_alteration	no_alteration	no_alteration	no_alteration	no_alteration
TCGA-DH-A669-02A	TCGA-DH-A669	LGG	Oligodendroglioma	Male	70			Oligodendroglioma, IDH-mutant, 1p/19q-codeleted. Grade 3.	Proneural	0.507949	Mutant	codel	Mutant	no_alteration	no_alteration	no_alteration	no_alteration	no_alteration	no_alteration	no_alteration	no_alteration	no_alteration	no_alteration	no_alteration	no_alteration	no_alteration	no_alteration	no_alteration	Deletion	no_alteration	no_alteration	no_alteration	no_alteration	no_alteration	no_alteration	no_alteration	no_alteration
TCGA-DU-A76O-01A	TCGA-DU-A76O	LGG	Astrocytoma	Male	30	522	0	Astrocytoma, IDH-mutant. Grade 2.	Proneural	0.35225	Mutant	non-codel		no_alteration	no_alteration	no_alteration	no_alteration	no_alteration	no_alteration	Mutation	no_alteration	no_alteration	Mutation	no_alteration	no_alteration	no_alteration	no_alteration	no_alteration	no_alteration	no_alteration	no_alteration	no_alteration	no_alteration	no_alteration	no_alteration	no_alteration	no_alteration
TCGA-RY-A845-01A	TCGA-RY-A845	LGG	Oligoastrocytoma			596	0	Astrocytoma, IDH-mutant. Grade 2.		0.3885	Mutant	non-codel		no_alteration	no_alteration	no_alteration	no_alteration	no_alteration	no_alteration	Mutation	no_alteration	no_alteration	no_alteration	no_alteration	no_alteration	no_alteration	no_alteration	no_alteration	no_alteration	no_alteration	no_alteration	no_alteration	no_alteration	no_alteration	no_alteration	no_alteration	no_alteration
TCGA-DU-7008-01A	TCGA-DU-7008	LGG	Oligodendroglioma	Female	41	4752	0	Astrocytoma, IDH-mutant. Grade 2.	Proneural	0.328	Mutant	non-codel	WT	no_alteration	no_alteration	no_alteration	no_alteration	no_alteration	no_alteration	Mutation	Amplification	no_alteration	Mutation	no_alteration	no_alteration	no_alteration	no_alteration	no_alteration	no_alteration	no_alteration	no_alteration	no_alteration	no_alteration	no_alteration	no_alteration	no_alteration	no_alteration
TCGA-DH-A669-01A	TCGA-DH-A669	LGG	Oligodendroglioma	Male	70	919	1	Oligodendroglioma, IDH-mutant, 1p/19q-codeleted. Grade 3.	Proneural	0.56025	Mutant	codel	Mutant	no_alteration	no_alteration	no_alteration	no_alteration	no_alteration	no_alteration	no_alteration	no_alteration	no_alteration	no_alteration	no_alteration	no_alteration	no_alteration	no_alteration	no_alteration	Deletion	no_alteration	no_alteration	no_alteration	no_alteration	no_alteration	no_alteration	no_alteration	no_alteration
TCGA-HT-7688-01A	TCGA-HT-7688	LGG	Oligodendroglioma	Male	59	964	0	Astrocytoma, IDH-mutant. Grade 3.	Neural	0.275	Mutant	non-codel	WT	no_alteration	no_alteration	no_alteration	no_alteration	no_alteration	no_alteration	Mutation	no_alteration	no_alteration	Mutation	no_alteration	no_alteration	no_alteration	no_alteration	no_alteration	no_alteration	no_alteration	no_alteration	no_alteration	no_alteration	no_alteration	no_alteration	no_alteration	no_alteration
TCGA-HT-8105-01A	TCGA-HT-8105	LGG	Oligodendroglioma	Male	54	190	0	Oligodendroglioma, IDH-mutant, 1p/19q-codeleted. Grade 3.	Proneural	0.2835	Mutant	codel	Mutant	no_alteration	no_alteration	no_alteration	no_alteration	no_alteration	no_alteration	Mutation	no_alteration	no_alteration	no_alteration	no_alteration	no_alteration	no_alteration	no_alteration	Mutation	no_alteration	no_alteration	no_alteration	no_alteration	no_alteration	no_alteration	no_alteration	no_alteration	Mutation
TCGA-HT-7620-01A	TCGA-HT-7620	LGG	Oligodendroglioma	Male	40	434	0	Oligodendroglioma, IDH-mutant, 1p/19q-codeleted. Grade 3.	Proneural	0.32375	Mutant	codel	Mutant	no_alteration	no_alteration	no_alteration	no_alteration	no_alteration	no_alteration	no_alteration	no_alteration	no_alteration	no_alteration	no_alteration	no_alteration	no_alteration	no_alteration	no_alteration	no_alteration	no_alteration	no_alteration	no_alteration	no_alteration	no_alteration	no_alteration	no_alteration	Mutation
TCGA-E1-A7Z6-01A	TCGA-E1-A7Z6	LGG	Astrocytoma	Female	41	984	1	Astrocytoma, IDH-mutant. Grade 2.		0.48225	Mutant	non-codel		no_alteration	no_alteration	no_alteration	no_alteration	no_alteration	no_alteration	Mutation	Amplification	no_alteration	Mutation	no_alteration	no_alteration	no_alteration	no_alteration	no_alteration	no_alteration	no_alteration	no_alteration	no_alteration	no_alteration	no_alteration	no_alteration	no_alteration	no_alteration
TCGA-HT-7603-01A	TCGA-HT-7603	LGG	Oligodendroglioma	Male	29	705	0	Astrocytoma, IDH-mutant. Grade 2.	Neural	0.232	Mutant	non-codel	WT	no_alteration	no_alteration	no_alteration	no_alteration	no_alteration	no_alteration	Mutation	no_alteration	no_alteration	Mutation	no_alteration	no_alteration	no_alteration	no_alteration	no_alteration	no_alteration	no_alteration	no_alteration	no_alteration	Amplification	Amplification	no_alteration	no_alteration	no_alteration
TCGA-HT-7676-01A	TCGA-HT-7676	LGG	Oligodendroglioma	Male	26	5	0	Astrocytoma, IDH-mutant. Grade 2.	Proneural	0.3645	Mutant	non-codel	WT	no_alteration	no_alteration	no_alteration	Amplification	no_alteration	no_alteration	Mutation	no_alteration	no_alteration	Mutation	no_alteration	no_alteration	no_alteration	no_alteration	no_alteration	no_alteration	no_alteration	no_alteration	no_alteration	no_alteration	no_alteration	no_alteration	no_alteration	no_alteration
TCGA-DU-8168-01A	TCGA-DU-8168	LGG	Oligodendroglioma	Female	55	431	0	Oligodendroglioma, IDH-mutant, 1p/19q-codeleted. Grade 3.	Proneural	0.27875	Mutant	codel	Mutant	no_alteration	no_alteration	no_alteration	Mutation	no_alteration	no_alteration	no_alteration	no_alteration	no_alteration	no_alteration	no_alteration	no_alteration	no_alteration	no_alteration	Mutation	no_alteration	no_alteration	no_alteration	no_alteration	no_alteration	no_alteration	no_alteration	no_alteration	Mutation
TCGA-FG-A4MY-01A	TCGA-FG-A4MY	LGG	Oligoastrocytoma	Female	44	721	0	Astrocytoma, IDH-mutant. Grade 2.		0.41875	Mutant	non-codel	WT	no_alteration	no_alteration	no_alteration	no_alteration	no_alteration	no_alteration	Mutation	no_alteration	no_alteration	Mutation	no_alteration	no_alteration	no_alteration	no_alteration	no_alteration	no_alteration	no_alteration	no_alteration	no_alteration	no_alteration	no_alteration	no_alteration	no_alteration	no_alteration
TCGA-DH-5141-01A	TCGA-DH-5141	LGG	Oligodendroglioma	Male	32	968	0	Oligodendroglioma, IDH-mutant, 1p/19q-codeleted. Grade 3.	Proneural	0.372	Mutant	codel	Mutant	no_alteration	no_alteration	no_alteration	no_alteration	no_alteration	no_alteration	no_alteration	no_alteration	no_alteration	no_alteration	no_alteration	no_alteration	no_alteration	no_alteration	Mutation	no_alteration	no_alteration	no_alteration	no_alteration	no_alteration	no_alteration	no_alteration	no_alteration	no_alteration
TCGA-DH-A7UU-01A	TCGA-DH-A7UU	LGG	Astrocytoma	Male	43	417	0	Astrocytoma, IDH-mutant. Grade 3.	Proneural	0.52225	Mutant	non-codel		Mutation	no_alteration	no_alteration	no_alteration	no_alteration	Deletion	Mutation	no_alteration	Amplification	no_alteration	no_alteration	no_alteration	no_alteration	no_alteration	no_alteration	Amplification	Amplification	no_alteration	Amplification	no_alteration	no_alteration	no_alteration	no_alteration	no_alteration
TCGA-DH-5143-01A	TCGA-DH-5143	LGG	Oligoastrocytoma	Male	30	1401	0	Astrocytoma, IDH-mutant. Grade 3.	Neural	0.40975	Mutant	non-codel	WT	no_alteration	no_alteration	no_alteration	no_alteration	no_alteration	no_alteration	Mutation	no_alteration	no_alteration	no_alteration	no_alteration	no_alteration	no_alteration	no_alteration	no_alteration	no_alteration	no_alteration	no_alteration	no_alteration	no_alteration	no_alteration	no_alteration	no_alteration	no_alteration
TCGA-S9-A7QX-01A	TCGA-S9-A7QX	LGG	Astrocytoma	Female	36	564	0	Astrocytoma, IDH-mutant. Grade 3.	Proneural	0.4645	Mutant	non-codel		no_alteration	no_alteration	no_alteration	no_alteration	no_alteration	no_alteration	Mutation	no_alteration	no_alteration	Mutation	no_alteration	no_alteration	no_alteration	no_alteration	no_alteration	no_alteration	no_alteration	no_alteration	no_alteration	no_alteration	no_alteration	no_alteration	no_alteration	no_alteration
TCGA-QH-A6CW-01A	TCGA-QH-A6CW	LGG	Oligoastrocytoma	Male	43	414	0	Astrocytoma, IDH-mutant. Grade 3.		0.47175	Mutant	non-codel		no_alteration	no_alteration	no_alteration	no_alteration	no_alteration	no_alteration	Mutation	no_alteration	no_alteration	Mutation	no_alteration	no_alteration	no_alteration	no_alteration	no_alteration	no_alteration	no_alteration	no_alteration	no_alteration	no_alteration	no_alteration	no_alteration	no_alteration	no_alteration
TCGA-DB-A4XB-01A	TCGA-DB-A4XB	LGG	Astrocytoma	Male	38	919	0	Astrocytoma, IDH-mutant. Grade 3.	Proneural	0.33325	Mutant	non-codel	WT	no_alteration	no_alteration	no_alteration	no_alteration	no_alteration	no_alteration	Mutation	no_alteration	no_alteration	no_alteration	no_alteration	no_alteration	no_alteration	no_alteration	no_alteration	no_alteration	no_alteration	no_alteration	no_alteration	no_alteration	no_alteration	no_alteration	no_alteration	no_alteration
TCGA-DB-A64L-01A	TCGA-DB-A64L	LGG	Oligodendroglioma	Female	67	736	0	Oligodendroglioma, IDH-mutant, 1p/19q-codeleted. Grade 2.	Neural	0.296	Mutant	codel	Mutant	no_alteration	no_alteration	no_alteration	no_alteration	no_alteration	no_alteration	no_alteration	no_alteration	no_alteration	no_alteration	no_alteration	no_alteration	no_alteration	no_alteration	Deletion;Mutation	no_alteration	no_alteration	no_alteration	no_alteration	no_alteration	no_alteration	no_alteration	no_alteration	Deletion;Mutation
TCGA-P5-A72U-01A	TCGA-P5-A72U	LGG	Oligodendroglioma	Female	71	7	0	Glioblastoma, IDH-wildtype. Grade 4.	Classical	0.74125	WT	non-codel		no_alteration	no_alteration	no_alteration	no_alteration	no_alteration	no_alteration	no_alteration	no_alteration	no_alteration	no_alteration	no_alteration	no_alteration	no_alteration	Amplification	no_alteration	no_alteration	no_alteration	no_alteration	no_alteration	no_alteration	no_alteration	no_alteration	no_alteration	no_alteration
TCGA-HT-7873-01B	TCGA-HT-7873	LGG	Oligoastrocytoma	Male	29	718	0	Astrocytoma, IDH-mutant. Grade 2.	Proneural	0.62	Mutant	non-codel	WT	no_alteration	no_alteration	no_alteration	no_alteration	no_alteration	no_alteration	no_alteration	no_alteration	no_alteration	Mutation	no_alteration	no_alteration	no_alteration	no_alteration	no_alteration	no_alteration	no_alteration	no_alteration	no_alteration	no_alteration	no_alteration	no_alteration	no_alteration	no_alteration
TCGA-S9-A7IX-01A	TCGA-S9-A7IX	LGG	Astrocytoma	Male	57	819	1	Glioblastoma, IDH-wildtype. Grade 4.	Classical	0.55575	WT	non-codel		no_alteration	Amplification;Mutation	Mutation	no_alteration	no_alteration	no_alteration	no_alteration	no_alteration	no_alteration	no_alteration	Deletion	Deletion	Deletion	no_alteration	no_alteration	no_alteration	no_alteration	no_alteration	no_alteration	no_alteration	no_alteration	no_alteration	no_alteration	no_alteration
TCGA-DU-A6S2-01A	TCGA-DU-A6S2	LGG	Oligodendroglioma	Female	37	777	0	Oligodendroglioma, IDH-mutant, 1p/19q-codeleted. Grade 2.	Neural	0.3375	Mutant	codel		no_alteration	no_alteration	no_alteration	no_alteration	no_alteration	no_alteration	no_alteration	no_alteration	no_alteration	no_alteration	no_alteration	no_alteration	no_alteration	no_alteration	Mutation	no_alteration	no_alteration	no_alteration	no_alteration	no_alteration	no_alteration	no_alteration	no_alteration	Mutation
TCGA-DU-7013-01A	TCGA-DU-7013	LGG	Astrocytoma	Male	59	269	1	Glioblastoma, IDH-wildtype. Grade 4.	Classical	0.656	WT	non-codel	Mutant	no_alteration	Amplification;Mutation	no_alteration	no_alteration	no_alteration	no_alteration	Mutation	no_alteration	no_alteration	no_alteration	no_alteration	no_alteration	no_alteration	Amplification	no_alteration	no_alteration	no_alteration	no_alteration	no_alteration	no_alteration	no_alteration	Amplification	Amplification	no_alteration
TCGA-TQ-A7RK-01A	TCGA-TQ-A7RK	LGG	Oligoastrocytoma			1341	0	Astrocytoma, IDH-mutant. Grade NA.	Proneural	0.48225	Mutant	non-codel	WT	no_alteration	no_alteration	no_alteration	no_alteration	no_alteration	no_alteration	Mutation	no_alteration	no_alteration	Mutation	no_alteration	no_alteration	no_alteration	no_alteration	no_alteration	no_alteration	no_alteration	no_alteration	no_alteration	no_alteration	no_alteration	no_alteration	no_alteration	no_alteration
TCGA-CS-5394-01A	TCGA-CS-5394	LGG	Astrocytoma	Male	40	8	0	Astrocytoma, IDH-mutant. Grade 3.	Proneural	0.32875	Mutant	non-codel	WT	no_alteration	no_alteration	no_alteration	no_alteration	Mutation	no_alteration	no_alteration	no_alteration	no_alteration	no_alteration	no_alteration	no_alteration	no_alteration	no_alteration	no_alteration	no_alteration	no_alteration	no_alteration	no_alteration	no_alteration	no_alteration	no_alteration	no_alteration	Mutation
TCGA-HT-7854-01A	TCGA-HT-7854	LGG	Astrocytoma	Male	62	1201	0	Glioblastoma, IDH-wildtype. Grade 4.	Neural	0.53725	WT	non-codel	Mutant	no_alteration	no_alteration	no_alteration	no_alteration	no_alteration	no_alteration	no_alteration	no_alteration	no_alteration	no_alteration	no_alteration	no_alteration	no_alteration	no_alteration	no_alteration	no_alteration	no_alteration	no_alteration	no_alteration	no_alteration	no_alteration	no_alteration	no_alteration	no_alteration
TCGA-P5-A5F2-01A	TCGA-P5-A5F2	LGG	Astrocytoma	Female	36	242	0	Astrocytoma, IDH-mutant. Grade 2.	Neural	0.41125	Mutant	non-codel	WT	no_alteration	no_alteration	no_alteration	no_alteration	no_alteration	no_alteration	Mutation	no_alteration	no_alteration	Mutation	no_alteration	no_alteration	no_alteration	no_alteration	no_alteration	no_alteration	no_alteration	no_alteration	no_alteration	no_alteration	no_alteration	no_alteration	no_alteration	no_alteration
TCGA-QH-A6CY-01A	TCGA-QH-A6CY	LGG	Oligoastrocytoma	Male	38	408	0	Oligodendroglioma, IDH-mutant, 1p/19q-codeleted. Grade 3.	Neural	0.32175	Mutant	codel		no_alteration	no_alteration	no_alteration	no_alteration	no_alteration	no_alteration	no_alteration	no_alteration	no_alteration	no_alteration	no_alteration	no_alteration	no_alteration	no_alteration	no_alteration	no_alteration	no_alteration	no_alteration	no_alteration	no_alteration	no_alteration	no_alteration	no_alteration	no_alteration
TCGA-DU-6405-01A	TCGA-DU-6405	LGG	Astrocytoma	Female	51	605	1	Glioblastoma, IDH-wildtype. Grade 4.	Classical	0.63075	WT	non-codel	Mutant	no_alteration	Amplification	no_alteration	Mutation	no_alteration	no_alteration	no_alteration	no_alteration	no_alteration	no_alteration	Deletion	Deletion	Deletion	no_alteration	no_alteration	no_alteration	no_alteration	no_alteration	no_alteration	no_alteration	no_alteration	no_alteration	no_alteration	no_alteration
TCGA-DH-A7UV-01A	TCGA-DH-A7UV	LGG	Astrocytoma	Male	49	566	0	Astrocytoma, IDH-mutant. Grade 3.	Proneural	0.4595	Mutant	non-codel		Mutation	no_alteration	no_alteration	no_alteration	no_alteration	no_alteration	Mutation	no_alteration	no_alteration	Mutation	no_alteration	no_alteration	no_alteration	no_alteration	no_alteration	no_alteration	no_alteration	no_alteration	no_alteration	no_alteration	no_alteration	no_alteration	no_alteration	no_alteration
TCGA-DB-A64X-01A	TCGA-DB-A64X	LGG	Astrocytoma	Female	56	563	0	Astrocytoma, IDH-mutant. Grade 3.		0.422	Mutant	non-codel	WT	no_alteration	no_alteration	no_alteration	no_alteration	no_alteration	no_alteration	Mutation	no_alteration	no_alteration	no_alteration	no_alteration	no_alteration	no_alteration	no_alteration	no_alteration	no_alteration	no_alteration	no_alteration	no_alteration	no_alteration	no_alteration	no_alteration	no_alteration	no_alteration
TCGA-HT-7480-01A	TCGA-HT-7480	LGG	Oligodendroglioma	Male	33	2287	0	Oligodendroglioma, IDH-mutant, 1p/19q-codeleted. Grade 2.	Proneural	0.33575	Mutant	codel	Mutant	no_alteration	no_alteration	no_alteration	no_alteration	no_alteration	no_alteration	no_alteration	no_alteration	no_alteration	no_alteration	no_alteration	no_alteration	no_alteration	no_alteration	Mutation	no_alteration	no_alteration	no_alteration	no_alteration	no_alteration	no_alteration	no_alteration	no_alteration	no_alteration
TCGA-HT-7601-01A	TCGA-HT-7601	LGG	Astrocytoma	Female	30	153	0	Astrocytoma, IDH-mutant. Grade 3.		0.47925	Mutant	non-codel	WT	no_alteration	no_alteration	no_alteration	no_alteration	no_alteration	no_alteration	Mutation	no_alteration	no_alteration	no_alteration	no_alteration	no_alteration	no_alteration	no_alteration	no_alteration	no_alteration	no_alteration	no_alteration	no_alteration	no_alteration	no_alteration	no_alteration	no_alteration	no_alteration
TCGA-HW-7487-01A	TCGA-HW-7487	LGG	Oligodendroglioma	Male	39	1382	0	Oligodendroglioma, IDH-mutant, 1p/19q-codeleted. Grade 2.	Neural	0.275	Mutant	codel	Mutant	no_alteration	no_alteration	no_alteration	no_alteration	no_alteration	no_alteration	no_alteration	no_alteration	no_alteration	no_alteration	no_alteration	no_alteration	no_alteration	no_alteration	Mutation	no_alteration	no_alteration	no_alteration	no_alteration	no_alteration	no_alteration	no_alteration	no_alteration	Mutation
TCGA-DH-A66B-01A	TCGA-DH-A66B	LGG	Astrocytoma	Male	52	1279	0	Astrocytoma, IDH-mutant. Grade 3.		0.49275	Mutant	non-codel	WT	no_alteration	no_alteration	no_alteration	no_alteration	no_alteration	no_alteration	Mutation	no_alteration	no_alteration	no_alteration	no_alteration	no_alteration	no_alteration	no_alteration	no_alteration	no_alteration	no_alteration	no_alteration	no_alteration	no_alteration	no_alteration	no_alteration	no_alteration	no_alteration
TCGA-S9-A6U1-01A	TCGA-S9-A6U1	LGG	Astrocytoma	Female	22	785	0	Astrocytoma, IDH-mutant. Grade 3.	Proneural	0.44275	Mutant	non-codel		no_alteration	no_alteration	no_alteration	no_alteration	no_alteration	no_alteration	no_alteration	no_alteration	no_alteration	Mutation	no_alteration	no_alteration	no_alteration	no_alteration	no_alteration	no_alteration	no_alteration	no_alteration	no_alteration	no_alteration	no_alteration	no_alteration	no_alteration	no_alteration
TCGA-DU-5872-01A	TCGA-DU-5872	LGG	Oligoastrocytoma	Female	43	532	0	Astrocytoma, IDH-mutant. Grade 2.	Proneural	0.462	Mutant	non-codel	WT	no_alteration	no_alteration	no_alteration	no_alteration	no_alteration	no_alteration	Mutation	no_alteration	no_alteration	Mutation	no_alteration	no_alteration	no_alteration	no_alteration	no_alteration	no_alteration	no_alteration	no_alteration	no_alteration	no_alteration	no_alteration	no_alteration	no_alteration	no_alteration
TCGA-HT-8106-01A	TCGA-HT-8106	LGG	Astrocytoma	Male	53	3	0	Astrocytoma, IDH-mutant. Grade 3.	Mesenchymal	0.64725	Mutant	non-codel	WT	no_alteration	no_alteration	no_alteration	no_alteration	no_alteration	no_alteration	Mutation	no_alteration	no_alteration	no_alteration	no_alteration	no_alteration	no_alteration	no_alteration	no_alteration	no_alteration	no_alteration	no_alteration	no_alteration	no_alteration	no_alteration	no_alteration	no_alteration	no_alteration
TCGA-S9-A6WP-01A	TCGA-S9-A6WP	LGG	Oligoastrocytoma	Male	42	567	0	Oligodendroglioma, IDH-mutant, 1p/19q-codeleted. Grade 3.	Proneural	0.41975	Mutant	codel		no_alteration	no_alteration	Mutation	no_alteration	no_alteration	no_alteration	no_alteration	no_alteration	no_alteration	no_alteration	no_alteration	no_alteration	no_alteration	no_alteration	no_alteration	no_alteration	no_alteration	no_alteration	no_alteration	no_alteration	no_alteration	no_alteration	no_alteration	Mutation
TCGA-HT-8011-01A	TCGA-HT-8011	LGG	Astrocytoma	Male	55	494	0	Glioblastoma, IDH-wildtype. Grade 4.		0.64875	WT	non-codel	Mutant	no_alteration	no_alteration	no_alteration	no_alteration	no_alteration	no_alteration	no_alteration	no_alteration	no_alteration	no_alteration	Deletion	Deletion	Deletion	no_alteration	no_alteration	no_alteration	no_alteration	no_alteration	no_alteration	Amplification	Amplification	no_alteration	no_alteration	no_alteration
TCGA-HT-A5RA-01A	TCGA-HT-A5RA	LGG	Astrocytoma	Female	65	832	0	Glioblastoma, IDH-wildtype. Grade 4.	Classical	0.763	WT	non-codel	Mutant	Mutation	Amplification	no_alteration	Amplification	no_alteration	no_alteration	no_alteration	no_alteration	no_alteration	no_alteration	Deletion	Deletion	no_alteration	no_alteration	no_alteration	no_alteration	no_alteration	no_alteration	no_alteration	no_alteration	no_alteration	no_alteration	no_alteration	no_alteration
TCGA-E1-5322-01A	TCGA-E1-5322	LGG	Oligoastrocytoma	Female	38	3978	1	Astrocytoma, IDH-mutant. Grade 2.	Proneural	0.484	Mutant	non-codel	Mutant	no_alteration	no_alteration	no_alteration	no_alteration	no_alteration	no_alteration	Mutation	no_alteration	no_alteration	Mutation	no_alteration	no_alteration	no_alteration	no_alteration	no_alteration	no_alteration	no_alteration	no_alteration	no_alteration	no_alteration	no_alteration	no_alteration	no_alteration	no_alteration
TCGA-E1-A7YJ-01A	TCGA-E1-A7YJ	LGG	Astrocytoma			592	1	NA. Grade NA.	Classical	0.70675	WT	non-codel		Deletion	Amplification;Mutation	no_alteration	no_alteration	no_alteration	no_alteration	no_alteration	no_alteration	no_alteration	no_alteration	Deletion	Deletion	Deletion	no_alteration	no_alteration	no_alteration	no_alteration	no_alteration	no_alteration	no_alteration	no_alteration	no_alteration	no_alteration	no_alteration
TCGA-HT-8113-01A	TCGA-HT-8113	LGG	Oligodendroglioma	Female	49	900	0	Astrocytoma, IDH-mutant. Grade 2.	Neural	0.22875	Mutant	non-codel	Mutant	no_alteration	no_alteration	no_alteration	no_alteration	no_alteration	no_alteration	no_alteration	no_alteration	no_alteration	no_alteration	no_alteration	no_alteration	no_alteration	no_alteration	no_alteration	no_alteration	no_alteration	no_alteration	no_alteration	no_alteration	no_alteration	no_alteration	no_alteration	no_alteration
TCGA-DU-6394-01A	TCGA-DU-6394	LGG	Oligodendroglioma	Male	53	682	1	Oligodendroglioma, IDH-mutant, 1p/19q-codeleted. Grade 3.	Proneural	0.43075	Mutant	codel	Mutant	no_alteration	no_alteration	Mutation	no_alteration	no_alteration	no_alteration	no_alteration	no_alteration	no_alteration	no_alteration	no_alteration	no_alteration	no_alteration	no_alteration	no_alteration	no_alteration	no_alteration	no_alteration	no_alteration	no_alteration	no_alteration	no_alteration	no_alteration	Mutation
TCGA-P5-A5F1-01A	TCGA-P5-A5F1	LGG	Astrocytoma	Male	30	179	0	Astrocytoma, IDH-mutant. Grade 2.		0.5195	Mutant	non-codel	WT	no_alteration	no_alteration	no_alteration	no_alteration	no_alteration	no_alteration	Mutation	no_alteration	no_alteration	Mutation	no_alteration	no_alteration	no_alteration	no_alteration	no_alteration	no_alteration	no_alteration	no_alteration	no_alteration	no_alteration	no_alteration	no_alteration	no_alteration	no_alteration
TCGA-WY-A85E-01A	TCGA-WY-A85E	LGG	Oligoastrocytoma			633	0	Astrocytoma, IDH-mutant. Grade 2.		0.36025	Mutant	non-codel		no_alteration	no_alteration	no_alteration	no_alteration	no_alteration	no_alteration	Mutation	no_alteration	no_alteration	Mutation	no_alteration	no_alteration	no_alteration	no_alteration	no_alteration	no_alteration	no_alteration	no_alteration	no_alteration	no_alteration	no_alteration	no_alteration	no_alteration	no_alteration
TCGA-FG-A4MW-01A	TCGA-FG-A4MW	LGG	Oligoastrocytoma	Male	63	559	1	Glioblastoma, IDH-wildtype. Grade 4.	Classical	0.5235	WT	non-codel	Mutant	Mutation	Amplification;Mutation	no_alteration	no_alteration	no_alteration	no_alteration	no_alteration	no_alteration	no_alteration	no_alteration	Deletion	Deletion	Deletion	no_alteration	no_alteration	no_alteration	no_alteration	no_alteration	no_alteration	Amplification	Amplification	no_alteration	no_alteration	no_alteration
TCGA-TM-A7C4-01A	TCGA-TM-A7C4	LGG	Astrocytoma	Female	39	1470	0	Astrocytoma, IDH-mutant. Grade 2.	Neural	0.3315	Mutant	non-codel		no_alteration	no_alteration	no_alteration	no_alteration	no_alteration	no_alteration	Mutation	no_alteration	no_alteration	Mutation	no_alteration	no_alteration	no_alteration	no_alteration	no_alteration	no_alteration	no_alteration	no_alteration	no_alteration	no_alteration	no_alteration	no_alteration	no_alteration	no_alteration
TCGA-FG-5964-01A	TCGA-FG-5964	LGG	Oligodendroglioma	Male	62	1588	0	Oligodendroglioma, IDH-mutant, 1p/19q-codeleted. Grade 2.	Proneural	0.35925	Mutant	codel	Mutant	no_alteration	no_alteration	no_alteration	no_alteration	no_alteration	no_alteration	no_alteration	no_alteration	no_alteration	no_alteration	no_alteration	no_alteration	no_alteration	no_alteration	Mutation	no_alteration	no_alteration	no_alteration	no_alteration	no_alteration	no_alteration	no_alteration	no_alteration	no_alteration
TCGA-TM-A84I-01A	TCGA-TM-A84I	LGG	Astrocytoma	Male	30	854	0	Astrocytoma, IDH-mutant. Grade 3.		0.598	Mutant	non-codel		no_alteration	no_alteration	no_alteration	no_alteration	no_alteration	no_alteration	Mutation	no_alteration	no_alteration	Mutation	no_alteration	no_alteration	no_alteration	no_alteration	no_alteration	no_alteration	no_alteration	no_alteration	no_alteration	no_alteration	no_alteration	no_alteration	no_alteration	no_alteration
TCGA-R8-A6YH-01A	TCGA-R8-A6YH	LGG	#N/A					Astrocytoma, IDH-mutant. Grade NA.	Proneural	0.444	Mutant	non-codel		no_alteration	no_alteration	no_alteration	no_alteration	no_alteration	no_alteration	Mutation	no_alteration	no_alteration	Mutation	no_alteration	no_alteration	no_alteration	no_alteration	no_alteration	no_alteration	no_alteration	no_alteration	no_alteration	no_alteration	no_alteration	no_alteration	no_alteration	no_alteration
TCGA-HT-7693-01A	TCGA-HT-7693	LGG	Oligodendroglioma	Female	51	533	0	Astrocytoma, IDH-mutant. Grade 2.		0.40825	Mutant	non-codel	WT	no_alteration	no_alteration	no_alteration	no_alteration	no_alteration	no_alteration	Mutation	no_alteration	no_alteration	Mutation	no_alteration	no_alteration	no_alteration	no_alteration	no_alteration	no_alteration	no_alteration	no_alteration	no_alteration	no_alteration	no_alteration	no_alteration	no_alteration	no_alteration
TCGA-DU-8165-01A	TCGA-DU-8165	LGG	Oligodendroglioma	Female	60	582	0	Glioblastoma, IDH-wildtype. Grade 4.		0.7685	WT	non-codel	Mutant	no_alteration	no_alteration	no_alteration	Mutation	no_alteration	Deletion	Mutation	no_alteration	no_alteration	no_alteration	no_alteration	no_alteration	no_alteration	no_alteration	no_alteration	no_alteration	no_alteration	no_alteration	no_alteration	no_alteration	no_alteration	no_alteration	no_alteration	no_alteration
TCGA-S9-A7IS-01A	TCGA-S9-A7IS	LGG	Astrocytoma	Female	33	241	1	Astrocytoma, IDH-mutant. Grade 4.	Proneural	0.5435	Mutant	non-codel		no_alteration	no_alteration	no_alteration	no_alteration	no_alteration	no_alteration	no_alteration	no_alteration	Amplification;Mutation	Mutation	Deletion	Deletion	Deletion	no_alteration	no_alteration	Amplification	Amplification	no_alteration	Amplification	no_alteration	no_alteration	no_alteration	no_alteration	no_alteration
TCGA-S9-A7J2-01A	TCGA-S9-A7J2	LGG	Oligodendroglioma	Male	25	62	0	Oligodendroglioma, IDH-mutant, 1p/19q-codeleted. Grade 3.	Proneural	0.416	Mutant	codel		no_alteration	no_alteration	no_alteration	no_alteration	no_alteration	no_alteration	no_alteration	no_alteration	no_alteration	no_alteration	no_alteration	no_alteration	no_alteration	no_alteration	Mutation	no_alteration	no_alteration	no_alteration	no_alteration	no_alteration	no_alteration	no_alteration	no_alteration	no_alteration
TCGA-DB-5278-01A	TCGA-DB-5278	LGG	Oligodendroglioma	Male	17	2772	0	Oligodendroglioma, IDH-mutant, 1p/19q-codeleted. Grade 2.	Proneural	0.31925	Mutant	codel	WT	no_alteration	no_alteration	no_alteration	no_alteration	no_alteration	no_alteration	no_alteration	no_alteration	no_alteration	no_alteration	no_alteration	no_alteration	no_alteration	no_alteration	Mutation	no_alteration	no_alteration	no_alteration	no_alteration	no_alteration	no_alteration	no_alteration	no_alteration	no_alteration
TCGA-HT-7856-01A	TCGA-HT-7856	LGG	Oligodendroglioma	Male	35	1189	0	Oligodendroglioma, IDH-mutant, 1p/19q-codeleted. Grade 3.	Neural	0.296	Mutant	codel	Mutant	no_alteration	no_alteration	no_alteration	no_alteration	no_alteration	no_alteration	no_alteration	no_alteration	Amplification	no_alteration	no_alteration	no_alteration	no_alteration	no_alteration	no_alteration	Amplification	Amplification	no_alteration	Amplification	no_alteration	no_alteration	no_alteration	no_alteration	no_alteration
TCGA-DU-6392-01A	TCGA-DU-6392	LGG	Astrocytoma	Female	35	6423	0	NA. Grade NA.	Proneural	0.43475	WT	non-codel
TCGA-E1-A7YH-01A	TCGA-E1-A7YH	LGG	Astrocytoma			2835	1	Astrocytoma, IDH-mutant. Grade NA.		0.45225	Mutant	non-codel		no_alteration	no_alteration	no_alteration	no_alteration	no_alteration	no_alteration	Mutation	no_alteration	no_alteration	Mutation	no_alteration	no_alteration	no_alteration	no_alteration	no_alteration	no_alteration	no_alteration	no_alteration	no_alteration	no_alteration	no_alteration	no_alteration	no_alteration	no_alteration
TCGA-FG-7643-01A	TCGA-FG-7643	LGG	Oligoastrocytoma	Female	49	611	0	Glioblastoma, IDH-wildtype. Grade 4.	Neural	0.37125	WT	non-codel	Mutant	no_alteration	no_alteration	no_alteration	no_alteration	no_alteration	no_alteration	no_alteration	no_alteration	no_alteration	no_alteration	no_alteration	no_alteration	no_alteration	no_alteration	no_alteration	no_alteration	no_alteration	no_alteration	no_alteration	no_alteration	no_alteration	no_alteration	no_alteration	no_alteration
TCGA-HT-A617-01A	TCGA-HT-A617	LGG	Oligodendroglioma	Male	47	491	0	Glioblastoma, IDH-wildtype. Grade 4.	Classical	0.53675	WT	non-codel	Mutant	no_alteration	no_alteration	Deletion	no_alteration	no_alteration	no_alteration	no_alteration	no_alteration	no_alteration	no_alteration	no_alteration	no_alteration	no_alteration	no_alteration	no_alteration	no_alteration	no_alteration	no_alteration	no_alteration	no_alteration	no_alteration	no_alteration	no_alteration	no_alteration
TCGA-TQ-A8XE-01A	TCGA-TQ-A8XE	LGG	Oligodendroglioma			954	1	Astrocytoma, IDH-mutant. Grade NA.		0.4155	Mutant	non-codel	WT	no_alteration	no_alteration	no_alteration	Mutation	no_alteration	no_alteration	Mutation	no_alteration	no_alteration	no_alteration	no_alteration	no_alteration	no_alteration	no_alteration	no_alteration	no_alteration	no_alteration	no_alteration	no_alteration	no_alteration	no_alteration	no_alteration	no_alteration	no_alteration
TCGA-TM-A7CF-01A	TCGA-TM-A7CF	LGG	Astrocytoma	Female	41	1989	0	Astrocytoma, IDH-mutant. Grade 2.	Neural	0.4455	Mutant	non-codel	WT	no_alteration	no_alteration	no_alteration	no_alteration	no_alteration	no_alteration	Mutation	no_alteration	no_alteration	no_alteration	no_alteration	no_alteration	no_alteration	no_alteration	no_alteration	no_alteration	no_alteration	no_alteration	no_alteration	no_alteration	no_alteration	no_alteration	no_alteration	no_alteration
TCGA-E1-5307-01A	TCGA-E1-5307	LGG	Astrocytoma	Female	62	1762	1	Astrocytoma, IDH-mutant. Grade 3.	Proneural	0.3605	Mutant	non-codel	WT	no_alteration	no_alteration	no_alteration	no_alteration	no_alteration	no_alteration	Mutation	no_alteration	no_alteration	Mutation	no_alteration	no_alteration	no_alteration	no_alteration	no_alteration	no_alteration	no_alteration	no_alteration	no_alteration	no_alteration	no_alteration	no_alteration	no_alteration	no_alteration
TCGA-QH-A6CX-01A	TCGA-QH-A6CX	LGG	Astrocytoma	Male	66	372	1	Glioblastoma, IDH-wildtype. Grade 4.	Classical	0.54825	WT	non-codel		Mutation	Amplification;Mutation	Mutation	no_alteration	no_alteration	no_alteration	no_alteration	no_alteration	no_alteration	no_alteration	Deletion	Deletion	Deletion	no_alteration	no_alteration	no_alteration	no_alteration	no_alteration	no_alteration	Amplification	Amplification	no_alteration	no_alteration	no_alteration
TCGA-DU-A7TI-01A	TCGA-DU-A7TI	LGG	Astrocytoma			1183	1	NA. Grade NA.	Neural	0.42525		non-codel
TCGA-S9-A6WE-01A	TCGA-S9-A6WE	LGG	Oligodendroglioma	Male	34	4113	0	Oligodendroglioma, IDH-mutant, 1p/19q-codeleted. Grade 2.	Proneural	0.36275	Mutant	codel		no_alteration	no_alteration	no_alteration	no_alteration	no_alteration	no_alteration	no_alteration	no_alteration	no_alteration	no_alteration	no_alteration	no_alteration	no_alteration	no_alteration	Mutation	no_alteration	no_alteration	no_alteration	no_alteration	no_alteration	no_alteration	no_alteration	no_alteration	no_alteration
TCGA-HT-7686-01A	TCGA-HT-7686	LGG	Astrocytoma	Female	29	1300	0	Astrocytoma, IDH-mutant. Grade 3.		0.519	Mutant	non-codel	WT	no_alteration	no_alteration	no_alteration	no_alteration	no_alteration	no_alteration	Mutation	no_alteration	no_alteration	Mutation	no_alteration	no_alteration	no_alteration	no_alteration	no_alteration	no_alteration	no_alteration	no_alteration	no_alteration	no_alteration	no_alteration	no_alteration	no_alteration	no_alteration
TCGA-DU-6407-02A	TCGA-DU-6407	LGG	Oligodendroglioma	Female	35			Astrocytoma, IDH-mutant. Grade 4.	Proneural	0.52125	Mutant	non-codel	WT	no_alteration	no_alteration	no_alteration	no_alteration	no_alteration	no_alteration	Mutation	no_alteration	no_alteration	Mutation	Deletion	Deletion	Deletion	no_alteration	no_alteration	no_alteration	no_alteration	Deletion	no_alteration	no_alteration	no_alteration	no_alteration	no_alteration	no_alteration
TCGA-WY-A859-01A	TCGA-WY-A859	LGG	Astrocytoma			1213	0	Astrocytoma, IDH-mutant. Grade 2.		0.33375	Mutant	non-codel		no_alteration	no_alteration	no_alteration	no_alteration	no_alteration	no_alteration	Mutation	no_alteration	no_alteration	Deletion	no_alteration	no_alteration	no_alteration	no_alteration	no_alteration	no_alteration	no_alteration	no_alteration	no_alteration	no_alteration	no_alteration	no_alteration	no_alteration	no_alteration
TCGA-E1-A7YS-01A	TCGA-E1-A7YS	LGG	Oligodendroglioma			466	1	Oligodendroglioma, IDH-mutant, 1p/19q-codeleted. Grade NA.	Proneural	0.42325	Mutant	codel		no_alteration	no_alteration	no_alteration	no_alteration	Mutation	no_alteration	no_alteration	no_alteration	no_alteration	no_alteration	no_alteration	no_alteration	no_alteration	no_alteration	no_alteration	no_alteration	no_alteration	no_alteration	no_alteration	no_alteration	no_alteration	no_alteration	no_alteration	no_alteration
TCGA-TM-A84C-01A	TCGA-TM-A84C	LGG	Astrocytoma	Male	32	492	1	NA. Grade NA.		0.521	WT	non-codel		no_alteration	no_alteration	Mutation	no_alteration	no_alteration	no_alteration	no_alteration	no_alteration	no_alteration	no_alteration	no_alteration	no_alteration	no_alteration	no_alteration	no_alteration	no_alteration	no_alteration	no_alteration	no_alteration	no_alteration	no_alteration	no_alteration	no_alteration	no_alteration
TCGA-VM-A8CB-01A	TCGA-VM-A8CB	LGG	Oligodendroglioma	Male	33	3	0	Oligodendroglioma, IDH-mutant, 1p/19q-codeleted. Grade 3.		0.349	Mutant	codel		no_alteration	no_alteration	no_alteration	no_alteration	no_alteration	no_alteration	no_alteration	no_alteration	no_alteration	no_alteration	no_alteration	no_alteration	no_alteration	no_alteration	Mutation	no_alteration	no_alteration	no_alteration	no_alteration	no_alteration	no_alteration	no_alteration	no_alteration	Mutation
TCGA-P5-A731-01A	TCGA-P5-A731	LGG	Oligoastrocytoma	Female	59	274	0	Astrocytoma, IDH-mutant. Grade 2.	Neural	0.47175	Mutant	non-codel		no_alteration	no_alteration	no_alteration	no_alteration	no_alteration	no_alteration	no_alteration	no_alteration	no_alteration	no_alteration	no_alteration	no_alteration	no_alteration	no_alteration	no_alteration	no_alteration	no_alteration	no_alteration	no_alteration	no_alteration	no_alteration	no_alteration	no_alteration	no_alteration

## Sheet: Table 2
Supplemental Table 2: Clinical, genetic, and AS score information of CGGA samples
CGGA_ID	Histology	Grade	PRS_type	Gender	Age	Overall survival (years)	Overall survival status	Predefined molecular subtype	AS score	IDH status	1p19q codeletion
CGGA_171	O	2	Primary	Female	37			Neural	0.406667	Mutant	Codel
CGGA_235	O	2	Primary	Male	24	6.41096	1	Neural	0.37525	Mutant	Codel
CGGA_236	O	2	Primary	Male	47	1.93425	0	Proneural	0.53825	Mutant	Codel
CGGA_241	A	2	Primary	Male	34	13.1753	0	Neural	0.3585	Mutant	Non-codel
CGGA_243	O	2	Primary	Female	30	8.15616	0	Proneural	0.406	Mutant	Codel
CGGA_245	rAA	3	Recurrent	Female	39	0.871233	1	Mesenchymal	0.5925	Mutant	Non-codel
CGGA_251	A	2	Primary	Male	45	3.5589	0	Neural	0.3645	Mutant	Non-codel
CGGA_252	A	2	Primary	Female	24	0.452055	0	Proneural	0.40625	Mutant	Non-codel
CGGA_254	O	2	Primary	Male	38	13.1315	0	Neural	0.43025	Mutant	Codel
CGGA_256	A	2	Primary	Male	39	0.432877	0	Classical	0.493	Mutant	Non-codel
CGGA_261	A	2	Primary	Male	27	11.3151	0	Neural	0.423	Mutant	Non-codel
CGGA_267	A	2	Primary	Male	36	3.76438	1	Classical	0.538	Mutant	Non-codel
CGGA_269	A	2	Primary	Female	45	8.03288	0	Mesenchymal	0.57975	Wildtype	Non-codel
CGGA_272	sGBM	4	Secondary	Male	51	0.594521	1	Mesenchymal	0.78975	Wildtype	Non-codel
CGGA_273	A	2	Primary	Female	35	7.21918	1	Proneural	0.4305	Mutant	Non-codel
CGGA_274	GBM	4	Primary	Female	55	1.67123	0	Classical	0.67775	Wildtype	Non-codel
CGGA_276	O	2	Primary	Male	44	1.44932	0	Neural	0.36925	Mutant	Non-codel
CGGA_277	AO	3	Primary	Male	40	12.9836	0	Neural	0.302	Mutant
CGGA_283	O	2	Primary	Female	47	9.50685	1	Neural	0.3935	Mutant	Codel
CGGA_300	A	2	Primary	Female	35	6.02466	1	Neural	0.37775	Mutant	Non-codel
CGGA_309				Male	44	0.380822	1	Mesenchymal	0.6935	Wildtype
CGGA_314	rO	3	Recurrent	Male	39	7.03562	1	Neural	0.38975	Mutant	Codel
CGGA_318	sGBM	4	Secondary	Female	40	0.608219	1	Mesenchymal	0.785	Wildtype	Non-codel
CGGA_323	O	2	Primary	Female	48	11.8849	0	Neural	0.24825	Wildtype	Non-codel
CGGA_330	AA	3	Primary	Male	45	3.07123	1	Mesenchymal	0.70575	Wildtype	Non-codel
CGGA_333	A	2	Primary	Male	40	4.88493	0	Neural	0.4685	Mutant	Non-codel
CGGA_337	AA	3	Primary	Female	50	2.76164	1	Neural	0.36475	Mutant	Non-codel
CGGA_374	sGBM	4	Secondary	Male	37	1.35068	1	Proneural	0.575	Mutant	Non-codel
CGGA_400	rAA	3	Recurrent	Female	38	3.61918	1	Neural	0.53975	Mutant	Non-codel
CGGA_413	GBM	4	Primary	Male	54	0.50137	0	Classical	0.756	Wildtype	Non-codel
CGGA_426	AA	3	Primary	Male	50	4.27397	1	Mesenchymal	0.84575	Wildtype	Non-codel
CGGA_431	rO	3	Recurrent	Male	41	12.3699	0	Proneural	0.42725	Mutant	Codel
CGGA_446	O	2	Primary	Female	35	12.3507	0	Proneural	0.4055	Mutant	Codel
CGGA_448	AA	3	Primary	Male	64	0.969863	1	Mesenchymal	0.65	Wildtype	Non-codel
CGGA_458	rA	2	Recurrent	Male	51	1.14795	1	Neural	0.42175	Mutant	Non-codel
CGGA_479	O	2	Primary	Female	36	12.1781	0	Neural	0.437	Mutant	Codel
CGGA_483	GBM	4	Primary	Female	59	0.758904	1	Mesenchymal	0.81975	Wildtype	Non-codel
CGGA_485	O	2	Primary	Male	31	6.67671	0	Neural	0.45575	Mutant	Codel
CGGA_488	AA	3	Primary	Male	23	1.19178	1	Classical	0.494	Wildtype	Non-codel
CGGA_490	AO	3	Primary	Female	37	10.4219	0	Neural	0.386	Mutant	Codel
CGGA_491	GBM	4	Primary	Female	36	2.94247	1	Proneural	0.53625	Mutant	Non-codel
CGGA_493	A	2	Primary	Female	32	6.52603	1	Neural	0.44075	Mutant	Non-codel
CGGA_494	GBM	4	Primary	Female	58	12.1507	0	Neural	0.3335	Wildtype	Non-codel
CGGA_495				Male	53	0.808219	1	Mesenchymal	0.77875	Wildtype
CGGA_499	GBM	4	Primary	Male	51	0.334247	1	Proneural	0.6415	Wildtype	Non-codel
CGGA_501	O	2	Primary	Male	40	12.1288	0	Neural	0.43575	Mutant	Codel
CGGA_502	A	2	Primary	Male	39	12.0932	0	Proneural	0.5085	Mutant	Non-codel
CGGA_510	AO	3	Primary	Male	42	12.063	0	Proneural	0.437	Mutant	Codel
CGGA_518	sGBM	4	Secondary	Male	27	0.580822	1	Proneural	0.384	Mutant
CGGA_538	O	2	Primary	Female	43			Proneural	0.413	Mutant	Codel
CGGA_541	A	2	Primary	Female	36	11.989	0	Neural	0.29675	Wildtype	Non-codel
CGGA_543	O	2	Primary	Male	43	11.9753	0	Neural	0.35275	Mutant	Codel
CGGA_545	rGBM	4	Recurrent	Female	38	1.52055	1	Mesenchymal	0.63025	Mutant	Non-codel
CGGA_551	O	2	Primary	Male	44	11.9534	0	Neural	0.399	Mutant	Codel
CGGA_560	AA	3	Primary	Male	43	11.9288	0	Proneural	0.4215	Mutant	Non-codel
CGGA_564	AA	3	Primary	Male	47	1.86027	1	Classical	0.563	Wildtype	Non-codel
CGGA_565	AA	3	Primary	Male	51	9.87671	0	Neural	0.39275	Wildtype	Non-codel
CGGA_578	AA	3	Primary	Female	61	0.991781	1	Proneural	0.58625	Wildtype	Non-codel
CGGA_580	A	2	Primary	Male	43	3.81918	1	Proneural	0.4305	Mutant	Non-codel
CGGA_591	AA	3	Primary	Female	50	4.53151	1	Classical	0.624	Mutant	Non-codel
CGGA_598	AO	3	Primary	Female	61	10.074	1	Proneural	0.38875	Mutant	Codel
CGGA_599	AO	3	Primary	Female	66	1.14521	1	Neural	0.49125	Wildtype	Non-codel
CGGA_601	A	2	Primary	Male	36	3.10411	1	Neural	0.3355	Mutant	Non-codel
CGGA_603	rAA	3	Recurrent	Male	32	0.460274	0	Proneural	0.53025	Mutant	Non-codel
CGGA_604	GBM	4	Primary	Male	46	1.04384	1	Mesenchymal	0.75625	Wildtype	Non-codel
CGGA_605	rA	3	Recurrent	Male	43	11.7808	0	Mesenchymal	0.68	Mutant	Non-codel
CGGA_607	A	2	Primary	Male	25	3.80548	0	Proneural	0.4645	Mutant	Non-codel
CGGA_616	AA	3	Primary	Male	43	2.60822	1	Classical	0.80175	Wildtype	Non-codel
CGGA_624	rGBM	4	Recurrent	Female	50	0.334247	1	Mesenchymal	0.7905	Wildtype	Non-codel
CGGA_630	rO	3	Recurrent	Male	43	11.7808	0	Neural	0.35975	Mutant	Codel
CGGA_633	O	2	Primary	Female	56	4.96438	1	Proneural	0.47675	Wildtype	Non-codel
CGGA_635	O	2	Primary	Male	45	11.6795	0	Neural	0.4005	Mutant	Codel
CGGA_642	A	2	Primary	Male	29	11.6411	0	Proneural	0.443	Mutant	Non-codel
CGGA_643	AA	3	Primary	Male	56	0.906849	1	Proneural	0.43925	Wildtype	Non-codel
CGGA_655	O	2	Primary	Male	35	11.5918	0	Proneural	0.389	Mutant	Codel
CGGA_658	GBM	4	Primary	Male	55	1.01918	1	Proneural	0.58475	Wildtype	Non-codel
CGGA_659	O	2	Primary	Female	50	2	0	Neural	0.25675	Wildtype	Non-codel
CGGA_661	AA	3	Primary	Male	42		1	Mesenchymal	0.805	Wildtype	Non-codel
CGGA_662	O	2	Primary	Female	59	0.778082	1	Neural	0.4495	Mutant	Codel
CGGA_666	O	2	Primary	Female	45	6.84658	1	Neural	0.39275	Mutant	Codel
CGGA_669	rGBM	4	Recurrent	Female	56	1.66301	1	Neural	0.309	Wildtype	Codel
CGGA_671	O	2	Primary	Female	36	11.5479	0	Neural	0.347	Mutant	Codel
CGGA_675	O	2	Primary	Female	23	11.5342	0	Proneural	0.41275	Mutant	Codel
CGGA_676	GBM	4	Primary	Male	60	1.03014	1	Classical	0.73225	Wildtype	Non-codel
CGGA_678	rAA	3	Recurrent	Male	56	1.05753	1	Classical	0.74975	Wildtype	Non-codel
CGGA_679	GBM	4	Primary	Female	63	0.720548	1	Mesenchymal	0.67075	Wildtype	Non-codel
CGGA_680	GBM	4	Primary	Male	44	6.50137	1	Neural	0.485	Wildtype	Non-codel
CGGA_681				Male	42	0.30137	1	Proneural	0.57925	Wildtype
CGGA_685	A	2	Primary	Female	20	8.87397	1	Proneural	0.424	Mutant	Non-codel
CGGA_689	O	2	Primary	Female	36	11.4904	0	Proneural	0.376	Mutant	Codel
CGGA_694	rA	2	Recurrent	Male	34	3.27123	1	Neural	0.5395	Mutant	Non-codel
CGGA_698	A	2	Primary	Female	61	5.07123	1	Proneural	0.51	Mutant	Non-codel
CGGA_700	GBM	4	Primary	Female	24	0.465753	0	Proneural	0.42575	Mutant	Non-codel
CGGA_704	A	2	Primary	Male	36	7.04658	1	Proneural	0.472	Mutant	Non-codel
CGGA_710	GBM	4	Primary	Male	41	1.80822	1	Mesenchymal	0.50275	Mutant	Non-codel
CGGA_715	O	2	Primary	Male	43	9.39452	0	Neural	0.30575	Mutant	Codel
CGGA_719	sGBM	4	Secondary	Male	51	0.276712	1	Proneural	0.57175	Mutant
CGGA_725	O	2	Primary	Male	58	11.3616	0	Neural	0.4615	Mutant	Codel
CGGA_727	AA	3	Primary	Male	45	2.80274	1	Classical	0.6195	Wildtype	Non-codel
CGGA_731	GBM	4	Primary	Male	50	1.37808	1	Classical	0.76125	Wildtype	Non-codel
CGGA_732	AA	3	Primary	Female	35			Classical	0.70075	Wildtype	Non-codel
CGGA_738	A	2	Primary	Male	43	11.3205	0	Proneural	0.52575	Mutant	Non-codel
CGGA_752	O	2	Primary	Male	39	10.0822	0	Neural	0.45625	Mutant	Codel
CGGA_757	A	2	Primary	Male	45	2.86849	1	Proneural	0.43425	Mutant	Non-codel
CGGA_761	GBM	4	Primary	Male	45	5.0411	1	Proneural	0.55075	Mutant	Non-codel
CGGA_762	O	2	Primary	Female	40	11.2466	0	Neural	0.413	Mutant	Codel
CGGA_766	O	2	Primary	Male	32	11.2411	0	Proneural	0.417	Mutant	Codel
CGGA_773	sGBM	4	Secondary	Female	51	1.2137	1	Neural	0.39075	Mutant	Non-codel
CGGA_782	GBM	4	Primary	Male	60	0.791781	1	Mesenchymal	0.71525	Wildtype	Non-codel
CGGA_785	O	2	Primary	Male	43	9.63562	1	Neural	0.40475	Mutant	Codel
CGGA_791	AA	3	Primary	Male	55	0.690411	1	Classical	0.569	Wildtype	Non-codel
CGGA_796	A	2	Primary	Male	60	1.53151	0	Classical	0.5605	Wildtype	Non-codel
CGGA_802	GBM	4	Primary	Male	42	1.86575	1	Mesenchymal	0.76375	Wildtype	Non-codel
CGGA_804	GBM	4	Primary	Female	53	1.68219	0	Neural	0.46175	Wildtype	Non-codel
CGGA_807	A	2	Primary	Male	42	11.0685	0	Neural	0.28	Wildtype	Non-codel
CGGA_808	GBM	4	Primary	Male	38	3.19726	0	Neural	0.477	Wildtype	Non-codel
CGGA_815	A	2	Primary	Female	53	6.07945	1	Neural	0.5865	Mutant	Non-codel
CGGA_818	A	2	Primary	Male	46	11.0329	0	Neural	0.523	Mutant	Non-codel
CGGA_837	GBM	4	Primary	Male	57	1.18356	1	Classical	0.63175	Wildtype	Non-codel
CGGA_838	O	2	Primary	Female	36	10.989	0	Neural	0.38825	Mutant	Codel
CGGA_842	GBM	4	Primary	Female	63	0.558904	1	Mesenchymal	0.793333	Wildtype	Non-codel
CGGA_843	O	2	Primary	Male	29	10.9726	0	Proneural	0.429	Mutant	Codel
CGGA_848	GBM	4	Primary	Female	54	0.654795	0	Classical	0.75475	Wildtype	Non-codel
CGGA_850	GBM	4	Primary	Female	52	1.54521	0	Classical	0.77875	Wildtype	Non-codel
CGGA_858	O	2	Primary	Male	42	10.9151	0	Neural	0.33175	Mutant	Codel
CGGA_859	GBM	4	Primary	Male	56	1.06027	1	Mesenchymal	0.7215	Wildtype	Non-codel
CGGA_864	O	2	Primary	Male	34	10.8959	0	Neural	0.4465	Mutant	Codel
CGGA_871	O	2	Primary	Male	37	10.8603	0	Proneural	0.38025	Mutant	Codel
CGGA_876	GBM	4	Primary	Female	60	0.435616	1	Mesenchymal	0.852051	Wildtype	Non-codel
CGGA_878	GBM	4	Primary	Male	42	2.36438	1	Classical	0.80125	Wildtype	Non-codel
CGGA_884	A	2	Primary	Female	48	3.09863	1	Proneural	0.39825	Mutant	Non-codel
CGGA_892	O	2	Primary	Male	34	1.2274	0	Proneural	0.4325	Mutant	Codel
CGGA_893	A	2	Primary	Female	36	8.65753	1	Neural	0.36125	Mutant	Non-codel
CGGA_898	A	2	Primary	Male	38	4.55616	1	Neural	0.4215	Mutant	Non-codel
CGGA_899	rGBM	4	Recurrent	Male	48	0.632877	1	Proneural	0.53775	Mutant	Non-codel
CGGA_902	GBM	4	Primary	Male	54	0.528767	1	Mesenchymal	0.48525	Wildtype	Non-codel
CGGA_904	A	2	Primary	Male	33	2.12055	1	Proneural	0.42125	Mutant	Non-codel
CGGA_905	A	2	Primary	Male	46	8.69589	1	Classical	0.487	Mutant	Non-codel
CGGA_908	A	2	Primary	Male	35	6.67397	1	Proneural	0.5145	Mutant	Non-codel
CGGA_909	A	2	Primary	Female	39	10.7397	0	Proneural	0.4065	Mutant	Non-codel
CGGA_1004	A	2	Primary	Female	63	2.46301	1	Mesenchymal	0.63325	Wildtype	Non-codel
CGGA_1005	A	2	Primary	Female	41	10.4521	0	Proneural	0.3595	Mutant	Non-codel
CGGA_1006	AA	3	Primary	Male	42	0.69589	1	Classical	0.78125	Wildtype	Non-codel
CGGA_1007	GBM	4	Primary	Female	57	0.945205	1	Classical	0.75975	Wildtype	Non-codel
CGGA_1008	GBM	4	Primary	Female	54	0.863014	1	Classical	0.744615	Wildtype	Non-codel
CGGA_1011	GBM	4	Primary	Female	46	0.29863	1	Mesenchymal	0.711	Wildtype	Non-codel
CGGA_1013	A	2	Primary	Female	38	4.72603	1	Proneural	0.5485	Mutant	Non-codel
CGGA_1015	GBM	4	Primary	Male	62	0.449315	1	Mesenchymal	0.84641	Wildtype	Non-codel
CGGA_1020	A	2	Primary	Female	38	3.06849	1	Proneural	0.457	Mutant	Non-codel
CGGA_1022	rA	2	Recurrent	Female	62	1.41918	0	Mesenchymal	0.671795	Wildtype	Non-codel
CGGA_1024	GBM	4	Primary	Male	64	8.42192	1	Classical	0.67025	Wildtype	Non-codel
CGGA_1026	GBM	4	Primary	Male	57	4.30137	1	Classical	0.725	Wildtype	Non-codel
CGGA_1027	AO	3	Primary	Male	37	7.36438	0	Proneural	0.4885	Mutant	Codel
CGGA_1031	A	2	Primary	Female	31	6.73151	1	Proneural	0.4695	Mutant	Non-codel
CGGA_1034	AA	3	Primary	Male	23	2.06301	1	Classical	0.58375	Wildtype	Non-codel
CGGA_1035	GBM	4	Primary	Female	60	1.55342	1	Mesenchymal	0.81775	Wildtype	Non-codel
CGGA_1039	GBM	4	Primary	Male	40	1.99178	1	Classical	0.60125	Wildtype	Non-codel
CGGA_1045	GBM	4	Primary	Male	79	0.953425	1	Mesenchymal	0.8215	Wildtype	Non-codel
CGGA_1049	GBM	4	Primary	Male	58	2.21644	1	Mesenchymal	0.777949	Wildtype	Non-codel
CGGA_1050	O	2	Primary	Male	39		0	Proneural	0.40775	Mutant	Codel
CGGA_1052	O	2	Primary	Male	41			Neural	0.4355	Mutant	Codel
CGGA_1059	rA	2	Recurrent	Female	54	0.0575342	1	Proneural	0.593	Mutant	Non-codel
CGGA_1060	rGBM	4	Recurrent	Male	42	0.621918	1	Proneural	0.60825	Mutant	Non-codel
CGGA_1061	rAA	3	Recurrent	Female	43	1.45753	1	Proneural	0.539	Mutant	Non-codel
CGGA_1068	sGBM	4	Secondary	Male	29	0.186301	1	Classical	0.69175	Mutant	Non-codel
CGGA_1072	GBM	4	Primary	Male	26	2.9863	1	Classical	0.67275	Wildtype	Non-codel
CGGA_1077	GBM	4	Primary	Male	47	1.61918	1	Mesenchymal	0.677692	Wildtype	Non-codel
CGGA_1078	rGBM	4	Recurrent	Female	61	0.863014	1	Classical	0.682	Wildtype	Non-codel
CGGA_1079	AA	3	Primary	Male	38	1.29041	1	Classical	0.62975	Wildtype	Non-codel
CGGA_1081	rAA	3	Recurrent	Female	30	0.591781	1	Classical	0.518	Wildtype	Non-codel
CGGA_1094	rAA	3	Recurrent	Female	40	0.690411	1	Classical	0.58025	Mutant	Non-codel
CGGA_1099	sGBM	4	Secondary	Male	8	0.334247	1	Classical	0.70025	Wildtype	Non-codel
CGGA_1109	GBM	4	Primary	Male	42	3.69315	1	Classical	0.754359	Wildtype	Non-codel
CGGA_1113	AO	3	Primary	Male	34	3.46575	1	Proneural	0.58425	Mutant	Codel
CGGA_1116	rGBM	4	Recurrent	Female	43	0.679452	1	Proneural	0.48775	Mutant	Non-codel
CGGA_1118	rAA	3	Recurrent	Male	31	1.09041	1	Proneural	0.58475	Mutant	Non-codel
CGGA_1119	rGBM	4	Recurrent	Male	52	1.15616	1	Proneural	0.68925	Mutant	Codel
CGGA_1124	GBM	4	Primary	Male	47	1.32603	1	Mesenchymal	0.803	Wildtype	Non-codel
CGGA_1136	sGBM	4	Secondary	Female	38	0.646575	1	Mesenchymal	0.528	Mutant	Non-codel
CGGA_1140	rAA	3	Recurrent	Female	49	2.52329	1	Neural	0.2815	Wildtype	Non-codel
CGGA_1145	rAA	3	Recurrent	Male	41	0.654795	1	Mesenchymal	0.73175	Wildtype	Non-codel
CGGA_1146	AA	3	Primary	Male	35	6.84384	0	Proneural	0.59625	Mutant	Non-codel
CGGA_1160	AA	3	Primary	Female	43	1.16712	1	Neural	0.5955	Mutant	Non-codel
CGGA_1170	sGBM	4	Secondary	Male	25	0.947945	1	Proneural	0.53125	Mutant	Non-codel
CGGA_1171	GBM	4	Primary	Male	40	1.12877	1	Mesenchymal	0.75	Wildtype	Non-codel
CGGA_1175	sGBM	4	Secondary	Female	36	1.20822	1	Classical	0.59925	Mutant	Non-codel
CGGA_1177	rGBM	4	Recurrent	Male	40	1.23014	1	Mesenchymal	0.79	Wildtype	Non-codel
CGGA_1189	AO	3	Primary	Female	34	8.44384	0	Proneural	0.42825	Mutant	Codel
CGGA_1190	AA	3	Primary	Female	45	8.44384	0	Proneural	0.36175	Mutant	Non-codel
CGGA_1197	sGBM	4	Secondary	Male	43	2.58082	1	Proneural	0.3865	Mutant	Codel
CGGA_1215	rAA	3	Recurrent	Male	37	0.0794521	1	Mesenchymal	0.53425	Mutant	Non-codel
CGGA_1218	sGBM	4	Secondary	Male	53	0.783562	1	Mesenchymal	0.59375	Wildtype	Non-codel
CGGA_1227	rGBM	4	Recurrent	Female	46	3.27945	1	Classical	0.69325	Wildtype	Non-codel
CGGA_1231	rAA	3	Recurrent	Female	31	6.24384	1	Mesenchymal	0.595128	Wildtype	Non-codel
CGGA_1234	GBM	4	Primary	Male	32	1.93151	1	Mesenchymal	0.743	Wildtype	Non-codel
CGGA_1237	GBM	4	Primary	Male	62	0.810959	1	Classical	0.634	Wildtype	Non-codel
CGGA_1240	GBM	4	Primary	Male	33	0.0520548	1	Mesenchymal	0.77275	Wildtype	Non-codel
CGGA_1246	AO	3	Primary	Male	53	8.14247	0	Proneural	0.4005	Mutant	Codel
CGGA_1251	GBM	4	Primary	Female	42	0.745205	1	Proneural	0.58025	Wildtype	Non-codel
CGGA_1263	AA	3	Primary	Male	50	2.11507	1	Neural	0.533	Wildtype	Non-codel
CGGA_1271	rGBM	4	Recurrent	Male	17	1.43288	1	Classical	0.78625	Wildtype	Non-codel
CGGA_1272	sGBM	4	Secondary	Male	32	0.339726	1	Proneural	0.55475	Mutant	Non-codel
CGGA_1280	AA	3	Primary	Male	74	1.22466	1	Classical	0.657	Wildtype	Non-codel
CGGA_1281	AA	3	Primary	Male	45	7.96986	0	Neural	0.33175	Wildtype	Codel
CGGA_1284	AA	3	Primary	Male	73	0.265753	1	Mesenchymal	0.679	Wildtype	Non-codel
CGGA_1287	GBM	4	Primary	Male	29	1.46027	1	Proneural	0.61425	Mutant	Non-codel
CGGA_1292	AA	3	Primary	Male	17	7.94795	0	Neural	0.28375	Wildtype	Non-codel
CGGA_1301	sGBM	4	Secondary	Male	48	0.654795	1	Neural	0.44925	Wildtype	Non-codel
CGGA_1307	AA	3	Primary	Female	25	2.64384	0	Classical	0.631	Mutant	Non-codel
CGGA_1313	GBM	4	Primary	Male	42	1.03836	1	Mesenchymal	0.791	Wildtype	Non-codel
CGGA_1314	GBM	4	Primary	Female	27	0.471233	1	Classical	0.6935	Mutant	Non-codel
CGGA_1322	AA	3	Primary	Male	10	0.693151	1	Proneural	0.479	Mutant	Non-codel
CGGA_1324	sGBM	4	Secondary	Male	42	2.32329	1	Neural	0.4725	Mutant	Codel
CGGA_1329	rAA	3	Recurrent	Female	43	0.893151	1	Proneural	0.644	Mutant	Non-codel
CGGA_1330	A	2	Primary	Male	47	7.79726	0	Neural	0.59175	Mutant	Non-codel
CGGA_1338	GBM	4	Primary	Female	61	3.07397	1	Mesenchymal	0.712	Wildtype	Non-codel
CGGA_1340	AA	3	Primary	Male	35	3.03836	1	Proneural	0.473	Wildtype	Non-codel
CGGA_1342	GBM	4	Primary	Male	47	0.509589	1	Mesenchymal	0.80675	Wildtype	Non-codel
CGGA_1343	rGBM	4	Recurrent	Male	34	0.257534	1	Classical	0.778462	Wildtype	Non-codel
CGGA_1374	rAA	3	Recurrent	Male	22	0.386301	1	Classical	0.66875	Mutant	Non-codel
CGGA_1375	sGBM	4	Secondary	Female	50	0.252055	1	Proneural	0.57725	Mutant	Non-codel
CGGA_1381	rGBM	4	Recurrent	Female	36	0.126027	1	Proneural	0.532	Mutant	Non-codel
CGGA_1384	GBM	4	Primary	Female	39	0.523288	1	Proneural	0.51975	Mutant	Non-codel
CGGA_1388	rAA	3	Recurrent	Male	37	1.32877	1	Mesenchymal	0.6385	Mutant	Non-codel
CGGA_1394	rGBM	4	Recurrent	Male	37	0.380822	1	Proneural	0.472	Mutant	Non-codel
CGGA_1406	A	2	Primary	Male	34	5.90137	1	Mesenchymal	0.57975	Mutant	Non-codel
CGGA_1408	AA	3	Primary	Female	64	3.73151	1	Classical	0.68675	Wildtype	Non-codel
CGGA_1409	GBM	4	Primary	Female	24	7.47123	0	Proneural	0.4255	Mutant	Non-codel
CGGA_1411	rAA	3	Recurrent	Female	40	0.90137	1	Mesenchymal	0.4745	Wildtype	Non-codel
CGGA_1412	sGBM	4	Secondary	Female	48	0.810959	1	Classical	0.5465	Mutant	Codel
CGGA_1046	A	2	Primary	Male	21	9.75068	0	Classical	0.4375
CGGA_247	AA	3	Primary	Male	60	1.66849	1	Proneural	0.65225	Mutant	Non-codel
CGGA_D11	AA	3	Primary	Female	53	2.26575	1	Classical	0.691795	Wildtype	Non-codel
CGGA_D14	rAA	3	Recurrent	Male	27			Proneural	0.516	Mutant	Non-codel
CGGA_D15	O	2	Primary	Female	38	10.0521	0	Proneural	0.38375	Mutant	Codel
CGGA_D16	AA	3	Primary	Female	59	0.715068	1	Mesenchymal	0.674	Wildtype	Non-codel
CGGA_D18	AA	3	Primary	Male	20			Neural	0.57075	Wildtype	Non-codel
CGGA_D02	rGBM	4	Recurrent	Male	44	1.32603	1	Mesenchymal	0.79975	Wildtype	Non-codel
CGGA_D20	A	2	Primary	Female	40	6.48493	1	Neural	0.346	Mutant	Non-codel
CGGA_D21	AA	3	Primary	Female	37	3.30959	1	Proneural	0.614	Mutant	Non-codel
CGGA_D24	AA	3	Primary	Female	37	2.29315	1	Proneural	0.645	Mutant	Non-codel
CGGA_D26	rGBM	4	Recurrent	Male	55	0.720548	1	Mesenchymal	0.771	Wildtype	Non-codel
CGGA_D27	rO	3	Recurrent	Male	33	10	0	Proneural	0.42925	Mutant	Codel
CGGA_D29	O	2	Primary	Male	36	9.98082	0	Neural	0.385	Mutant	Codel
CGGA_D03	GBM	4	Primary	Male	44	1.1589	1	Classical	0.794359	Wildtype	Non-codel
CGGA_D32	rGBM	4	Recurrent	Male	61	0.980822	1	Classical	0.782	Wildtype	Non-codel
CGGA_D33	rAA	3	Recurrent	Male	38	0.317808	1	Neural	0.65775	Mutant	Non-codel
CGGA_D34	sGBM	4	Secondary	Male	45	0.40274	1	Proneural	0.52725	Mutant	Non-codel
CGGA_D36	rGBM	4	Recurrent	Male	58	0.0931507	1	Mesenchymal	0.833077	Wildtype	Non-codel
CGGA_D37	GBM	4	Primary	Male	55	2.64384	1	Mesenchymal	0.78275	Wildtype	Non-codel
CGGA_D38	rGBM	4	Recurrent	Female	41	1.88767	1	Classical	0.643	Mutant	Codel
CGGA_D39	rA	2	Recurrent	Female	27			Proneural	0.6255	Mutant	Non-codel
CGGA_D04	A	2	Primary	Male	37	10.1288	0	Neural	0.4115	Mutant	Non-codel
CGGA_D40	rA	2	Recurrent	Male	44	9.74521	0	Neural	0.43	Mutant	Non-codel
CGGA_D44	AA	3	Primary	Female	18	0.857534	1	Classical	0.66325	Wildtype	Non-codel
CGGA_D45	rAA	3	Recurrent	Male	32	2.34521	0	Proneural	0.4025	Mutant	Non-codel
CGGA_D46	rAA	3	Recurrent	Female	36	0.821918	1	Proneural	0.49175	Mutant	Non-codel
CGGA_D47	O	2	Primary	Male	36	2.87123	1	Proneural	0.55475	Mutant	Codel
CGGA_D48	rAA	3	Recurrent	Female	23	0.605479	1	Proneural	0.469	Mutant	Non-codel
CGGA_D51	rGBM	4	Recurrent	Female	60	0.369863	1	Mesenchymal	0.5765	Wildtype	Non-codel
CGGA_D52	AO	3	Primary	Male	46	9.66849	0	Proneural	0.337	Mutant	Codel
CGGA_D56	rAA	3	Recurrent	Male	45	0.175342	1	Proneural	0.6145	Mutant	Non-codel
CGGA_D57	GBM	4	Primary	Male	40	2.09863	1	Classical	0.811	Wildtype	Non-codel
CGGA_D58	rAA	3	Recurrent	Male	24	0.49589	1	Neural	0.4295	Wildtype	Codel
CGGA_D59	sGBM	4	Secondary	Female	30			Proneural	0.64475	Mutant	Non-codel
CGGA_D06	rAA	3	Recurrent	Female	49		1	Neural	0.50075	Wildtype	Codel
CGGA_D07	O	2	Primary	Male	36	10.1123	0	Neural	0.395	Mutant	Codel
CGGA_D09	GBM	4	Primary	Male	57	0.638356	1	Classical	0.7195	Wildtype	Non-codel
CGGA_J024	rA	2	Recurrent	Female	29	9.34247	0	Neural	0.58575	Mutant	Non-codel
CGGA_J030	O	2	Primary	Male	38	9.28493	0	Neural	0.384	Mutant	Codel
CGGA_J042	rA	2	Recurrent	Male	38	3.86027	1	Classical	0.59925	Mutant	Non-codel
CGGA_J100	rGBM	4	Recurrent	Male	55			Proneural	0.401	Mutant	Non-codel
CGGA_J130	rA	2	Recurrent	Male	40	8.53699	0	Neural	0.3435	Wildtype	Non-codel
CGGA_J023	AO	3	Primary	Male	36	2.81644	1	Proneural	0.415	Mutant	Non-codel
CGGA_1001	GBM	4	Primary	Male	11	10.4575	0	Mesenchymal	0.66375	Wildtype	Non-codel
CGGA_1019	rGBM	4	Recurrent	Male	60	0.580822	1	Mesenchymal	0.6215	Wildtype	Non-codel
CGGA_1095				Male	29	7.61096	1	Proneural	0.62075	Mutant	Non-codel
CGGA_1105	sGBM	4	Secondary	Male	29	1.66849	1	Mesenchymal	0.59575	Mutant	Non-codel
CGGA_1114	GBM	4	Primary	Male	53	1.26027	1	Mesenchymal	0.739	Wildtype	Non-codel
CGGA_1129	sGBM	4	Secondary	Male	34	0.460274	1	Proneural	0.489	Mutant	Non-codel
CGGA_1139	GBM	4	Primary	Female	53	3.27671	1	Neural	0.534615	Wildtype	Non-codel
CGGA_1180	GBM	4	Primary	Female	48	3.3589	0	Mesenchymal	0.73675	Wildtype	Non-codel
CGGA_1188	sGBM	4	Secondary	Female	30	0.70137	1	Neural	0.566842	Mutant	Non-codel
CGGA_1214	GBM	4	Primary	Female	49	1.65479	1	Classical	0.61875	Wildtype	Non-codel
CGGA_1216	GBM	4	Primary	Male	44	0.854795	1	Classical	0.670256	Wildtype	Non-codel
CGGA_1219	GBM	4	Primary	Female	57	5.80822	1	Proneural	0.432	Mutant	Non-codel
CGGA_1023	GBM	4	Primary	Female	56	1.86575	1	Classical	0.556923	Wildtype	Non-codel
CGGA_1224	GBM	4	Primary	Male	57	0.742466	1	Mesenchymal	0.699211	Wildtype	Non-codel
CGGA_1258	GBM	4	Primary	Male	42	0.312329	1	Classical	0.61675	Wildtype	Non-codel
CGGA_1270	GBM	4	Primary	Female	60	0.515068	1	Neural	0.465313	Wildtype	Non-codel
CGGA_1275	GBM	4	Primary	Male	70	0.50137	1	Mesenchymal	0.723143	Wildtype	Non-codel
CGGA_1283	sGBM	4	Secondary	Male	17	0.0547945	1	Classical	0.713	Wildtype	Non-codel
CGGA_1285	rGBM	4	Recurrent	Female	58	0.216438	1	Mesenchymal	0.695897	Wildtype	Non-codel
CGGA_1299	GBM	4	Primary	Male	54	1.50685	1	Classical	0.62225	Wildtype	Non-codel
CGGA_1320	GBM	4	Primary	Male	19	0.161644	1	Classical	0.521795	Wildtype	Non-codel
CGGA_1332	GBM	4	Primary	Female	55	1.39726	0	Classical	0.66425	Wildtype	Non-codel
CGGA_1346	sGBM	4	Secondary	Female	57	0.778082	1	Classical	0.65675	Wildtype	Non-codel
CGGA_1053	GBM	4	Primary	Female	63	1.0137	1	Mesenchymal	0.64	Wildtype	Non-codel
CGGA_1370	rGBM	4	Recurrent	Male	43	0.890411	0	Classical	0.702821	Wildtype	Non-codel
CGGA_1393	sGBM	4	Secondary	Male	41	0.753425	1	Classical	0.6585	Wildtype	Non-codel
CGGA_1450	sGBM	4	Secondary	Male	37	2.62192	1	Proneural	0.41525	Mutant	Codel
CGGA_1460	sGBM	4	Secondary	Male	51	0.572603	1	Classical	0.631	Wildtype	Non-codel
CGGA_1475	sGBM	4	Secondary	Male	38	0.49863	1	Proneural	0.616	Mutant	Non-codel
CGGA_525	GBM	4	Primary	Male	61	0.378082	1	Mesenchymal	0.748	Wildtype	Non-codel
CGGA_632	A	2	Primary	Female	29	1.57808	1	Proneural	0.63325	Mutant	Non-codel
CGGA_638	O	2	Primary	Male	42	6.53699	0	Proneural	0.41625	Mutant	Codel
CGGA_641	AO	3	Primary	Female	51	9.34521	1	Proneural	0.3805	Mutant	Codel
CGGA_747	GBM	4	Primary	Male	29	2.65753	1	Proneural	0.6565	Mutant	Non-codel
CGGA_1070	GBM	4	Primary	Male	37	0.912329	1	Classical	0.71975	Wildtype	Non-codel
CGGA_759	GBM	4	Primary	Male	30	3.46027	1	Classical	0.59325	Mutant	Non-codel
CGGA_760	O	2	Primary	Female	34	11.2603	0	Neural	0.41275	Mutant	Codel
CGGA_789	GBM	4	Primary	Male	50	0.945205	1	Mesenchymal	0.57275	Wildtype	Non-codel
CGGA_812	O	2	Primary	Male	27	11.0548	0	Neural	0.50275	Mutant	Codel
CGGA_822	sGBM	4	Secondary	Male	46	6.12877	1	Proneural	0.40675	Mutant	Non-codel
CGGA_834	A	2	Primary	Male	24	10.9945	0	Classical	0.6505	Wildtype	Non-codel
CGGA_835	O	2	Primary	Male	31	1.41644	0	Neural	0.43725	Mutant	Codel
CGGA_856	O	2	Primary	Male	53	3.55342	0	Proneural	0.46875	Mutant	Codel
CGGA_D30	GBM	4	Primary	Male	70	0.589041	1	Neural	0.544103	Wildtype	Non-codel
CGGA_D35	GBM	4	Primary	Female	68	1.81096	1	Mesenchymal	0.7965	Wildtype	Non-codel
CGGA_1071	A	2	Primary	Male	42	8.90959	1	Classical	0.8035	Wildtype	Non-codel
CGGA_342	GBM	4	Primary	Female	49	1.36986	1	Classical	0.656	Wildtype
CGGA_1073	GBM	4	Primary	Female	42	0.739726	1	Classical	0.7855	Wildtype	Non-codel
CGGA_1074	GBM	4	Primary	Male	50	0.235616	1	Mesenchymal	0.74325	Wildtype	Non-codel
CGGA_1083	GBM	4	Primary	Male	59	1.23288	1	Mesenchymal	0.7965	Wildtype	Non-codel
CGGA_1091	GBM	4	Primary	Female	51	3.05753	1	Classical	0.66475	Wildtype	Non-codel

## Sheet: Table 3
Supplemental Table 3: Clinical, genetic, and AS score information of NU samples
Sample ID	Type	Histology	Grade	New or Recurrent	Gender	Age at diagnosis	Tumor location	Predefined molecular subtype	AS score	IDH status
HU13062	Normal								0.28825
HU13260	Normal								0.285
5427	Normal								0.217
5482	Normal								0.261
5511	Normal								0.30875
82362	Normal								0.301
82364	Normal								0.23675
82365	Normal								0.2505
82370	Normal								0.30125
5393	Normal								0.281
5511	Normal								0.2935
5246	Normal								0.3105
HU13144	Normal								0.254
HB13151	Normal								0.269
2500	Normal								0.30875
NU00109	GBM	GBM	4	New	Male	65	l parietal	Mesenchymal	0.671	wt
NU01139	GBM	GBM	4	Recurrent	Male	59	l occipital	Classical	0.51	wt
NU01179	GBM	GBM	4	New	Male	63	l frontal	Neural	0.39325	wt
NU00118	GBM	GBM	4	New	Female	61	r frontal	Classical	0.68025	wt
NU00119	GBM	GBM	4	New	Male	64	r parietal	Classical	0.7335	wt
NU00121	GBM	GBM	4	New	Female	67	l parietal	Classical	0.6845	wt
NU00123	GBM	GBM	4	New	Male	61	r temporal	Mesenchymal	0.735385	wt
NU01320	GBM	GBM	4	Recurrent	Male	32	l frontal	Mesenchymal	0.7245	wt
NU00140	GBM	GBM	4	New	Female	60	left frontal	Classical	0.673846	wt
NU00153	GBM	GBM	4	New	Male	61	r temporal	Mesenchymal	0.5735	wt
NU00160	GBM	GBM	4	New	Female	61	r frontal	Mesenchymal	0.649	wt
NU00184	GBM	GBM	4	New	Male	33	l frontal	Proneural	0.55075	mut
NU00210	GBM	GBM	4	New	Female	34	l temporal	Mesenchymal	0.66575	wt
NU00252	GBM	GBM	4	New	Female	44	l temporal	Mesenchymal	0.66825	wt
NU00265	GBM	GBM	4	New	Male	46	r frontal	Proneural	0.60625	wt
NU00266	GBM	GBM	4	Recurrent	Male	52	l parietal	Mesenchymal	0.75875	wt
NU00273	GBM	GBM	4	New	Female	31	r frontal	Proneural	0.416	mut
NU00280	GBM	GBM	4	New	Male	54	l frontal	Classical	0.57075	wt
NU00295	GBM	GBM	4	New	Male	61	l frontotemporal	Classical	0.696	wt
NU00313	GBM	GBM	4	New	Female	68	r frontotemporoparietal	Classical	0.677692	wt
NU00318	GBM	GBM	4	Recurrent	Male	46	r parietal	Mesenchymal	0.69825	wt
NU00323	GBM	GBM	4	Recurrent	Male	46	l parietal	Mesenchymal	0.74475	wt
NU00328	GBM	GBM	4	New	Female	57	r temporal	Neural	0.37125	wt
NU00334	GBM	GBM	4	New	Male	38	l frontal	Mesenchymal	0.58275	mut
NU00341	GBM	GBM	4	New	Male	73	r insular	Mesenchymal	0.57875	wt
NU00348	GBM	GBM	4	Recurrent	Female	50	r frontal	Proneural	0.54125	mut
NU00351	GBM	GBM	4	New	Male	37	r temporal	Proneural	0.442	wt
NU00382	GBM	GBM	4	Recurrent	Male	68	l temporal	Mesenchymal	0.509	wt
NU00387	GBM	GBM	4	Recurrent	Male	38	l temporal	Proneural	0.5455	mut
NU00400	GBM	GBM	4	Recurrent	Male	55	l parietal	Proneural	0.62275	wt
NU00408	GBM	GBM	4	Recurrent	Male	32	r frontal	Proneural	0.47925	mut
NU00413	GBM	GBM	4	Recurrent	Male	50	l frontal	Proneural	0.51275	mut
NU00423	GBM	GBM	4	Recurrent	Female	57	l parietal	Mesenchymal	0.782564	wt
NU00429	GBM	GBM	4	Recurrent	Male	69	r frontal	Classical	0.61375	wt
NU00434	GBM	GBM	4	New	Female	60	l temporal	Classical	0.675385	wt
NU00440	GBM	GBM	4					Proneural	0.59525	wt
NU00483	GBM	GBM	4	New	Female	62	r frontal	Proneural	0.52075	wt
NU00537	GBM	GBM	4	Recurrent	Male	58	l occipital	Mesenchymal	0.573	wt
NU00544	GBM	GBM	4	New	Female	75	l frontal	Mesenchymal	0.71225	wt
NU00620	GBM	GBM	4	Recurrent	Male	37	l temporal	Proneural	0.476667	wt
NU00625	GBM	GBM	4	Recurrent	Male	63	r temporal	Mesenchymal	0.73925	wt
NU00681	GBM	GBM	4	New	Male	62	r frontal	Mesenchymal	0.755	wt
NU00696	GBM	GBM	4					Classical	0.60725	wt
NU00715	GBM	GBM	4	New	Male	72	l parietal	Neural	0.45375	wt
NU00734	GBM	GBM	4	New	Male	73	r frontal	Mesenchymal	0.65125	wt
NU00757	GBM	GBM	4					Classical	0.68225	wt
NU00764	GBM	GBM	4	New	Female	78	l frontal	Proneural	0.43575	wt
NU00773	GBM	GBM	4	New	Female	33	l temporal	Classical	0.63125	wt
NU00774	GBM	GBM	4	New	Male	81	r temporal	Proneural	0.448	wt
NU00793	GBM	GBM	4	Recurrent	Male	59	r frontal	Neural	0.624	wt
NU00826	GBM	GBM	4	New	Male	70	l temporal	Neural	0.59675	wt
NU00835	GBM	GBM	4	Recurrent	Male	39	l temporal	Proneural	0.53125	mut
NU00839	GBM	GBM	4	New	Male	48	l parietal	Classical	0.69875	wt
NU00843	GBM	GBM	4	Recurrent	Male	61	l frontal	Proneural	0.36525	wt
NU00845	GBM	GBM	4	Recurrent	Male	67	l frontal	Classical	0.59325	wt
NU00859	GBM	GBM	4	New	Female	61	r frontal	Classical	0.71225	wt
NU00860	GBM	GBM	4	Recurrent	Male	70	l temporal	Mesenchymal	0.67525	wt
NU00866	GBM	GBM	4	New	Female	22	l frontal	Mesenchymal	0.61675	wt
NU00915	GBM	GBM	4	New	Female	79	l parietal	Mesenchymal	0.68025	wt
NU00919	GBM	GBM	4	Recurrent	Male	38	r frontal	Classical	0.474	wt
NU00951	GBM	GBM	4	New	Male	52	r temporal	Classical	0.7495	wt
NU00983	GBM	GBM	4	Recurrent	Female	53	r temporo-occipital	Mesenchymal	0.731795	wt
NU01004	GBM	GBM	4	Recurrent	Female	63	l occipital	Classical	0.639	wt
NU01038	GBM	GBM	4	New	Female	66	l temporal	Neural	0.46225	wt
NU01126	GBM	GBM	4	New	Male	63	l temporal	Proneural	0.72	wt
NU01249	GBM	GBM	4	New	Female	77	r frontal	Proneural	0.617692	wt
NU01251	GBM	GBM	4	Recurrent	Male	71	r frontal	Proneural	0.65875	wt
NU01276	GBM	GBM	4	Recurrent	Male	45	l parietal	Classical	0.66925	wt
NU01308	GBM	GBM	4	New	Female	59	l temporal	Proneural	0.543	wt
NU01316	GBM	GBM	4	Recurrent	Female	42	l frontal	Proneural	0.57125	mut
4038	GBM	GBM	4					Mesenchymal	0.63625	wt
25974	LGG	pilocytic astrocytoma	2					Mesenchymal	0.427	wt
32535	LGG	anaplastic astrocytoma	3	treated				Mesenchymal	0.63375	mut
33370	LGG	anaplastic oligodendroglioma	3					Proneural	0.3865	mut
40586	GBM	GBM	4					Proneural	0.42525	mut
41656	GBM	GBM	4					Mesenchymal	0.5855	wt
42565	GBM	GBM	4					Classical	0.66225	wt
50614	LGG	astrocytoma	2					Neural	0.435833	wt
5700-1	LGG	anaplastic oligodendroglioma	3					Proneural	0.348	mut
65229	GBM	GBM	4					Classical	0.72525	wt
70473	GBM	GBM	4					Mesenchymal	0.67225	wt
80299	GBM	GBM	4					Mesenchymal	0.6595	wt
81945	GBM	GBM	4					Classical	0.72375	wt
81957	GBM	GBM	4					Mesenchymal	0.756	wt
96448	GBM	GBM	4					Classical	0.65925	wt
42565-2	GBM	GBM	4					Classical	0.65625	wt
73701-3	LGG	oligodendroglioma grade 2	2					Proneural	0.46075	mut
73701-4	LGG	oligodendroglioma grade 2	2					Proneural	0.40775	mut
73701-5	LGG	oligodendroglioma grade 2	2					Proneural	0.462	mut
041813#3	GBM	GBM	4					Proneural	0.4985	wt
10932#4	GBM	GBM	4					Neural	0.48175	wt
10932#7	GBM	GBM	4					Classical	0.528	wt
14288#2	GBM	GBM	4					Proneural	0.71475	wt
3332#1	LGG	oligodendroglioma	2					Proneural	0.40025	mut
3392#1	LGG	oligodendroglioma	2					Neural	0.321	wt
40830-4	LGG	oligodendroglioma grade 2	2					Proneural	0.397	mut
4688#2	LGG	astrocytoma, recurrent with progression	2					Proneural	0.5755	mut
4688#3	LGG	astrocytoma, recurrent with progression	2					Proneural	0.598	mut
4688#4	LGG	astrocytoma, recurrent with progression	2					Proneural	0.5665	mut
7748#3	LGG	anaplastic astrocytoma	3					Proneural	0.60425	wt
9670#1	LGG	recurrent anaplastic astrocytoma	3					Proneural	0.3965	mut
9670#2	LGG	recurrent anaplastic astrocytoma	3					Proneural	0.4355	mut
9670#3	LGG	recurrent anaplastic astrocytoma	3					Proneural	0.46625	mut

## Sheet: Table 4
Supplemental Table 4: Summary of patient numbers from three glioma datasets
	TCGA	CGGA	NU
IDH-Mut, codel	171	63	24
IDH-Mut, non-codel	267	109
IDH-WT	247	149	79

## Sheet: Table 5
Supplemental Table 5: List of 200 AS events
The table shows the list of 200 classifying AS events. For each event, the table shows event ID from MISO annotations, the gene symbol of influenced gene, AS types, the Mean Decrease Gini value calculated from Random Forest Algorithm, the corresponding class in the heatmap, and an indication of whether it was utilized for AS score calculation. The events are arranged in the same order as depicted…
Event ID	Gene name	AS type	MeanDecreaseGini	Class in heatmap	If included in AS40
chr11:46680942:46681035:+@chr11:46686399:46686509:+@chr11:46686933:46687069:+	ATG13	SE	16.3167	1	yes
chr7:134645284:134645379:+@chr7:134647571:134647685:+@chr7:134650057:134650137:+	CALD1	SE	14.813	1	yes
chr2:55255300:55255356:-@chr2:55252222:55254621:-@chr2:55214627:55214834:-	RTN4	SE	11.5085	1	yes
chr22:29736645:29736846:-@chr22:29735743:29735763:-@chr22:29734979:29735122:-	AP1B1	SE	9.48487	1	yes
chr11:118509880:118509969:+@chr11:118512972:118513112:+@chr11:118514518:118514658:+	PHLDB1	SE	9.44901	1	yes
chr2:97274245:97274401:-@chr2:97272707:97272784:-@chr2:97271057:97271248:-	KANSL3	SE	9.02491	1	yes
chr8:125575023:125575233:-@chr8:125570954:125571073:-@chr8:125569922:125570116:-	MTSS1	SE	8.31595	1	yes
chr5:146991869:146991934:-@chr5:146981304:146981374:-@chr5:146965004:146971249:-	JAKMIP2	SE	8.27568	1	yes
chr12:6972350:6972472|6972541:+@chr12:6972994:6973137:+	USP5	A5SS	7.77634	1	yes
chr8:125575023:125575233:-@chr8:125570954:125571073:-@chr8:125568473:125568646:-	MTSS1	SE	5.74663	1	yes
chr20:34782134:34782282:+@chr20:34783251:34783286:+@chr20:34785781:34785963:+	EPB41L1	SE	4.42907	1	yes
chr15:57543548:57543621:+@chr15:57544619:57544690:+@chr15:57545460:57545666:+	TCF12	SE	4.29563	1	yes
chr9:134497183:134497385:-@chr9:134494438:134494596:-@chr9:134477448:134477536:-	RAPGEF1	SE	3.87081	1	yes
chr9:134497183:134497385:-@chr9:134494438:134494593:-@chr9:134477448:134477536:-	RAPGEF1	SE	3.43875	1	yes
chr1:183515101:183515472:+@chr1:183516238:183516387:+@chr1:183518343:183518423:+	SMG7	SE	3.0554	1	yes
chr5:61662241:61662308:+@chr5:61668265:61668378:+@chr5:61669514:61669664:+	KIF2A	SE	2.80629	1	yes
chr12:50528329:50528485:-@chr12:50526745:50526847:-@chr12:50523581:50524477:-	CERS5	SE	2.60547	1	yes
chr2:36805740:36806008:-@chr2:36787928:36788008:-@chr2:36785581:36785656:-	FEZ2	SE	2.50324	1	yes
chr7:73778585:73778645:+@chr7:73787262:73787366:+@chr7:73790217:73791152:+	CLIP2	SE	2.47388	1	yes
chr19:11031726:11031803:+@chr19:11032051:11032119:+@chr19:11032291:11033448:+	CARM1	SE	2.44371	1	yes
chr2:204260379:204260503:+@chr2:204261508:204261690:+@chr2:204267299:204267457:+	ABI2	SE	2.23267	1	no
chr2:159530395:159530512:+@chr2:159533251:159533379:+@chr2:159535093:159535166:+	PKP4	SE	2.12706	1	no
chr4:101953424:101953521:-@chr4:101950323:101950352:-@chr4:101944587:101947218:-	PPP3CA	SE	1.89009	1	no
chr2:70444126:70443885|70444018:-@chr2:70443536:70443631:-	C2orf42	A5SS	1.88871	1	no
chr2:127826500:127826607:-@chr2:127825739:127825831:-@chr2:127821509:127821594:-	BIN1	SE	1.85717	1	no
chr6:56330876:56330993:-@chr6:56329483:56329554:-@chr6:56328363:56328562:-	DST	SE	1.29492	1	no
chr11:70194295:70194526:+@chr11:70197100:70197129:+@chr11:70200407:70200558:+	PPFIA1	SE	1.21411	1	no
chr7:150817074:150817232:+@chr7:150817607:150817832:+@chr7:150820881:150820973:+	AGAP3	SE	1.05134	1	no
chr9:134497183:134497385:-@chr9:134480318:134480575:-@chr9:134477448:134477536:-	RAPGEF1	SE	1.03196	1	no
chr7:107832173:107832297:-@chr7:107831698:107831727:-@chr7:107830089:107830190:-	NRCAM	SE	0.863192	1	no
chr12:56567480:56567633:-@chr12:56566721:56566813:-@chr12:56566369:56566488:-	SMARCC2	SE	0.707121	1	no
chr10:49628198:49628363:+@chr10:49632131:49632202:+@chr10:49632557:49632628:+@chr10:49633931:49634113:+	MAPK8	MXE	0.671183	1	no
chr14:103958114:103958371:+@chr14:103964839:103964865:+@chr14:103966493:103966537:+@chr14:103969219:103970166:+	MARK3	MXE	0.626437	1	no
chr2:220364843-220364940:+@chr2:220366198-220366759:+	GMPPA	RI	0.604823	1	no
chr11:57573354:57573507:+@chr11:57573933:57573950:+@chr11:57574387:57574455:+	CTNND1	SE	0.55827	1	no
chr11:73141735:73141815:-@chr11:73136067:73136093:-@chr11:73130919:73131044:-	FAM168A	SE	0.555352	1	no
chr16:30006424:30006538:-@chr16:30005969:30006164:-@chr16:30004961:30005129:-	HIRIP3	SE	0.555022	1	no
chr15:72499069:72499221:-@chr15:72495363:72495529:-@chr15:72494795:72494961:-@chr15:72492815:72492996:-	PKM	MXE	0.47185	1	no
chr2:74173846:74174033:+@chr2:74177712:74177859:+@chr2:74185273:74185372:+	DGUOK	SE	0.455061	1	no
chr6:33409358:33409536:+@chr6:33410230:33410271:+@chr6:33410666:33411737:+	SYNGAP1	SE	0.40043	1	no
chr11:65769550:65769984|65770041:+@chr11:65771097:65771617:+	BANF1	A5SS	0.36999	1	no
chr16:30006424:30006538:-@chr16:30005227:30006164:-@chr16:30004961:30005129:-	HIRIP3	SE	0.35844	1	no
chr2:9528423:9528675:+@chr2:9531191:9531325:+@chr2:9533611:9533776:+	ASAP2	SE	0.344754	1	no
chr17:57762948:57763169:+@chr17:57764362:57764382:+@chr17:57767997:57768072:+	CLTC	SE	0.341953	1	no
chr14:103964839:103964865:+@chr14:103966493:103966537:+@chr14:103969219:103970166:+	MARK3	SE	0.332941	1	no
chr16:447192:447313:+@chr16:448208|448990:449123:+	NME4	A3SS	0.291796	1	no
chr5:171433462:171433877:-@chr5:171430185:171430314:-@chr5:171423894:171424055:-@chr5:171337576:171337801:-	FBXW11	MXE	0.288552	1	no
chr16:70713533:70713607:-@chr16:70713218:70713226:-@chr16:70712155:70712312:-	MTSS1L	SE	0.228726	1	no
chr1:228327929:228328064:+@chr1:228329334:228329530:+@chr1:228333212:228333325:+	GUK1	SE	0.213708	1	no
chr1:17934297:17934472:+@chr1:17939553:17939669:+@chr1:17942589:17942697:+	ARHGEF10L	SE	0.202436	1	no
chr6:116892583:116892818:+@chr6:116894021:116894148:+@chr6:116895221:116895334:+	RWDD1	SE	0.180855	1	no
chr17:7096264:7096436:-@chr17:7095212:7095321:-@chr17:7094586:7094677:-	DLG4	SE	0.169585	1	no
chr5:179044111-179044052:-@chr5:179043959-179043870:-	HNRNPH1	RI	0.153619	1	no
chr18:9563376:9563548:-@chr18:9562920:9563044:-@chr18:9561978:9562073:-	PPP4R1	SE	0.141437	1	no
chr20:35864983:35865112:+@chr20:35866805:35866852:+@chr20:35869706:35870025:+	RPN2	SE	0.136867	1	no
chr10:123987352:123987523:+@chr10:123988861:123989001:+@chr10:123996910:123997053:+	TACC2	SE	0.120734	1	no
chr3:33450728:33450838:-@chr3:33450182:33450289:-@chr3:33444293:33444396:-	UBP1	SE	0.120689	1	no
chr11:57505080:57505140:+@chr11:57505308|57505385:57505498:+	TMX2	A3SS	0.118567	1	no
chr17:7810671:7810806:+@chr17:7810919:7811020:+@chr17:7811212:7811337:+	CHD3	SE	0.116612	1	no
chr2:136396466:136396692:+@chr2:136399106:136399360:+@chr2:136402949:136403097:+	R3HDM1	SE	0.116074	1	no
chr5:171433462:171433877:-@chr5:171423894:171424055:-@chr5:171337576:171337801:-	FBXW11	SE	0.092864	1	no
chr3:52001342:52001482:-@chr3:51996826:51996908:-@chr3:51995176:51995320:-	PCBP4	SE	0.0892217	1	no
chr12:89992894:89993076:-@chr12:89992367:89992520:-@chr12:89981826:89985072:-	ATP2B1	SE	0.0817597	1	no
chr8:54934623:54935008:-@chr8:54922990:54923052:-@chr8:54912505:54912610:-	TCEA1	SE	0.0815549	1	no
chr5:887476:887586:-@chr5:886822|886882:886707:-	BRD9	A3SS	0.0795302	1	no
chr1:228327929:228328064:+@chr1:228328825:228328989:+@chr1:228333212:228333325:+	GUK1	SE	0.0788745	1	no
chr10:120101782:120101839:-@chr10:120101239:120101439:-@chr10:120095694:120095935:-	FAM204A	SE	0.0783528	1	no
chr14:104195428:104195519:+@chr14:104196130:104196183:+@chr14:104198957:104199099:+	ZFYVE21	SE	0.0782707	1	no
chr14:69345706:69345786:-@chr14:69345175:69345240:-@chr14:69343799:69343957:-	ACTN1	SE	0.0778687	1	no
chr20:30154013:30154098:+@chr20:30155443:30155609:+@chr20:30155881:30156083:+@chr20:30156923:30157370:+	HM13	MXE	0.0776808	1	no
chr10:27054147:27054247:-@chr10:27044584:27044670:-@chr10:27040527:27040712:-	ABI1	SE	0.0760355	1	no
chr3:33623313:33623420:-@chr3:33618694:33618756:-@chr3:33617661:33617767:-	CLASP2	SE	0.0741645	1	no
chr2:39931221:39931334:+@chr2:39934189:39934326:+@chr2:39944150:39945104:+	TMEM178A	SE	0.0701464	1	no
chr3:197427484:197428017:-@chr3:197426058:197426102:-@chr3:197423825:197423920:-	RUBCN	SE	0.0685041	1	no
chr7:74131214:74131270:+@chr7:74133198:74133260:+@chr7:74143124:74143234:+	GTF2I	SE	0.0679379	1	no
chr1:32201181:32201266:-@chr1:32200784:32200882:-@chr1:32198573:32198744:-	ADGRB2	SE	0.0656705	1	no
chr11:63670533:63670630:+@chr11:63671458:63671619:+@chr11:63672258:63672515:+	MARK2	SE	0.0603294	1	no
chr2:225634928:225635066:-@chr2:225633589:225633664:-@chr2:225629807:225630554:-	DOCK10	SE	0.0583453	1	no
chr12:32890039:32890095:+@chr12:32890799:32890876:+@chr12:32891198:32891230:+@chr12:32892998:32893174:+	DNM1L	MXE	0.0579911	1	no
chr6_ssto_hap7:4889604:4889782:+@chr6_ssto_hap7:4890476:4890517:+@chr6_ssto_hap7:4890912:4891983:+	SYNGAP1	SE	0.0560212	1	no
chrX:64743587:64740582|64743440:-@chrX:64737867:64738345:-	LAS1L	A5SS	0.0551565	1	no
chr1:243305765:243305588|243305618:-@chr1:243303239:243303409:-	CEP170	A5SS	0.0541114	1	no
chrX:48754042:48754141:-@chrX:48752635:48752784:-@chrX:48752321:48752384:-	TIMM17B	SE	0.053138	1	no
chr20:30155881:30156027|30156083:+@chr20:30156923:30157370:+	HM13	A5SS	0.0524415	1	no
chr7:12726452:12726668:+@chr7:12727260:12727353:+@chr7:12727791:12730558:+	ARL4A	SE	0.0480359	1	no
chr16:447192:447313:+@chr16:448208:448385:+@chr16:448990:449123:+	NME4	SE	0.047944	1	no
chr8:38314874:38315052:-@chr8:38287200:38287466:-@chr8:38285864:38285953:-	FGFR1	SE	0.0476041	1	no
chr1:201798288:201798500:+@chr1:201804082:201804192:+@chr1:201816407:201816468:+	IPO9	SE	0.043628	1	no
chr14:23538685:23538826:-@chr14:23536523:23537880:-@chr14:23535175:23535217:-	ACIN1	SE	0.0428997	1	no
chr1:32210249:32210332:-@chr1:32209794:32209958:-@chr1:32208439:32208603:-@chr1:32207654:32207818:-	ADGRB2	MXE	0.0426284	1	no
chr11:85707869:85707972:-@chr11:85701293:85701442:-@chr11:85694909:85695016:-	PICALM	SE	0.0422738	1	no
chr9:131182759:131183353:+@chr9:131183483:131183790:+@chr9:131185147:131185257:+	CERCAM	SE	0.0414131	1	no
chr14:70235899-70235968:+@chr14:70237184-70237257:+	SRSF5	RI	0.0408975	1	no
chr12:51442817:51442968:+@chr12:51445875:51445990:+@chr12:51449618:51449804:+@chr12:51450133:51450285:+	LETMD1	MXE	0.0404005	1	no
chr12:89992894:89993076:-@chr12:89992369:89992520:-@chr12:89981826:89985072:-	ATP2B1	SE	0.0391439	1	no
chr11:57529234:57529518:+@chr11:57558966:57559145:+@chr11:57561482:57561553:+@chr11:57563049:57563201:+	CTNND1	MXE	0.0389877	1	no
chr6:139251114:139251235:-@chr6:139247538:139247618:-@chr6:139242174:139242261:-	REPS1	SE	0.0381202	1	no
chr20:47790732:47790806:-@chr20:47782534:47782822:-@chr20:47770470:47770608:-	STAU1	SE	0.0380454	1	no
chr10:73975758:73975830|73975896:+@chr10:73983646:73983814:+	ASCC1	A5SS	0.0375706	1	no
chr17:17740041:17740325:-@chr17:17726832:17726921:-@chr17:17723404:17723835:-	SREBF1	SE	0.0365856	1	no
chr11:61644435-61644338:-@chr11:61643927-61643831:-	FADS3	RI	0.0361819	1	no
chr2:102483674:102483771:+@chr2:102484491:102484499:+@chr2:102486084:102486259:+	MAP4K4	SE	0.0351715	1	no
chr16:447192:447313:+@chr16:448208:448394:+@chr16:448990:449123:+	NME4	SE	0.0332422	1	no
chr1:150316638:150316737:+@chr1:150316852|150316910:150317023:+	PRPF3	A3SS	0.0326923	1	no
chr15:73558657:73558752:+@chr15:73562351|73562399:73562574:+	NEO1	A3SS	0.0317652	1	no
chr1:155170401-155170242:-@chr1:155169904-155169786:-	THBS3	RI	0.0316586	1	no
chr5:180242414:180242541:-@chr5:180235648:180236066:-@chr5:180217541:180220097:-	MGAT1	SE	0.0310812	1	no
chr18:23618519:23618623:-@chr18:23615795:23615887:-@chr18:23614969:23615091:-	SS18	SE	0.0309539	1	no
chr1:37967405:37967597:-@chr1:37962308:37962337:-@chr1:37961486:37961519:-	MEAF6	SE	0.0305066	1	no
chrX:123224425:123224614:+@chrX:123224704:123224814:+@chrX:123227868:123227994:+	STAG2	SE	0.0303397	1	no
chr4:15683379:15683407|15683591:+@chr4:15687859:15688085:+	FAM200B	A5SS	0.029392	1	no
chr1:37967405:37967597:-@chr1:37962308:37962337:-@chr1:37962148:37962205:-	MEAF6	SE	0.0292042	1	no
chr7:99716995:99716503|99716952:-@chr7:99711677:99711891:-	TAF6	A5SS	0.0290261	1	no
chr1:46056895:46056942:+@chr1:46067927:46068037:+@chr1:46070608:46070688:+@chr1:46072154:46072263:+	NASP	MXE	0.0281988	1	no
chr8:19703215:19703308:+@chr8:19706673:19706750:+@chr8:19709160:19709586:+	INTS10	SE	0.0275951	1	no
chr14:53331119:53331340:-@chr14:53327732:53327752:-@chr14:53327059:53327183:-	FERMT2	SE	0.0274991	1	no
chr5:88027546:88027718:-@chr5:88026028:88026051:-@chr5:88025035:88025164:-	MEF2C	SE	0.0272491	1	no
chr8:22390434:22390531:+@chr8:22396982:22397011:+@chr8:22398128:22398657:+	PPP3CC	SE	0.0272191	1	no
chr1:203096836:203097056:+@chr1:203097406:203097560:+@chr1:203097913:203098310:+	ADORA1	SE	0.0268635	1	no
chr1:156391347:156391548:-@chr1:156384446:156384545:-@chr1:156374055:156374393:-	C1orf61	SE	0.0263598	1	no
chr7:77708264:77708402:-@chr7:77694891:77694979:-@chr7:77646374:77649293:-	MAGI2	SE	0.0260695	1	no
chrX:51927919:51928061:+@chrX:51928967|51929018:51929228:+	MAGED4	A3SS	0.0259624	1	no
chr2:232646417:232646593:+@chr2:232653265:232653442:+@chr2:232656443:232656518:+@chr2:232658973:232659061:+	COPS7B	MXE	0.0250712	1	no
chr15:45467417:45467623:-@chr15:45465774:45465856:-@chr15:45464345:45464516:-	SHF	SE	0.0248735	1	no
chr1:155640111:155640255:-@chr1:155638508|155638568:155638418:-	YY1AP1	A3SS	0.0245504	1	no
chr1:207940358-207940540:+@chr1:207943666-207943707:+	CD46	RI	0.0241527	1	no
chr1:32209794:32209958:-@chr1:32208439:32208603:-@chr1:32207654:32207818:-	ADGRB2	SE	0.0239623	1	no
chr8:413007:413150:+@chr8:417720:417746:+@chr8:418715:419875:+	FBXO25	SE	0.0237039	1	no
chr2:74592202:74592368:-@chr2:74590741:74590755:-@chr2:74590421:74590554:-	DCTN1	SE	0.0232565	1	no
chr5:7889208:7889388:+@chr5:7890374:7890525:+@chr5:7891485:7891527:+	MTRR	SE	0.0228534	1	no
chr20:34742662:34742818:+@chr20:34761686:34761876:+@chr20:34763473:34763637:+	EPB41L1	SE	0.0225758	1	no
chr11:85707869:85707972:-@chr11:85701293:85701421:-@chr11:85694909:85695016:-	PICALM	SE	0.0222719	1	no
chr4:76580250:76580430:-@chr4:76579167:76579265:-@chr4:76573823:76573925:-	G3BP2	SE	0.0219111	1	no
chr10:27054147:27054247:-@chr10:27052809:27052889:-@chr10:27047991:27048167:-	ABI1	SE	0.021185	1	no
chr20:34252878:34252682|34252724:-@chr20:34220717:34220845:-	CPNE1	A5SS	0.0211151	1	no
chr19:8373033:8373240:-@chr19:8369915:8370689:-@chr19:8368739:8368972:-	CD320	SE	0.021065	1	no
chr2:102476198:102476326:+@chr2:102480283:102480513:+@chr2:102481392:102481498:+	MAP4K4	SE	0.0205914	1	no
chr5:147805085:147805264:+@chr5:147806776:147807510:+@chr5:147812987:147813087:+	FBXO38	SE	0.0203453	1	no
chr6:161529775:161529891:+@chr6:161529983:161530073:+@chr6:161530787:161530946:+	MAP3K4	SE	0.0203155	1	no
chrX:119575585:119575749:-@chrX:119562481|119565317:119560003:-	LAMP2	A3SS	8.69648	2	yes
chr1:154145384:154145454:-@chr1:154144505:154144580:-@chr1:154143889:154143964:-@chr1:154143125:154143187:-	TPM3	MXE	5.93418	2	yes
chr1:167742473:167742605:+@chr1:167745301:167745403:+@chr1:167757057:167761156:+	MPZL1	SE	3.25293	2	yes
chr9:71862928:71863140:+@chr9:71864291:71864401:+@chr9:71865951:71866280:+	TJP2	SE	3.02492	2	yes
chr8:125575023:125575233:-@chr8:125570954:125571073:-@chr8:125569922:125570116:-@chr8:125568473:125568646:-	MTSS1	MXE	2.0757	2	yes
chr16:15044077:15044112:+@chr16:15044609:15044678:+@chr16:15045472:15045931:+	NPIPA1	SE	1.86504	2	yes
chr13:44953777:44953849:+@chr13:44964493:44964714:+@chr13:44971408:44971850:+	SERP2	SE	1.61619	2	yes
chr3:181281508:181281716:+@chr3:181328649:181328717:+@chr3:181417386:181417671:+	SOX2-OT	SE	0.796262	2	yes
chr17:80206751:80206890:-@chr17:80203852:80203915:-@chr17:80200537:80202707:-	CSNK1D	SE	0.633729	2	yes
chr4:114294441:114294605:+@chr4:114295920:114296102:+@chr4:114299246:114299337:+@chr4:114302613:114304896:+	ANK2	MXE	0.427261	2	yes
chr7:99820220:99820343:-@chr7:99810576:99810756:-@chr7:99809017:99809617:-	GATS	SE	0.29002	2	yes
chr6:102503205:102503455:+@chr6:102513672:102513803:+@chr6:102516222:102517958:+	GRIK2	SE	0.284944	2	yes
chr22:43275054:43275175:-@chr22:43272894:43273016:-@chr22:43272143:43272339:-	PACSIN2	SE	0.207144	2	yes
chr14:101295371:101296086:+@chr14:101302073:101302216:+@chr14:101302504:101302637:+	MEG3	SE	0.205743	2	yes
chr10:46280957:46281079:+@chr10:46282060:46282122:+@chr10:46282483:46282695:+	WASHC2C	SE	0.169419	2	yes
chr15:63353068:63353138:+@chr15:63353397:63353472:+@chr15:63353912:63353987:+@chr15:63354414:63354476:+	TPM1	MXE	0.154566	2	yes
chr1:44058128:44058272:+@chr1:44063419:44063724:+@chr1:44064391:44064584:+	PTPRF	SE	0.136401	2	yes
chr17:5329291:5329402:+@chr17:5329556:5329619:+@chr17:5335862:5336340:+	RPAIN	SE	0.134831	2	yes
chr14:101295371:101296086|101297871:+@chr14:101302504:101302637:+	MEG3	A5SS	0.132978	2	yes
chr16:15790566:15790717:+@chr16:15793586:15793711:+@chr16:15818048:15820208:+	NDE1	SE	0.126528	2	yes
chr17:17083317:17083402:+@chr17:17083921:17083983:+@chr17:17088137:17095962:+	MPRIP	SE	0.0999506	2	no
chr2:242625184:242625292:-@chr2:242619644:242619734:-@chr2:242617867:242618064:-	DTYMK	SE	0.0989897	2	no
chr20:62505021:62505169:+@chr20:62507169:62507228:+@chr20:62514072:62514173:+	TPD52L2	SE	0.0931985	2	no
chr2:20482708:20482992:-@chr2:20478344:20478580:-@chr2:20462954:20463221:-	PUM2	SE	0.0895953	2	no
chr16:1793333:1793477|1795104:+@chr16:1797030:1797276:+	MAPK8IP3	A5SS	0.0873391	2	no
chr12:56223744:56224867:+@chr12:56225041:56225133:+@chr12:56226743:56227325:+	TMEM198B	SE	0.0794701	2	no
chr4:83763634:83763293|83763338:-@chr4:83750153:83750211:-	SEC31A	A5SS	0.0633115	2	no
chr6:43748469:43748540:+@chr6:43749693:43749824:+@chr6:43752278:43754223:+	VEGFA	SE	0.0628968	2	no
chr1:155170491:155170617:+@chr1:155172914:155173062:+@chr1:155174826:155175286:+	AC234582.1	SE	0.0572661	2	no
chr22:50964675:50964905:-@chr22:50964430:50964570:-@chr22:50961997:50962853:-	SCO2	SE	0.0565541	2	no
chr3:47912348:47912595:-@chr3:47908736:47908828:-@chr3:47898921:47899002:-	MAP4	SE	0.0563096	2	no
chr20:45848909:45848975:-@chr20:45841287:45841370:-@chr20:45838381:45839542:-	ZMYND8	SE	0.0552462	2	no
chr1:33149859:33149983:-@chr1:33149611:33149690:-@chr1:33145507:33147461:-	SYNC	SE	0.0497768	2	no
chr4:16510158:16510309:-@chr4:16507463:16507605:-@chr4:16503165:16504496:-	LDB2	SE	0.0436073	2	no
chr12:125270903:125271049:-@chr12:125267229:125267357:-@chr12:125262174:125263132:-	SCARB1	SE	0.0412242	2	no
chr17:5326089:5326149:+@chr17:5329291:5329402:+@chr17:5331391:5331531:+@chr17:5335862:5336340:+	RPAIN	MXE	0.0385692	2	no
chr10:120863611:120863709:+@chr10:120864276:120864534:+@chr10:120864823:120865007:+@chr10:120867480:120867676:+	FAM45A	MXE	0.0361627	2	no
chr1:151299747:151300191:-@chr1:151298648:151298849:-@chr1:151297221:151297393:-@chr1:151288049:151288985:-	PI4KB	MXE	0.0349622	2	no
chr11:120195838:120196077:+@chr11:120197831:120198349:+@chr11:120200686:120204388:+	TMEM136	SE	0.0348065	2	no
chrX:48924712-48925626:+@chrX:48926080-48927510:+	CCDC120	RI	0.0344624	2	no
chr6:112024088:112024237:-@chr6:112020718:112020873:-@chr6:112017480:112017659:-	FYN	SE	0.0336573	2	no
chr14:100842597:100842680:-@chr14:100841620:100841743:-@chr14:100835424:100835595:-	WARS	SE	0.0335724	2	no
chr14:101295371:101296086|101297871:+@chr14:101298849:101298978:+	MEG3	A5SS	0.0324181	2	no
chr14:101295371:101296086:+@chr14:101297758:101297871:+@chr14:101302073:101302216:+@chr14:101302504:101302637:+	MEG3	MXE	0.0322498	2	no
chr8:67834849:67834960:-@chr8:67834559:67834627:-@chr8:67834165:67834349:-	SNHG6	SE	0.0311945	2	no
chr14:21493836:21493935:-@chr14:21492189:21492255:-@chr14:21491400:21491480:-	NDRG2	SE	0.0311812	2	no
chr14:53521156:53521347:-@chr14:53518562:53518645:-@chr14:53503458:53513667:-	DDHD1	SE	0.0306032	2	no
chr9:35737936-35737745:-@chr9:35737601-35736864:-	GBA2	RI	0.0304214	2	no
chr3:156876655:156876764:-@chr3:156874800:156874872:-@chr3:156870825:156870945:-	CCNL1	SE	0.0287378	2	no
chr12:53848510:53848653:+@chr12:53849131:53849277:+@chr12:53853056:53853187:+	PCBP2	SE	0.0267237	2	no
chr16:29824311-29825254:+@chr16:29825654-29827202:+	PRRT2	RI	0.0258984	2	no
chr12:53689235:53689423:+@chr12:53690214:53691708:+@chr12:53691829:53691934:+	PFDN5	SE	0.0251078	2	no
chr14:101295371:101296124|101297871:+@chr14:101298849:101298978:+	MEG3	A5SS	0.0247365	2	no
chr14:101295371:101296124|101297871:+@chr14:101302504:101302637:+	MEG3	A5SS	0.0239397	2	no
chr17:62817885:62818170:-@chr17:62810981:62811363:-@chr17:62800948:62801218:-	PLEKHM1P1	SE	0.0237481	2	no
chrX:48924712-48925626:+@chrX:48926080-48927509:+	CCDC120	RI	0.0226428	2	no
chr11:113105755:113105886:+@chr11:113126596|113126599:113126723:+	NCAM1	A3SS	0.022348	2	no
chr12:42768665:42768876:+@chr12:42778742:42778798:+@chr12:42781258:42781337:+	PPHLN1	SE	0.0218668	2	no
chr14:100842597:100842680:-@chr14:100841620:100841740:-@chr14:100835424:100835595:-	WARS	SE	0.0214658	2	no
chr12:51442082:51442261:+@chr12:51442817:51442968:+@chr12:51450133:51450285:+	LETMD1	SE	0.0213994	2	no
chr1:46655029:46654852|46654914:-@chr1:46654353:46654652:-	POMGNT1	A5SS	0.0210395	2	no

## Sheet: Table 6
Supplemental Table 6: List of PTBP1, RBFOX1, and SRSF3-affected AS events
The table shows the list of AS events that are in the 200 events and regulated by RBFOX1, SRSF3, or RBFOX1 from RNA-seq analysis. The events that are affected by both PTBP1 and RBFOX1 are labeled as red. The events that are affected by both PTBP1 and SRSF3 are labeled as green. The events that are affected by both RBFOX1 and SRSF3 are labeled as yellow.
PTBP1-affected AS events			RBFOX1-affected AS events			SRSF3-affected AS events
Event	gene		Event	gene		Event	gene
chr19:11031726:11031803:+@chr19:11032051:11032119:+@chr19:11032291:11033448:+	CARM1		chr10:27054147:27054247:-@chr10:27044584:27044670:-@chr10:27040527:27040712:-	ABI1		chr1:155170491:155170617:+@chr1:155172914:155173062:+@chr1:155174826:155175286:+	AC234582.1
chr1:243305765:243305588|243305618:-@chr1:243303239:243303409:-	CEP170		chr5:887476:887586:-@chr5:886822|886882:886707:-	BRD9		chr19:11031726:11031803:+@chr19:11032051:11032119:+@chr19:11032291:11033448:+	CARM1
chr12:50528329:50528485:-@chr12:50526745:50526847:-@chr12:50523581:50524477:-	CERS5		chr1:156391347:156391548:-@chr1:156384446:156384545:-@chr1:156374055:156374393:-	C1orf61		chr12:50528329:50528485:-@chr12:50526745:50526847:-@chr12:50523581:50524477:-	CERS5
chr14:53521156:53521347:-@chr14:53518562:53518645:-@chr14:53503458:53513667:-	DDHD1		chr17:7810671:7810806:+@chr17:7810919:7811020:+@chr17:7811212:7811337:+	CHD3		chr7:73778585:73778645:+@chr7:73787262:73787366:+@chr7:73790217:73791152:+	CLIP2
chr5:147805085:147805264:+@chr5:147806776:147807510:+@chr5:147812987:147813087:+	FBXO38		chr7:73778585:73778645:+@chr7:73787262:73787366:+@chr7:73790217:73791152:+	CLIP2		chr17:80206751:80206890:-@chr17:80203852:80203915:-@chr17:80200537:80202707:-	CSNK1D
chr20:30154013:30154098:+@chr20:30155443:30155609:+@chr20:30155881:30156083:+@chr20:30156923:30157370:+	HM13		chr17:57762948:57763169:+@chr17:57764362:57764382:+@chr17:57767997:57768072:+	CLTC		chr11:57529234:57529518:+@chr11:57558966:57559145:+@chr11:57561482:57561553:+@chr11:57563049:57563201:+	CTNND1
chr2:102483674:102483771:+@chr2:102484491:102484499:+@chr2:102486084:102486259:+	MAP4K4		chr11:57529234:57529518:+@chr11:57558966:57559145:+@chr11:57561482:57561553:+@chr11:57563049:57563201:+	CTNND1		chr10:120101782:120101839:-@chr10:120101239:120101439:-@chr10:120095694:120095935:-	FAM204A
chr16:1793333:1793477|1795104:+@chr16:1797030:1797276:+	MAPK8IP3		chr11:57573354:57573507:+@chr11:57573933:57573950:+@chr11:57574387:57574455:+	CTNND1		chr5:171433462:171433877:-@chr5:171430185:171430314:-@chr5:171423894:171424055:-@chr5:171337576:171337801:-	FBXW11
chr14:103958114:103958371:+@chr14:103964839:103964865:+@chr14:103966493:103966537:+@chr14:103969219:103970166:+	MARK3		chr14:53521156:53521347:-@chr14:53518562:53518645:-@chr14:53503458:53513667:-	DDHD1		chr20:30155881:30156027|30156083:+@chr20:30156923:30157370:+	HM13
chr14:103964839:103964865:+@chr14:103966493:103966537:+@chr14:103969219:103970166:+	MARK3		chr12:32890039:32890095:+@chr12:32890799:32890876:+@chr12:32891198:32891230:+@chr12:32892998:32893174:+	DNM1L		chr2:97274245:97274401:-@chr2:97272707:97272784:-@chr2:97271057:97271248:-	KANSL3
chr14:101295371:101296086:+@chr14:101297758:101297871:+@chr14:101302073:101302216:+@chr14:101302504:101302637:+	MEG3		chr6:56330876:56330993:-@chr6:56329483:56329554:-@chr6:56328363:56328562:-	DST		chr12:51442817:51442968:+@chr12:51445875:51445990:+@chr12:51449618:51449804:+@chr12:51450133:51450285:+	LETMD1
chr14:101295371:101296086|101297871:+@chr14:101298849:101298978:+	MEG3		chr20:34742662:34742818:+@chr20:34761686:34761876:+@chr20:34763473:34763637:+	EPB41L1		chr7:77708264:77708402:-@chr7:77694891:77694979:-@chr7:77646374:77649293:-	MAGI2
chr14:101295371:101296086|101297871:+@chr14:101302504:101302637:+	MEG3		chr8:413007:413150:+@chr8:417720:417746:+@chr8:418715:419875:+	FBXO25		chr1:167742473:167742605:+@chr1:167745301:167745403:+@chr1:167757057:167761156:+	MPZL1
chr14:101295371:101296124|101297871:+@chr14:101298849:101298978:+	MEG3		chr8:38314874:38315052:-@chr8:38287200:38287466:-@chr8:38285864:38285953:-	FGFR1		chr8:125575023:125575233:-@chr8:125570954:125571073:-@chr8:125569922:125570116:-@chr8:125568473:125568646:-	MTSS1
chr14:101295371:101296124|101297871:+@chr14:101302504:101302637:+	MEG3		chr6:112024088:112024237:-@chr6:112020718:112020873:-@chr6:112017480:112017659:-	FYN		chr8:125575023:125575233:-@chr8:125570954:125571073:-@chr8:125568473:125568646:-	MTSS1
chr1:167742473:167742605:+@chr1:167745301:167745403:+@chr1:167757057:167761156:+	MPZL1		chr5:146991869:146991934:-@chr5:146981304:146981374:-@chr5:146965004:146971249:-	JAKMIP2		chr16:15790566:15790717:+@chr16:15793586:15793711:+@chr16:15818048:15820208:+	NDE1
chr16:70713533:70713607:-@chr16:70713218:70713226:-@chr16:70712155:70712312:-	MTSS1L		chr12:51442082:51442261:+@chr12:51442817:51442968:+@chr12:51450133:51450285:+	LETMD1		chr15:72499069:72499221:-@chr15:72495363:72495529:-@chr15:72494795:72494961:-@chr15:72492815:72492996:-	PKM
chr22:43275054:43275175:-@chr22:43272894:43273016:-@chr22:43272143:43272339:-	PACSIN2		chr7:77708264:77708402:-@chr7:77694891:77694979:-@chr7:77646374:77649293:-	MAGI2		chr1:44058128:44058272:+@chr1:44063419:44063724:+@chr1:44064391:44064584:+	PTPRF
chr11:85707869:85707972:-@chr11:85701293:85701421:-@chr11:85694909:85695016:-	PICALM		chr2:102476198:102476326:+@chr2:102480283:102480513:+@chr2:102481392:102481498:+	MAP4K4		chr2:20482708:20482992:-@chr2:20478344:20478580:-@chr2:20462954:20463221:-	PUM2
chr11:85707869:85707972:-@chr11:85701293:85701442:-@chr11:85694909:85695016:-	PICALM		chr2:102483674:102483771:+@chr2:102484491:102484499:+@chr2:102486084:102486259:+	MAP4K4		chr1:183515101:183515472:+@chr1:183516238:183516387:+@chr1:183518343:183518423:+	SMG7
chr2:159530395:159530512:+@chr2:159533251:159533379:+@chr2:159535093:159535166:+	PKP4		chr14:103964839:103964865:+@chr14:103966493:103966537:+@chr14:103969219:103970166:+	MARK3		chr14:70235899-70235968:+@chr14:70237184-70237257:+	SRSF5
chr1:44058128:44058272:+@chr1:44063419:44063724:+@chr1:44064391:44064584:+	PTPRF		chr2:159530395:159530512:+@chr2:159533251:159533379:+@chr2:159535093:159535166:+	PKP4		chr7:99716995:99716503|99716952:-@chr7:99711677:99711891:-	TAF6
chr2:136396466:136396692:+@chr2:136399106:136399360:+@chr2:136402949:136403097:+	R3HDM1		chr12:42768665:42768876:+@chr12:42778742:42778798:+@chr12:42781258:42781337:+	PPHLN1		chr20:45848909:45848975:-@chr20:45841287:45841370:-@chr20:45838381:45839542:-	ZMYND8
chr2:55255300:55255356:-@chr2:55252222:55254621:-@chr2:55214627:55214834:-	RTN4		chr16:29824311-29825254:+@chr16:29825654-29827202:+	PRRT2
chr12:125270903:125271049:-@chr12:125267229:125267357:-@chr12:125262174:125263132:-	SCARB1		chr2:136396466:136396692:+@chr2:136399106:136399360:+@chr2:136402949:136403097:+	R3HDM1
chr6:33409358:33409536:+@chr6:33410230:33410271:+@chr6:33410666:33411737:+	SYNGAP1		chr20:35864983:35865112:+@chr20:35866805:35866852:+@chr20:35869706:35870025:+	RPN2
chr9:71862928:71863140:+@chr9:71864291:71864401:+@chr9:71865951:71866280:+	TJP2		chr2:55255300:55255356:-@chr2:55252222:55254621:-@chr2:55214627:55214834:-	RTN4
chr20:62505021:62505169:+@chr20:62507169:62507228:+@chr20:62514072:62514173:+	TPD52L2		chr3:197427484:197428017:-@chr3:197426058:197426102:-@chr3:197423825:197423920:-	RUBCN
chr12:6972350:6972472|6972541:+@chr12:6972994:6973137:+	USP5		chr6:116892583:116892818:+@chr6:116894021:116894148:+@chr6:116895221:116895334:+	RWDD1
chr10:46280957:46281079:+@chr10:46282060:46282122:+@chr10:46282483:46282695:+	WASHC2C		chr12:125270903:125271049:-@chr12:125267229:125267357:-@chr12:125262174:125263132:-	SCARB1
chr20:45848909:45848975:-@chr20:45841287:45841370:-@chr20:45838381:45839542:-	ZMYND8		chr13:44953777:44953849:+@chr13:44964493:44964714:+@chr13:44971408:44971850:+	SERP2
			chr1:183515101:183515472:+@chr1:183516238:183516387:+@chr1:183518343:183518423:+	SMG7
			chr10:123987352:123987523:+@chr10:123988861:123989001:+@chr10:123996910:123997053:+	TACC2
			chr7:99716995:99716503|99716952:-@chr7:99711677:99711891:-	TAF6
			chr11:120195838:120196077:+@chr11:120197831:120198349:+@chr11:120200686:120204388:+	TMEM136
			chr15:63353068:63353138:+@chr15:63353397:63353472:+@chr15:63353912:63353987:+@chr15:63354414:63354476:+	TPM1
			chr12:6972350:6972472|6972541:+@chr12:6972994:6973137:+	USP5
			chr14:104195428:104195519:+@chr14:104196130:104196183:+@chr14:104198957:104199099:+	ZFYVE21

## Sheet: Table 7
Supplemental Table 7: Target information of shRNA, CRISPR, and ASO
Target information of shRNA
Targeted gene	Sequence
PTBP1	shRNA1: GCGTGAAGATCCTGTTCAATA
	shRNA2: ACGCGGAGAGAACCGATTAAA
SNRPB	CCTCCCAAAGATACTGGTATT
SNRPD2	CATCAACTGCCGCAACAATAA
Target information of CRISPR
Purpose	Sequence
CSNK1D-E9 skipping	gRNA1: TCGAAAGGAATGCTATTCTG, gRNA2: GGTGGGGAAAAGACAGCTGT
MPZL1-E5 skipping	TTCTGGATCTCACCAGGTAA
TPM1-E6 skipping	gRNA1: TGCAGAGGATAAGGTACTGA, gRNA2: CTGCACACTGATTTTGTGAA
TPM3-E5 skipping	ACGGCTGTTAGTGATAGTCA
MARK3-E16 skipping	CCAGAGCCGCCCAAGGTACG
PTPRF-E12 skipping	GTGCGGGCACACACAGACGT
TJP-E20 skipping	CCAGAGCCGCCCAAGGTACG
MPZL1-KO	TCTTACCGACACAGTAGTGT
CERS5-KO	gRNA1: TGCACTCTGTATTGGCATCG
	gRNA2: GGTGTTCATATCTATTACCA
SRSF3-KO	CAACAAAAGCAAAGCCGGGT
ATRX-KO	gRNA#1: CAGGAUCGUCACGAUCAAAG
	gRNA#2: AUCGUCACGAUCAAAGAGGU
MTAP-KO	CUUCUCUCCUUCCAUAGGCA
IDH1-R132H mutation	GCATGACGACCTATGATGAT
Target information of ASOs
Targeted gene	ASO Sequence
PTBP1	ASO1: TATTGAACAGGATCTTCACGC
	ASO2 ATTGTTGTACTTGACGTTGAG
	ASO3: TTTAATCGGTTCTCTCCGCGT
	ASO4: AACGGTTTTAATCGGTTCTCT
GFP (control)	TTGGTGCTCTTCATCTTGTTG

## Sheet: Table 8
Supplemental Table 8: Primer list
Primers for isoform specific detection
Gene	Primer sequence	PCR Product size
MPZL1	5'-CCACTACTCCCAAGGGCAAG-3', 5'-CCGGAGTGGTCTAACTGTGC-3'	iso1: 377 bp; iso2: 480 bp
CARM1	5'-CAAGGCAGGGGACACGC-3', 5'-TGGCTGTTGACTGCATAGTG -3'	iso1: 204 bp; iso2: 135 bp
ATG13	5'-AACTGCTGGTGAGGACACTG-3', 5'-CAGGTTGCCAGTCTCTCCTG-3'	iso1: 396 and 297 bp; iso2: 186 bp
FEZ2	5'-GCAGCAGTTGGCTTTACGAG-3', 5'-CACTGTCCTCCTTCATGGCA-3'	iso1: 368 bp; iso2: 287 bp
CERS5	5'-ATGCTTCATGGTGGCTCCTC-3', 5'-CTGCCTCCCATGTGACCATT-3'	iso1: 371 bp; iso2: 241 bp
USP5	5'-TGCCTCATTCCCTGACTACC-3', 5'-CACCAGCTGGATGATGACTG-3'	iso1: 307 bp; iso2: 238 bp
PKM	5'-AGAAACAGCCAAAGGGGACT-3', 5'-CATTCATGGCAAAGTTCACC-3'	iso1: 398 bp; iso2: 213 and 185 bp (after cut by PstI)
TPM1	5'-AGCCGACGTAGCTTCTCTGA-3', 5'-TTCATTAGTGAGGCGGCGAT-3'	iso1: 574 bp; iso2: 385 and 189 bp (after cut by PstI)
	5'-AGCCGACGTAGCTTCTCTGA-3', 5'-TCAGCTTGTCGGAAAGGACC-3'	iso1: 452 bp; iso2: 345 and 106 bp (after cut by PstI)
NDE1-iso1	5'-ATATCAGCCCTCAACATTGTGG-3', 5'-GCAGGAGCTGGACGACCT​-3'	iso1: 255 bp
NDE1-iso2	5'-ATATCAGCCCTCAACATTGTGG-3', 5'-AAGCAACATCTTGACTACCC-3'	iso2: 288 bp
FYN	5'-GGCCCAGTTTGAAACACTTC-3', 5'-CTTCATGATCTGCGCTTCCT-3'	iso1: 147 and 157 bp; iso2: 295 bp (after cut by XhoI)
CSNK1D	5'-CGGAAAGTGAGTATGCGGCT-3', 5'-CCATGCATTGTCTGCCCTTC-3'	iso1: 189 bp; iso2: 253 bp
MARK3	5'-GCCAGTCGTAGCACTTTCCA-3', 5'-CGCTCCCTCTGCTCATAGTC-3'	iso1: 380 bp; iso2: 192 and 170 bp (after cut by Pcil)
PTPRF	5'-GAGGACGAAGACCAACAGCA-3', 5'-CACGTAGGTGACCTGGTAGC-3'	iso1: 291 bp; iso2: 597 bp
TJP2	5'-GAAGCGGTTTGGGTCTCTGA-3', 5'-CGCCCAAAGGTAGGTTTTGC-3'	iso1: 389 bp; iso2: 500 bp
PUM2	5'-CAACAGCAGCCAAGCACTAA-3', 5'-TATACCGAAGCCGGGAAGGA-3'	iso1: 325 bp; iso2: 562 bp
CLTC-iso1	5'-GGATCACACTCGTGCAGTCA-3', 5'-TCCTTTATTGCATCAACCTTTGTCA-3'	iso1: 555 bp
CLTC-iso2	5'-GGATCACACTCGTGCAGTCA-3', 5'-GAAGCATCTAATTTATCCACCTTTG-3'	iso2: 558 bp
MPZL1-human specific	5'-CCACTACTCCCAAGGGCAAG-3', 5'-TTTGGTTTTGTTTCTTGCTGAGG-3'	iso1: 486 bp; iso2: 589 bp
CERS5-human specific	5'-CCAAGTATCAGCGGCTCTGT-3', 5'-GTCCATGTGTGCTGAAGTCC-3'	iso1: 529 bp; iso2: 426 bp
ATG13-human specific	5'-TGGTGAGGACACTGGAGTAATA-3', 5'-CAGGTTGCCAGTCTCTCCTG-3'	iso1: 390 and 291 bp; iso2: 180 bp
Primers for qRT-PCR
Gene	Primer sequence
NONAG	5'-GAAATACCTCAGCCTCCAGC-3', 5'-GCGTCACACCATTGCTATTC-3'
OCT4	5'-AGAACATGTGTAAGCTGCGG-3', 5'-GTTGCCTCTCACTCGGTTC-3'
NES	5'-GGTCTCTTTTCTCTTCCGTCC-3', 5'-CTCCCACATCTGAAACGACTC-3'
PAX6	5'-GCCCTCACAAACACCTACAG-3', 5'-TCATAACTCCGCCCATTCAC-3'
ACTB	5'-GGTGGCTTTTAGGATGGCAAG-3', 5'-ACTGGAACGGTGAAGGTGACAG-3'
PTBP1	5'-AGCGCGTGAAGATCCTGTTC-3', 5'-CAGGGGTGAGTTGCCGTAG-3'
Primers for sanger sequencing
Gene	Primer sequence
CERS5	PCR Amplification: 5'-ATCACCTCCTTTGTGCCAGG-3', 5'-GAAAGAGGGGTAAGGGTGGC-3'; Sequencing: 5'-ATCACCTCCTTTGTGCCAGG-3'
IDH1	PCR Amplification: 5'-TGCTGCAGAAGCTATAAAGAAGCATAAT-3', 5'-CAATTTCATACCTTGCTTAATGGG-3'; Sequencing: 5'-CGGTCTTCAGAGAAGCCATT-3'
ATRX	PCR Amplification: 5'-GGGCCATGATCATTTTGCAGC-3', 5'-AAACTACATATTGCAAGGGCCAC-3; Sequencing: 5'-GGGCCATGATCATTTTGCAGC-3'
MTAP	PCR Amplification: 5'-GCCTAATCGTGGGAGTGACTT-3', 5'-TCCCACGCGTCGTCCATTT-3'; Sequencing: 5'-GCCTAATCGTGGGAGTGACTT-3'
TERT	PCR Amplification: 5'-ATTCGACCTCTCTCCGCTGG-3', 5'-TCTCCGCATGTCGCTGGTTC​-3'; Sequencing: 5'-ATTCGACCTCTCTCCGCTGG-3'

## Sheet: Table 9
Supplemental Table 9: List of GSCs, glioma cell lines, and iPSC lines used in this study
The table shows pathological and/or genetic characteristics of GSC, glioma cell lines, and iPSC lines used in this study
Cell name	Pathology	Genetics
GSC1478	GBM, new	IDH1-WT, TP53-mut, MET-amp, CDK6-amp, MYCN-amp
GSC1485	GBM, recurrent	IDH1-WT, TP53-mut, TERTp-mut, BARD1-mut, SLX4-mut
GSC83	GBM	IDH1-WT, TP53-mut, CDKN2A/2B-/-, EGFRvIII-amp
GSC46	GBM	IDH1-WT
SF10602	Astrocytoma, grade 3	IDH1-mut, ATRX-mut, TP53-mut
TS603	Oligodendroglioma, grade 3	IDH1-mut, 1p/19 co-deletion
U87	Glioma (likely GBM)	IDH1-WT
iPSC-WT	Human iPSC12 cells	NA
iPSC-T	Edited iPSC12 cells	TP53-/-
iPSC-TA	Edited iPSC12 cells	TP53-/-, ATRX-/-
iPSC-TI	Edited iPSC12 cells	TP53-/-, IDH1-R132H/WT
iPSC-TIA	Edited iPSC12 cells	TP53-/-, ATRX-/-, IDH1-R132H/WT
iPSC-TIA#	Edited iPSC12 cells	TP53-/-, ATRX-/-, IDH1-R132H/WT, EGFRvIII-OE
iPSC-PCT	Edited iPSC12 cells	PTEN-/-, CDKN2A/2B-/-, TERTp-C228T/WT
iPSC-PCTM	Edited iPSC12 cells	PTEN-/-, CDKN2A/2B-/-, TERTp-C228T/WT, MTAP-/-
iPSC-PCTE	Edited iPSC12 cells	PTEN-/-, CDKN2A/2B-/-, TERTp-C228T/WT, EGFRvIII-OE
iPSC-PCTME	Edited iPSC12 cells	PTEN-/-, CDKN2A/2B-/-, TERTp-C228T/WT, MTAP-/-, EGFRvIII-OE

## Sheet: Table 10
Supplemental Table 10: Antibody list
Antibodies	Source	Identifier
anti-Flag antibody	Sigma-Aldrich	Cat#F3165; RRID:AB_259529
Anti-CERS5 antibody	Abnova	Cat#PAB13440; RRID:AB_10554350
anti-SHP2 antibody	Cell Signaling Technology	Cat#3397; RRID:AB_2174959
anti-p-AKT (Ser473) antibody	Cell Signaling Technology	Cat#4060; RRID:AB_2315049
anti-p-ERK (Thr202/Tyr204) antibody	Cell Signaling Technology	Cat#9101; RRID:AB_331646
anti-MPZL1 antibody	Cell Signaling Technology	Cat#9893; RRID:AB_10860253
anti-GAPDH antibody	Santa Cruz Biotechnology	Cat#sc-47724; RRID:AB_627678
anti-p-Ser/Thr antibody	BD Biosciences	Cat#612549; RRID:AB_399844
anti-PTBP1 antibody	Cell Signaling Technology	Cat#72669; RRID:AB_2799826
anti-SRSF3 antibody	Bioworld Technology	Cat#BS2559; RRID:AB_1663751
anti-SNRPB antibody	Proteintech	Cat#16807-1-AP; RRID:AB_2878319
anti-SNRPD2 antibody	Proteintech	Cat#14789-1-AP; RRID:AB_10898359
anti-RBFOX1 antibody	Proteintech	Cat#22647-1-AP; RRID:AB_2879142
anti-α/β-Tubulin antibody	Cell Signaling Technology	Cat#2148; RRID:AB_2288042
anti-TP53 antibody	Cell Signaling Technology	Cat#2527; RRID:AB_10695803
anti-IDH1-R132H anitbody	Dianova	Cat#DIA-H09; RRID:AB_2335716
anti-ATRX antibody	Cell Signaling Technology	Cat#14820; RRID:AB_2798630
anti-PTEN antibody	Cell Signaling Technology	Cat#9552; RRID:AB_10694066
anti-p16 antibody	Santa Cruz Biotechnology	Cat#sc-759; RRID:AB_632105
anti-EGFR antibody	Thermo Fisher Scientific	Cat#MA5-13269; RRID:AB_10978855
anti-MTAP antibody	Cell Signaling Technology	Cat#4158; RRID:AB_1904054
anti-β-actin	Santa Cruz Biotechnology	Cat#sc-47778; RRID: AB_626632
anti-lamin B2 antibody	Cell Signaling Technology	Cat#12255; RRID:AB_2797859
anti-cleaved caspase 3 antibody	Cell Signaling Technology	Cat#9661; RRID:AB_2341188
anti-Mouse IgG HRP Conjugate	Promega	Cat#W4021; RRID:AB_430834
anti-Rabbit IgG HRP Conjugate	Promega	Cat#W4011; RRID:AB_430833
anti-Goat IgG HRP Conjugate	Dako	Cat#P0449; RRID:AB_2617143
Alexa Fluor 488 goat anti-rabbit IgG	Invitrogen	Cat#A11008; RRID:AB_143165
