# Supplementary material for: RNA splicing analysis deciphers developmental hierarchies and reveals therapeutic targets in adult glioma
Source: J Clin Invest. 2024 Apr 25;134(11):e173789. doi: 10.1172/JCI173789 (PMC11142752; doi:10.1172/JCI173789)
Supplement: Supporting data values [file jci-134-173789-s103.xlsx]

## Sheet: Figure 1B - TCGA heatmap
event	438	533	368	256	488	260	639	634	546	420	451	319	404	230	515	419	453	292	197	540	686	582	596	409	635	631	329	654	485	594	510	583	430	468	646	700	278	661	365	505	334	553	336	309	433	343	185	254	514
chr11:46680942:46681035:+@chr11:46686399:46686509:+@chr11:46686933:46687069:+	0.529716	0.459716	0.459716	0.509716	0.469716	0.499716	0.449716	0.469716	0.409716	0.479716	0.379716	0.259716	0.329716	0.489716	0.269716	0.389716	0.469716	0.239716	0.299716	0.479716	0.359716	0.429716	0.399716	0.299716	0.399716	0.329716	0.249716	0.389716	0.299716	0.429716	0.309716	0.359716	0.289716	0.339716	0.319716	0.389716	0.379716	0.429716	0.249716	0.079716	0.359716	0.429716	0.279716	0.399716	0.409716	0.279716	0.359716	0.319716	0.249716
chr7:134645284:134645379:+@chr7:134647571:134647685:+@chr7:134650057:134650137:+	0.546252	0.356252	0.346252	0.486252	0.496252	0.486252	0.586252	0.326252	0.606252	0.486252	0.006252	0.356252	0.506252	0.686252	0.116252	0.456252	0.456252	0.386252	0.336252	0.186252	0.396252	0.276252	0.546252	0.496252	0.496252	0.516252	0.236252	0.386252	0.216252	0.316252	0.516252	0.136252	0.006252	0.526252	0.596252	0.386252	0.096252	0.486252	0.326252	0.216252	0.396252	0.126252	0.596252	0.176252	0.056252	0.076252	0.196252	0.456252	0.026252
chr2:55255300:55255356:-@chr2:55252222:55254621:-@chr2:55214627:55214834:-	-0.003339	0.236661	-0.053339	0.366661	0.666661	0.256661	0.646661	0.396661	0.486661	0.606661	0.356661	-0.073339	0.276661	0.206661	0.146661	0.306661	0.366661	0.156661	0.086661	0.586661	0.256661	0.406661	-0.073339	0.106661	0.366661	0.106661	0.236661	0.586661	0.436661	0.386661	0.186661	0.326661	0.196661	0.376661	0.506661	-0.083339	0.076661	0.346661	0.036661	0.026661	0.326661	0.606661	0.176661	0.276661	0.166661	0.046661	0.166661	0.406661	0.036661
chr22:29736645:29736846:-@chr22:29735743:29735763:-@chr22:29734979:29735122:-	0.51492	0.48492	0.49492	0.38492	0.28492	0.14492	0.39492	0.29492	0.20492	0.31492	0.30492	0.34492	0.41492	0.30492	0.30492	0.19492	0.37492	0.29492	0.27492	0.34492	0.16492	0.26492	0.39492	0.24492	0.19492	0.32492	0.31492	0.33492	0.25492	0.16492	0.28492	0.17492	0.31492	0.16492	0.14492	0.29492	0.27492	0.12492	0.30492	0.30492	0.26492	0.29492	0.26492	0.15492	0.28492	0.30492	0.29492	0.23492	0.33492
chr11:118509880:118509969:+@chr11:118512972:118513112:+@chr11:118514518:118514658:+	0.271325	0.491325	0.341325	0.451325	0.071325	0.361325	0.201325	0.291325	0.401325	0.221325	0.371325	0.171325	0.331325	0.341325	0.381325	0.231325	0.301325	0.301325	0.181325	0.291325	0.351325	0.341325	0.411325	0.391325	0.531325	0.241325	0.211325	0.101325	0.231325	0.401325	0.281325	0.361325	0.211325	0.371325	0.401325	0.321325	0.401325	0.281325	0.261325	0.291325	0.461325	0.231325	0.411325	0.401325	0.341325	0.271325	0.221325	0.311325	0.311325
chr2:97274245:97274401:-@chr2:97272707:97272784:-@chr2:97271057:97271248:-	0.536004	0.246004	0.326004	0.416004	0.526004	0.216004	0.346004	0.476004	0.396004	0.426004	0.106004	0.526004	0.226004	0.406004	0.376004	0.316004	0.266004	0.286004	0.316004	0.296004	0.336004	0.326004	0.416004	0.246004	0.276004	0.186004	0.256004	0.246004	0.316004	0.316004	0.276004	0.236004	0.316004	0.286004	0.126004	0.076004	0.306004	0.216004	0.316004	0.326004	0.416004	0.266004	0.176004	0.206004	0.346004	0.106004	0.166004	0.226004	0.056004
chr8:125575023:125575233:-@chr8:125570954:125571073:-@chr8:125569922:125570116:-	0.527849	0.257849	0.267849	0.367849	0.457849	0.177849	0.307849	0.467849	0.247849	0.287849	0.477849	0.497849	0.527849	0.377849	0.327849	0.457849	0.117849	0.217849	0.277849	0.367849	0.277849	0.337849	0.167849	0.217849	0.147849	0.297849	0.317849	0.467849	0.397849	0.087849	0.147849	0.357849	0.107849	0.267849	0.337849	0.057849	0.237849	0.107849	0.207849	0.567849	0.137849	0.197849	0.117849	0.317849	0.127849	0.037849	0.227849	-0.002151	0.407849
chr5:146991869:146991934:-@chr5:146981304:146981374:-@chr5:146965004:146971249:-	0.087174	0.037174	0.077174	0.097174	0.087174	0.097174	0.077174	0.077174	0.067174	0.067174	0.097174	0.077174	0.077174	0.097174	0.087174	0.077174	0.067174	0.077174	0.057174	0.097174	0.087174	0.077174	0.077174	0.087174	0.087174	0.067174	0.077174	0.087174	0.067174	0.087174	0.087174	0.087174	0.087174	0.077174	0.087174	0.097174	0.067174	0.087174	0.087174	0.067174	0.097174	0.097174	-0.002826	0.097174	0.077174	0.097174	0.077174	0.077174	0.057174
chr12:6972350:6972472|6972541:+@chr12:6972994:6973137:+	0.438721	0.528721	0.398721	0.228721	0.428721	0.358721	0.288721	0.278721	0.148721	0.178721	0.268721	0.068721	0.238721	0.298721	0.088721	0.258721	0.308721	0.208721	0.108721	0.198721	0.248721	0.318721	0.098721	0.098721	0.378721	0.198721	0.218721	0.118721	0.228721	0.358721	0.208721	0.178721	0.148721	0.038721	0.288721	0.328721	0.168721	0.298721	0.098721	0.068721	0.278721	0.218721	0.018721	0.218721	0.218721	0.068721	0.248721	0.168721	-0.011279
chr8:125575023:125575233:-@chr8:125570954:125571073:-@chr8:125568473:125568646:-	0.414519	0.384519	0.334519	0.264519	0.344519	0.294519	0.264519	0.424519	0.144519	0.184519	0.474519	0.184519	0.314519	0.174519	0.304519	0.364519	0.134519	0.094519	0.104519	0.284519	0.134519	0.364519	0.134519	0.094519	0.334519	0.194519	0.244519	0.304519	0.404519	0.174519	0.174519	0.164519	0.254519	0.194519	0.334519	0.044519	0.274519	0.084519	0.144519	0.464519	0.274519	0.144519	0.264519	0.224519	-0.025481	0.164519	0.074519	0.094519	0.344519
chr20:34782134:34782282:+@chr20:34783251:34783286:+@chr20:34785781:34785963:+	0.255879	0.235879	0.235879	0.185879	0.155879	0.205879	0.215879	0.215879	0.165879	0.025879	0.185879	0.175879	0.125879	0.195879	0.155879	0.195879	0.235879	0.205879	0.185879	0.125879	0.195879	0.175879	0.165879	0.085879	0.105879	0.235879	0.185879	0.225879	0.175879	0.115879	0.215879	0.125879	0.205879	0.045879	0.185879	0.225879	0.115879	0.115879	0.185879	0.245879	0.195879	0.115879	0.125879	0.025879	0.035879	0.095879	0.145879	0.185879	-0.224121
chr15:57543548:57543621:+@chr15:57544619:57544690:+@chr15:57545460:57545666:+	0.317496	0.267496	0.097496	0.267496	0.477496	0.327496	0.267496	0.387496	0.267496	0.207496	0.357496	-0.082504	0.247496	0.097496	0.057496	0.187496	0.297496	0.017496	0.207496	0.067496	0.167496	0.297496	-0.012504	0.017496	0.227496	0.337496	0.097496	0.187496	0.217496	0.197496	0.027496	0.237496	0.257496	0.207496	0.227496	0.047496	0.087496	0.067496	0.217496	0.407496	0.307496	0.137496	0.437496	0.077496	0.267496	0.297496	0.067496	0.357496	0.137496
chr9:134497183:134497385:-@chr9:134494438:134494596:-@chr9:134477448:134477536:-	0.538754	0.308754	0.208754	0.288754	0.358754	0.368754	0.448754	0.138754	0.378754	0.298754	0.348754	0.358754	0.318754	0.058754	0.348754	0.168754	0.288754	0.118754	0.338754	0.278754	0.138754	0.148754	0.238754	0.218754	0.208754	0.248754	0.228754	0.158754	0.188754	0.078754	0.278754	0.138754	0.328754	0.268754	0.408754	0.208754	0.398754	0.218754	0.238754	0.188754	0.088754	0.278754	0.138754	0.158754	0.378754	0.288754	0.278754	0.268754	0.278754
chr9:134497183:134497385:-@chr9:134494438:134494593:-@chr9:134477448:134477536:-	0.556597	0.256597	0.236597	0.346597	0.356597	0.376597	0.456597	0.176597	0.396597	0.286597	0.386597	0.366597	0.356597	-0.013403	0.386597	0.176597	0.306597	0.076597	0.386597	0.266597	0.136597	0.156597	0.266597	0.206597	0.206597	0.246597	0.226597	0.186597	0.176597	0.046597	0.216597	0.206597	0.276597	0.256597	0.416597	0.216597	0.386597	0.256597	0.256597	0.206597	0.126597	0.266597	0.166597	0.106597	0.406597	0.306597	0.306597	0.256597	0.256597
chr1:183515101:183515472:+@chr1:183516238:183516387:+@chr1:183518343:183518423:+	0.406004	0.336004	0.356004	0.176004	0.346004	0.266004	0.326004	0.216004	0.206004	0.256004	0.396004	0.236004	0.176004	0.166004	0.226004	0.196004	0.216004	0.156004	0.316004	0.246004	0.096004	0.206004	0.346004	0.156004	0.036004	0.176004	0.236004	0.196004	0.156004	0.096004	0.136004	0.176004	0.266004	0.046004	0.116004	0.256004	0.036004	-0.013996	0.186004	0.316004	0.106004	0.236004	0.256004	0.216004	0.246004	0.186004	0.196004	0.236004	0.196004
chr5:61662241:61662308:+@chr5:61668265:61668378:+@chr5:61669514:61669664:+	0.476888	0.516888	0.406888	0.296888	0.546888	0.526888	0.576888	0.536888	0.506888	0.336888	0.596888	0.386888	0.126888	0.486888	0.566888	0.546888	0.436888	0.426888	0.236888	0.376888	0.376888	0.486888	0.526888	0.166888	0.046888	0.406888	0.466888	0.276888	0.496888	0.266888	0.426888	0.516888	0.366888	0.306888	0.376888	0.036888	0.436888	0.376888	0.126888	0.206888	0.336888	0.516888	0.236888	0.526888	0.436888	0.186888	0.236888	0.346888	0.436888
chr12:50528329:50528485:-@chr12:50526745:50526847:-@chr12:50523581:50524477:-	0.405755	0.505755	0.295755	0.175755	0.295755	0.145755	0.165755	0.195755	0.245755	0.365755	0.145755	0.195755	0.145755	0.135755	0.365755	0.225755	0.295755	0.285755	0.405755	0.295755	0.195755	0.195755	0.315755	0.275755	0.405755	0.225755	0.145755	-0.024245	0.125755	0.325755	0.175755	0.115755	0.325755	0.095755	0.275755	0.215755	0.205755	0.305755	0.275755	0.255755	0.205755	0.295755	0.335755	0.165755	0.305755	0.205755	0.145755	0.285755	0.195755
chr2:36805740:36806008:-@chr2:36787928:36788008:-@chr2:36785581:36785656:-	0.520888	0.340888	0.360888	0.280888	0.050888	0.180888	0.240888	0.100888	0.320888	0.370888	0.110888	0.150888	0.150888	0.180888	0.070888	0.140888	0.220888	0.190888	0.180888	0.210888	0.240888	0.130888	0.180888	0.260888	0.330888	0.120888	0.080888	0.130888	0.200888	0.280888	0.180888	0.200888	0.110888	0.240888	0.140888	0.300888	0.290888	0.360888	0.170888	0.030888	0.240888	0.250888	0.200888	0.270888	0.160888	0.160888	0.180888	0.180888	0.240888
chr7:73778585:73778645:+@chr7:73787262:73787366:+@chr7:73790217:73791152:+	0.309343	0.329343	0.369343	0.099343	0.119343	0.109343	0.249343	0.229343	0.109343	0.239343	0.179343	0.199343	0.079343	0.069343	0.229343	0.229343	0.219343	0.129343	0.119343	0.259343	0.159343	0.269343	0.209343	0.139343	0.319343	0.169343	0.209343	0.149343	0.169343	0.209343	0.229343	0.109343	0.279343	0.129343	0.069343	0.219343	0.169343	0.179343	0.169343	0.299343	0.109343	0.209343	0.189343	0.009343	0.259343	0.159343	0.089343	0.139343	0.329343
chr19:11031726:11031803:+@chr19:11032051:11032119:+@chr19:11032291:11033448:+	0.2446	0.1846	0.2146	0.2446	0.1546	0.1946	0.1346	0.2146	0.2046	0.2046	0.0846	0.1246	0.2546	0.2546	0.1846	0.1446	0.2246	0.2546	0.2546	0.1546	0.2146	0.1046	0.1046	0.2246	0.1346	0.2346	0.1046	0.0646	0.1346	0.1746	0.1946	-0.0154	0.1846	0.1746	0.2046	0.1846	0.1546	0.1346	0.2046	0.1946	0.1846	0.1446	0.1446	0.0346	0.1846	0.0646	0.1846	0.2046	0.0346
chr2:204260379:204260503:+@chr2:204261508:204261690:+@chr2:204267299:204267457:+	0.578295	0.688295	0.438295	-0.001705	0.498295	0.378295	0.238295	0.328295	0.188295	0.058295	0.418295	0.228295	-0.051705	0.108295	0.258295	0.308295	0.268295	0.138295	0.148295	0.088295	0.178295	0.318295	0.008295	0.058295	0.008295	0.218295	0.038295	0.148295	0.108295	0.148295	0.118295	0.208295	0.238295	-0.021705	0.278295	0.348295	0.068295	0.088295	0.208295	0.138295	0.088295	0.288295	0.118295	0.148295	0.268295	0.148295	0.158295	0.148295	0.108295
chr2:159530395:159530512:+@chr2:159533251:159533379:+@chr2:159535093:159535166:+	0.196767	0.186767	0.106767	0.196767	0.036767	0.196767	0.136767	0.176767	0.186767	0.106767	0.186767	0.056767	0.126767	0.206767	0.126767	0.096767	0.196767	0.136767	0.066767	0.206767	0.116767	0.206767	0.106767	0.166767	0.196767	0.146767	0.136767	0.086767	0.166767	0.216767	0.176767	0.076767	0.146767	0.176767	0.176767	0.166767	0.116767	0.186767	0.126767	-0.093233	0.176767	0.156767	0.206767	0.176767	0.156767	0.056767	0.176767	0.196767	0.076767
chr4:101953424:101953521:-@chr4:101950323:101950352:-@chr4:101944587:101947218:-	0.307318	0.427318	0.357318	0.367318	-0.112682	0.157318	0.257318	0.247318	0.317318	0.217318	-0.032682	0.017318	0.217318	0.167318	0.317318	0.217318	0.107318	0.357318	0.287318	0.277318	0.407318	-0.002682	0.307318	0.217318	0.357318	0.187318	0.167318	0.367318	0.237318	0.207318	0.347318	0.307318	0.167318	0.237318	0.247318	0.307318	0.237318	0.367318	0.177318	0.027318	0.257318	0.287318	0.137318	0.207318	0.157318	-0.022682	0.237318	0.117318	0.197318
chr2:70444126:70443885|70444018:-@chr2:70443536:70443631:-	0.445062	0.345062	-0.034938	0.395062	0.015062	0.405062	0.255062	0.405062	0.495062	0.075062	0.255062	0.325062	0.405062	0.335062	0.035062	0.255062	-0.034938	0.085062	0.105062	0.165062	0.135062	0.135062	0.205062	0.125062	0.355062	-0.034938	0.095062	0.345062	0.315062	0.065062	0.175062	0.215062	-0.014938	0.405062	0.245062	0.105062	0.015062	0.195062	0.065062	0.035062	0.145062	0.135062	-0.024938	0.225062	0.155062	0.185062	0.055062	0.245062	-0.034938
chr2:127826500:127826607:-@chr2:127825739:127825831:-@chr2:127821509:127821594:-	0.543499	0.603499	0.333499	0.283499	0.573499	0.493499	0.703499	0.613499	0.363499	0.403499	0.643499	0.193499	0.493499	0.413499	0.163499	0.533499	0.283499	0.293499	0.263499	0.543499	0.463499	0.133499	-0.096501	0.093499	-0.026501	0.403499	0.443499	0.623499	0.463499	-0.086501	0.363499	0.383499	0.213499	0.213499	0.583499	0.473499	-0.086501	0.543499	-0.036501	0.133499	0.333499	0.523499	0.323499	0.493499	0.433499	0.133499	0.423499	0.123499	0.133499
chr6:56330876:56330993:-@chr6:56329483:56329554:-@chr6:56328363:56328562:-	0.599964	0.349964	0.379964	0.189964	0.129964	0.249964	0.189964	0.279964	0.059964	0.119964	0.129964	0.019964	0.039964	0.089964	0.059964	0.129964	0.129964	0.109964	0.049964	0.159964	0.139964	0.149964	0.159964	0.059964	0.149964	-0.010036	0.119964	0.039964	0.089964	0.239964	0.159964	0.079964	0.039964	0.029964	-3.6e-05	0.149964	0.269964	0.059964	-3.6e-05	0.049964	0.049964	0.179964	0.039964	0.219964	0.039964	0.019964	0.039964	0.049964	0.019964
chr11:70194295:70194526:+@chr11:70197100:70197129:+@chr11:70200407:70200558:+	0.392771	0.392771	0.322771	0.392771	0.372771	0.072771	0.182771	0.422771	0.062771	0.212771	0.252771	0.092771	-0.017229	0.392771	0.322771	0.052771	0.092771	0.242771	0.272771	0.332771	0.092771	0.142771	0.142771	0.032771	0.152771	0.082771	0.102771	0.362771	0.092771	0.122771	0.162771	0.302771	0.092771	0.072771	0.322771	0.092771	0.052771	0.112771	0.122771	0.332771	0.112771	0.292771	0.132771	0.252771	0.322771	0.322771	-0.067229	0.232771	0.002771
chr7:150817074:150817232:+@chr7:150817607:150817832:+@chr7:150820881:150820973:+	0.532647	0.302647	0.312647	0.362647	-0.067353	0.272647	0.142647	0.132647	0.342647	-0.007353	-0.007353	0.202647	0.192647	0.482647	0.142647	0.052647	0.062647	0.242647	0.242647	0.202647	0.172647	0.202647	0.252647	0.132647	0.172647	0.032647	0.132647	0.162647	0.062647	0.182647	0.222647	0.182647	0.092647	0.222647	0.062647	0.332647	0.182647	0.302647	0.112647	0.102647	0.282647	0.222647	-0.007353	0.232647	0.012647	-0.067353	0.272647	0.092647	-0.217353
chr9:134497183:134497385:-@chr9:134480318:134480575:-@chr9:134477448:134477536:-	0.519762	0.369762	0.309762	0.189762	0.359762	0.269762	0.349762	0.209762	0.119762	0.149762	0.189762	0.319762	0.049762	0.099762	0.389762	0.159762	0.389762	0.129762	0.309762	0.189762	0.069762	0.209762	0.299762	0.239762	0.259762	0.289762	0.179762	0.119762	0.109762	0.099762	0.289762	0.059762	0.399762	0.169762	0.389762	0.279762	0.239762	0.209762	0.239762	0.239762	0.089762	0.239762	0.199762	0.039762	0.289762	0.339762	0.299762	0.279762	0.329762
chr7:107832173:107832297:-@chr7:107831698:107831727:-@chr7:107830089:107830190:-	0.647543	0.547543	0.457543	0.157543	0.637543	0.417543	0.377543	0.437543	-0.002457	0.047543	0.327543	0.057543	-0.002457	0.187543	0.287543	0.287543	0.257543	0.077543	0.087543	-0.052457	0.267543	0.397543	0.117543	-0.012457	0.227543	0.367543	0.237543	0.227543	0.047543	0.087543	0.227543	0.237543	0.317543	0.017543	0.297543	0.537543	0.247543	0.027543	0.187543	0.287543	0.307543	0.247543	0.387543	0.037543	0.357543	0.207543	0.197543	0.207543	0.107543
chr12:56567480:56567633:-@chr12:56566721:56566813:-@chr12:56566369:56566488:-	0.287194	0.267194	0.127194	0.227194	0.307194	0.267194	0.327194	0.357194	0.317194	0.267194	0.227194	0.057194	0.157194	0.227194	0.167194	0.247194	0.157194	0.167194	0.107194	0.257194	0.267194	0.097194	0.157194	0.127194	0.157194	0.067194	0.217194	0.187194	0.157194	0.167194	0.187194	0.207194	0.107194	0.237194	0.207194	0.127194	0.057194	0.217194	0.117194	0.017194	0.227194	0.217194	-0.072806	0.147194	0.137194	0.017194	0.287194	0.157194	0.187194
chr10:49628198:49628363:+@chr10:49632131:49632202:+@chr10:49632557:49632628:+@chr10:49633931:49634113:+	0.565167	0.455167	0.455167	0.225167	0.505167	0.285167	0.315167	0.355167	0.035167	0.205167	0.435167	0.205167	0.065167	0.195167	0.305167	0.385167	0.155167	0.285167	0.245167	0.085167	0.305167	0.345167	0.165167	0.095167	0.015167	0.335167	0.305167	0.115167	0.235167	0.115167	0.125167	0.265167	0.295167	0.065167	0.195167	0.205167	0.135167	0.145167	0.265167	0.165167	0.235167	0.185167	0.165167	-0.074833	0.245167	0.275167	0.125167	0.225167	0.395167
chr14:103958114:103958371:+@chr14:103964839:103964865:+@chr14:103966493:103966537:+@chr14:103969219:103970166:+	0.32849	0.31849	0.24849	0.03849	0.20849	0.24849	0.20849	0.16849	0.12849	0.01849	0.07849	0.18849	-0.04151	0.03849	0.12849	0.12849	0.14849	0.07849	0.16849	0.06849	0.08849	0.12849	0.07849	0.07849	0.14849	0.19849	0.10849	-0.01151	0.10849	0.20849	0.10849	0.12849	0.12849	-0.02151	0.08849	0.25849	0.12849	0.10849	0.18849	0.20849	0.07849	0.11849	0.11849	0.08849	0.18849	0.15849	0.03849	0.13849	0.03849
chr2:220364843-220364940:+@chr2:220366198-220366759:+	-0.060533	-0.130533	-0.010533	0.079467	-0.160533	0.239467	0.259467	0.279467	0.089467	0.259467	0.339467	0.429467	0.109467	0.429467	0.329467	0.319467	0.279467	0.259467	0.319467	0.259467	0.229467	0.069467	0.429467	0.049467	0.129467	0.439467	0.359467	0.069467	0.309467	0.069467	0.349467	0.299467	0.289467	0.109467	-0.010533	-0.010533	0.129467	0.079467	0.429467	0.149467	-0.040533	0.379467	0.199467	0.309467	0.409467	0.299467	0.219467	0.269467	0.319467
chr11:57573354:57573507:+@chr11:57573933:57573950:+@chr11:57574387:57574455:+	0.405877	0.285877	0.185877	0.055877	0.435877	0.355877	0.455877	0.135877	0.115877	0.505877	0.315877	0.085877	0.015877	0.495877	0.565877	0.355877	0.235877	0.275877	0.255877	0.235877	0.225877	0.155877	0.165877	0.265877	0.135877	0.075877	0.175877	0.245877	0.025877	0.085877	0.135877	0.055877	0.235877	0.015877	0.245877	0.145877	0.085877	0.155877	0.145877	0.115877	0.125877	0.475877	0.125877	0.105877	0.355877	0.135877	0.345877	0.005877	0.095877
chr11:73141735:73141815:-@chr11:73136067:73136093:-@chr11:73130919:73131044:-	-0.141964	0.158036	0.218036	0.168036	0.018036	0.198036	0.138036	0.208036	0.208036	0.168036	0.118036	0.008036	0.158036	0.158036	0.028036	0.198036	0.068036	0.138036	0.168036	0.188036	0.098036	0.138036	0.078036	0.128036	0.078036	0.098036	0.178036	0.228036	0.148036	0.198036	0.108036	0.218036	0.178036	0.028036	-0.001964	0.048036	0.058036	0.068036	0.028036	0.138036	0.228036	0.208036	0.088036	0.128036	0.198036	0.198036	0.108036	0.178036	0.148036
chr16:30006424:30006538:-@chr16:30005969:30006164:-@chr16:30004961:30005129:-	-0.009432	-0.089432	0.090568	0.200568	0.060568	0.120568	0.150568	0.220568	0.000568	0.230568	0.130568	-0.069432	0.070568	0.090568	0.220568	0.100568	-0.019432	0.110568	0.140568	0.170568	0.110568	0.030568	0.060568	0.090568	0.130568	-0.039432	0.150568	0.220568	0.100568	0.070568	0.190568	0.080568	0.010568	0.210568	0.120568	0.030568	0.000568	0.160568	0.140568	0.040568	0.030568	0.200568	-0.059432	0.110568	0.160568	0.000568	0.210568	-0.019432	0.100568
chr15:72499069:72499221:-@chr15:72495363:72495529:-@chr15:72494795:72494961:-@chr15:72492815:72492996:-	0.711954	0.591954	0.651954	0.061954	0.291954	0.321954	0.231954	0.311954	0.061954	0.021954	0.121954	0.041954	0.001954	0.001954	0.011954	0.161954	0.141954	0.111954	0.131954	0.021954	0.161954	0.061954	0.001954	0.081954	0.011954	0.211954	0.161954	0.061954	0.041954	-0.008046	0.201954	0.071954	0.161954	-0.048046	0.231954	0.551954	-0.008046	0.181954	0.131954	0.151954	0.071954	0.101954	0.071954	0.051954	0.051954	0.121954	0.131954	0.031954	0.121954
chr2:74173846:74174033:+@chr2:74177712:74177859:+@chr2:74185273:74185372:+	0.25492	0.14492	0.16492	0.28492	0.19492	0.20492	0.31492	0.30492	0.21492	0.27492	0.22492	0.16492	0.17492	0.14492	0.11492	0.25492	0.22492	0.16492	0.15492	0.25492	0.24492	0.10492	0.11492	0.11492	0.16492	0.23492	0.18492	0.18492	0.25492	0.13492	0.24492	0.20492	0.12492	0.24492	0.32492	0.18492	0.11492	0.27492	0.01492	0.05492	0.17492	0.31492	0.02492	0.27492	0.25492	0.01492	0.05492	0.05492	0.18492
chr6:33409358:33409536:+@chr6:33410230:33410271:+@chr6:33410666:33411737:+	0.562167	0.692167	0.512167	0.492167	-0.077833	0.222167	0.182167	0.232167	0.222167	0.072167	0.022167	-0.097833	0.182167	0.052167	0.162167	0.122167	0.032167	0.112167	0.092167	0.172167	0.222167	0.082167	0.122167	0.272167	0.212167	0.072167	0.202167	0.132167	0.202167	0.252167	0.132167	0.032167	0.002167	0.122167	-0.017833	0.332167	0.042167	0.152167	0.112167	0.132167	0.242167	0.232167	0.092167	0.212167	-0.047833	0.092167	0.172167	0.082167	-0.047833
chr11:65769550:65769984|65770041:+@chr11:65771097:65771617:+	0.36659	0.26659	0.15659	0.38659	-0.03341	0.33659	-0.02341	0.04659	0.39659	0.10659	0.11659	0.10659	0.34659	-0.02341	0.03659	0.02659	0.05659	0.07659	0.07659	0.05659	-0.06341	0.08659	-0.07341	0.02659	0.03659	0.08659	0.05659	-0.10341	0.10659	0.06659	0.13659	0.14659	0.10659	0.34659	0.12659	0.19659	0.06659	0.10659	0.11659	0.20659	0.16659	-0.07341	0.25659	0.10659	0.10659	0.18659	-0.00341	0.35659	0.26659
chr16:30006424:30006538:-@chr16:30005227:30006164:-@chr16:30004961:30005129:-	-0.059609	-0.029609	0.110391	0.110391	0.090391	0.090391	0.150391	0.120391	0.010391	0.170391	0.080391	0.160391	0.040391	0.080391	0.240391	0.080391	0.000391	0.180391	0.130391	0.150391	0.090391	0.050391	0.200391	0.100391	0.130391	-0.009609	0.160391	0.140391	0.110391	0.070391	0.220391	0.080391	0.060391	0.130391	0.110391	0.040391	0.120391	0.130391	0.150391	0.070391	0.010391	0.180391	0.000391	0.060391	0.230391	0.070391	0.140391	0.030391	0.100391
chr2:9528423:9528675:+@chr2:9531191:9531325:+@chr2:9533611:9533776:+	0.155043	0.165043	0.135043	0.055043	0.025043	0.065043	0.165043	0.155043	0.155043	0.095043	0.105043	-0.074957	0.115043	-0.104957	0.055043	0.105043	0.115043	0.145043	0.155043	0.115043	0.165043	0.155043	0.055043	0.055043	0.095043	0.105043	0.105043	0.125043	0.115043	0.145043	0.145043	0.045043	0.125043	0.155043	0.175043	0.105043	0.165043	0.105043	0.155043	0.155043	0.075043	0.105043	0.185043	0.075043	0.085043	-0.024957	0.185043	0.155043	0.125043
chr17:57762948:57763169:+@chr17:57764362:57764382:+@chr17:57767997:57768072:+	-0.155506	-0.195506	-0.115506	0.334494	-0.105506	-0.055506	0.084494	-0.025506	0.214494	0.224494	0.074494	0.224494	0.274494	0.254494	0.254494	0.054494	0.054494	0.164494	0.184494	0.224494	0.184494	0.014494	0.334494	0.224494	0.154494	-0.025506	0.174494	0.254494	0.134494	0.144494	0.164494	0.164494	0.124494	0.204494	0.044494	-0.125506	0.254494	0.164494	0.064494	0.034494	0.144494	0.184494	0.114494	0.054494	0.214494	0.104494	0.074494	0.114494	0.114494
chr14:103964839:103964865:+@chr14:103966493:103966537:+@chr14:103969219:103970166:+	0.126554	0.116554	0.086554	0.016554	0.016554	-0.003446	0.156554	0.046554	0.086554	0.146554	-0.043446	0.006554	-0.053446	0.076554	0.006554	0.086554	0.116554	0.136554	0.106554	0.156554	0.086554	0.116554	0.106554	0.106554	0.066554	0.126554	0.106554	0.026554	0.096554	0.076554	0.026554	0.156554	0.016554	0.106554	0.016554	0.136554	0.016554	0.066554	0.116554	0.106554	0.146554	0.166554	0.096554	0.066554	0.136554	0.076554	0.046554	0.136554	0.066554
chr16:447192:447313:+@chr16:448208|448990:449123:+	0.36238	0.06238	0.12238	0.32238	0.04238	-0.07762	0.38238	0.49238	0.25238	0.29238	0.10238	0.28238	0.18238	0.43238	0.15238	0.08238	0.11238	0.48238	0.16238	-0.02762	0.03238	0.11238	0.27238	0.24238	0.28238	-0.04762	-0.07762	0.01238	0.32238	0.18238	0.40238	-0.00762	0.29238	0.27238	0.16238	0.07238	0.21238	0.36238	0.00238	0.42238	-0.03762	-0.00762	-0.03762	0.11238	0.30238	0.12238	0.03238	0.46238	0.16238
chr5:171433462:171433877:-@chr5:171430185:171430314:-@chr5:171423894:171424055:-@chr5:171337576:171337801:-	0.037442	0.057442	0.077442	0.127442	0.047442	0.047442	0.127442	0.157442	0.167442	0.157442	0.027442	-0.062558	0.167442	0.117442	0.097442	0.127442	0.077442	0.127442	0.117442	0.167442	0.147442	0.087442	0.017442	0.117442	0.167442	0.087442	0.147442	0.167442	0.147442	0.147442	0.137442	0.137442	0.107442	0.137442	0.107442	-0.102558	0.107442	0.127442	-0.012558	-0.002558	0.117442	0.097442	-0.012558	0.087442	0.097442	0.137442	0.127442	0.027442	0.107442
chr16:70713533:70713607:-@chr16:70713218:70713226:-@chr16:70712155:70712312:-	0.227851	0.047851	-0.162149	0.267851	0.207851	-0.042149	0.027851	0.257851	0.057851	0.127851	0.077851	0.057851	0.097851	0.137851	0.147851	0.247851	0.067851	0.197851	0.197851	-0.072149	0.047851	0.227851	0.097851	0.207851	0.197851	0.087851	0.177851	0.147851	0.197851	0.067851	0.147851	0.047851	0.147851	0.207851	0.077851	-0.022149	0.067851	0.137851	0.137851	0.297851	0.177851	0.207851	0.017851	0.137851	0.137851	0.007851	-0.142149	0.137851	0.067851
chr1:228327929:228328064:+@chr1:228329334:228329530:+@chr1:228333212:228333325:+	0.252629	0.282629	0.112629	0.082629	0.362629	0.182629	0.332629	0.452629	0.032629	0.222629	0.032629	0.062629	0.132629	0.292629	-0.007371	0.212629	0.232629	0.132629	-0.067371	0.162629	0.332629	0.282629	-0.007371	0.132629	0.312629	0.082629	-0.047371	0.392629	0.172629	0.222629	0.122629	-0.057371	0.142629	0.102629	0.232629	0.012629	0.172629	0.382629	-0.067371	-0.077371	0.052629	0.032629	-0.047371	0.222629	0.002629	0.072629	0.192629	0.322629	0.012629
chr1:17934297:17934472:+@chr1:17939553:17939669:+@chr1:17942589:17942697:+	0.105744	0.135744	0.045744	0.365744	0.305744	0.175744	0.365744	0.355744	0.145744	0.085744	0.355744	0.005744	0.195744	0.185744	0.315744	0.195744	0.085744	0.025744	0.125744	0.275744	0.035744	0.225744	0.235744	0.035744	0.135744	0.125744	0.175744	0.155744	0.215744	0.105744	0.105744	-0.014256	0.195744	0.125744	0.055744	0.155744	0.195744	0.025744	0.005744	0.185744	0.015744	0.285744	0.005744	-0.014256	0.365744	0.115744	0.055744	0.045744	0.465744
chr6:116892583:116892818:+@chr6:116894021:116894148:+@chr6:116895221:116895334:+	0.327798	0.367798	0.317798	0.227798	0.297798	0.197798	0.217798	0.297798	0.197798	0.267798	0.097798	0.157798	0.007798	0.197798	0.177798	0.097798	0.157798	0.097798	0.077798	0.177798	0.127798	0.267798	0.087798	0.037798	0.267798	0.107798	0.127798	0.027798	0.097798	0.147798	0.147798	0.097798	0.137798	0.147798	0.267798	0.057798	0.177798	0.187798	0.077798	0.267798	0.207798	0.177798	0.137798	0.037798	0.157798	0.067798	0.097798	0.137798	0.007798
chr17:7096264:7096436:-@chr17:7095212:7095321:-@chr17:7094586:7094677:-	0.279094	0.279094	0.169094	0.269094	0.049094	0.289094	0.189094	0.119094	0.219094	0.169094	0.219094	0.069094	0.239094	0.169094	0.119094	0.169094	0.159094	0.109094	0.079094	0.169094	0.259094	0.139094	0.039094	0.179094	0.089094	0.159094	0.089094	0.159094	0.089094	0.109094	0.099094	0.109094	0.159094	0.189094	0.279094	0.179094	0.139094	0.209094	0.089094	-0.080906	0.199094	0.159094	0.129094	0.189094	0.059094	0.019094	0.249094	0.069094	-0.010906
chr5:179044111-179044052:-@chr5:179043959-179043870:-	0.144689	0.274689	-0.035311	0.154689	0.104689	0.044689	0.324689	0.284689	0.324689	0.214689	0.074689	0.014689	0.474689	0.474689	0.154689	0.294689	0.084689	0.104689	-0.025311	0.054689	0.314689	0.284689	0.164689	0.144689	0.274689	-0.035311	0.114689	0.144689	0.314689	0.004689	0.124689	0.284689	0.134689	0.364689	0.434689	0.004689	-0.005311	0.324689	-0.065311	0.004689	0.034689	0.054689	0.144689	0.104689	0.224689	-0.165311	0.164689	0.434689	-0.035311
chr18:9563376:9563548:-@chr18:9562920:9563044:-@chr18:9561978:9562073:-	0.165133	0.115133	-0.004867	0.185133	-0.034867	0.055133	-0.024867	0.235133	0.155133	-0.014867	0.225133	-0.114867	0.065133	0.235133	0.095133	0.045133	-0.054867	-0.014867	0.085133	0.165133	0.045133	0.155133	0.075133	0.075133	0.035133	0.005133	0.025133	0.035133	0.065133	0.025133	-0.124867	0.005133	0.015133	0.105133	0.025133	0.095133	0.075133	0.065133	-0.024867	0.175133	0.245133	-0.094867	0.085133	0.315133	-0.074867	0.145133	0.145133	0.155133	-0.004867
chr20:35864983:35865112:+@chr20:35866805:35866852:+@chr20:35869706:35870025:+	0.306128	0.396128	0.446128	0.076128	0.276128	0.186128	0.116128	0.066128	0.066128	0.046128	0.066128	0.136128	-0.013872	0.076128	0.066128	0.136128	0.066128	0.226128	0.146128	0.066128	0.036128	0.056128	0.156128	0.086128	0.236128	0.056128	0.126128	0.026128	0.116128	0.086128	0.086128	-0.013872	0.106128	0.016128	0.016128	0.126128	0.126128	0.126128	0.066128	0.116128	0.076128	0.256128	0.096128	0.016128	0.106128	0.026128	0.046128	0.046128	0.176128
chr10:123987352:123987523:+@chr10:123988861:123989001:+@chr10:123996910:123997053:+	0.659759	0.619759	0.509759	0.109759	0.269759	0.189759	0.179759	0.209759	0.149759	-0.010241	0.149759	0.089759	0.019759	0.139759	0.069759	0.079759	0.209759	0.129759	0.079759	0.049759	0.139759	0.239759	0.099759	0.049759	0.079759	0.139759	0.059759	0.039759	0.169759	0.129759	0.089759	0.089759	0.299759	0.089759	0.279759	0.319759	0.139759	0.089759	0.079759	0.119759	0.409759	0.199759	0.109759	0.029759	0.019759	0.089759	-0.000241	0.139759	0.229759
chr3:33450728:33450838:-@chr3:33450182:33450289:-@chr3:33444293:33444396:-	0.093606	0.213606	0.143606	0.263606	0.223606	0.213606	0.123606	0.273606	0.263606	0.273606	0.093606	0.123606	0.193606	0.173606	0.033606	0.153606	0.103606	0.083606	0.083606	0.173606	0.123606	0.113606	0.063606	0.143606	0.073606	0.073606	0.053606	0.193606	0.223606	0.213606	0.093606	0.213606	0.053606	0.263606	0.263606	0.203606	0.203606	0.243606	0.013606	0.143606	0.133606	0.223606	0.173606	0.233606	0.133606	-0.076394	0.193606	0.263606	-0.216394
chr11:57505080:57505140:+@chr11:57505308|57505385:57505498:+	0.520497	0.260497	-0.059503	0.210497	0.210497	0.250497	0.280497	0.230497	0.120497	0.140497	0.260497	0.020497	0.110497	0.360497	0.030497	0.200497	0.140497	0.000497	-0.029503	0.270497	0.140497	0.250497	0.000497	0.190497	0.090497	0.200497	0.050497	0.240497	0.100497	0.260497	0.120497	0.190497	0.250497	0.110497	0.300497	-0.059503	-0.059503	0.140497	0.050497	0.010497	0.290497	0.300497	0.070497	0.140497	0.100497	-0.009503	0.200497	0.300497	0.050497
chr17:7810671:7810806:+@chr17:7810919:7811020:+@chr17:7811212:7811337:+	0.13676	0.12676	0.09676	0.15676	0.02676	0.16676	0.25676	0.08676	0.24676	0.05676	0.18676	0.13676	0.27676	0.25676	0.08676	0.22676	-0.07324	0.19676	0.15676	0.11676	0.21676	0.01676	0.11676	0.15676	0.18676	-0.01324	0.19676	0.21676	0.16676	0.21676	0.20676	0.03676	0.03676	0.27676	0.17676	0.09676	0.08676	0.09676	-0.02324	-0.16324	0.24676	0.28676	0.02676	0.16676	0.24676	-0.05324	0.20676	0.01676	0.17676
chr2:136396466:136396692:+@chr2:136399106:136399360:+@chr2:136402949:136403097:+	0.238952	0.228952	0.348952	0.248952	0.208952	0.248952	0.038952	0.158952	0.178952	0.238952	0.038952	0.218952	0.248952	0.208952	0.198952	0.128952	0.228952	0.188952	0.198952	0.248952	0.168952	0.248952	0.168952	0.078952	0.208952	0.158952	0.238952	-0.191048	-0.101048	0.118952	0.248952	0.008952	0.298952	0.198952	0.248952	0.328952	-0.021048	0.168952	0.208952	0.028952	0.178952	0.158952	0.208952	0.158952	0.158952	0.238952	0.228952	0.208952	0.308952
chr5:171433462:171433877:-@chr5:171423894:171424055:-@chr5:171337576:171337801:-	0.093108	-0.106892	0.093108	0.003108	0.033108	-0.016892	0.143108	0.113108	0.243108	0.173108	-0.036892	-0.026892	0.233108	0.173108	0.033108	0.113108	0.223108	0.233108	0.073108	0.113108	0.093108	-0.016892	0.063108	0.133108	0.353108	-0.006892	0.163108	0.113108	0.143108	0.173108	0.103108	0.043108	0.143108	0.063108	0.083108	-0.016892	0.203108	0.163108	-0.056892	-0.056892	0.043108	0.133108	0.073108	0.073108	0.043108	0.343108	0.043108	0.083108	0.153108
chr3:52001342:52001482:-@chr3:51996826:51996908:-@chr3:51995176:51995320:-	0.334654	0.294654	-0.075346	0.144654	0.234654	0.064654	0.284654	0.484654	0.244654	0.254654	0.224654	0.114654	0.304654	0.424654	0.104654	0.284654	0.314654	0.264654	0.194654	0.184654	0.124654	0.344654	0.294654	0.224654	0.184654	0.124654	-0.025346	0.344654	0.234654	0.074654	0.224654	0.124654	0.364654	0.314654	0.074654	0.254654	0.044654	0.234654	0.084654	0.164654	0.134654	0.094654	0.074654	0.244654	0.154654	-0.025346	0.184654	0.374654	0.124654
chr12:89992894:89993076:-@chr12:89992367:89992520:-@chr12:89981826:89985072:-	0.673961	0.733961	0.713961	0.073961	0.093961	0.453961	0.253961	0.303961	0.303961	0.093961	0.093961	0.103961	-0.096039	-0.016039	0.143961	0.263961	0.213961	0.473961	0.223961	-0.026039	0.493961	0.293961	-0.026039	0.223961	-0.036039	0.463961	0.293961	-0.076039	-0.056039	0.093961	0.443961	0.043961	0.303961	-0.026039	0.473961	0.613961	0.133961	0.373961	0.413961	0.093961	0.143961	0.123961	0.203961	0.103961	-0.006039	0.203961	0.283961	0.083961	0.113961
chr8:54934623:54935008:-@chr8:54922990:54923052:-@chr8:54912505:54912610:-	0.143108	0.243108	0.213108	0.033108	0.063108	0.263108	0.273108	0.183108	0.283108	0.023108	0.073108	0.033108	0.223108	0.243108	0.083108	0.083108	0.273108	0.213108	-0.056892	0.263108	0.133108	0.273108	-0.056892	-0.096892	0.103108	0.273108	0.233108	0.263108	0.093108	0.283108	0.093108	0.283108	0.133108	0.133108	0.233108	-0.146892	0.203108	0.253108	0.113108	0.033108	0.103108	0.283108	0.253108	-0.106892	0.003108	0.003108	0.173108	0.163108	0.163108
chr5:887476:887586:-@chr5:886822|886882:886707:-	0.202309	0.162309	0.232309	0.142309	0.212309	0.082309	0.282309	0.262309	0.192309	0.182309	0.262309	-0.107691	0.292309	0.082309	0.022309	0.192309	-0.067691	0.142309	0.142309	0.032309	0.252309	0.382309	0.172309	0.242309	0.062309	0.252309	0.092309	0.212309	0.132309	0.092309	-0.017691	0.222309	-0.037691	0.202309	0.152309	0.112309	0.022309	0.222309	0.102309	-0.067691	0.422309	0.282309	0.002309	0.322309	0.212309	0.032309	0.052309	-0.017691	0.002309
chr1:228327929:228328064:+@chr1:228328825:228328989:+@chr1:228333212:228333325:+	0.222593	0.212593	0.132593	0.152593	0.252593	0.142593	0.232593	0.272593	0.072593	0.182593	0.142593	0.142593	0.212593	0.232593	0.052593	0.162593	0.172593	0.112593	-0.137407	0.192593	0.232593	0.242593	0.062593	0.172593	0.242593	0.122593	0.042593	0.242593	0.172593	0.232593	0.172593	-0.057407	0.162593	0.122593	0.212593	0.072593	0.172593	0.242593	-0.127407	-0.077407	0.122593	0.132593	-0.017407	0.202593	0.122593	0.072593	0.212593	0.252593	0.032593
chr10:120101782:120101839:-@chr10:120101239:120101439:-@chr10:120095694:120095935:-	0.111137	0.161137	0.031137	0.041137	0.091137	0.031137	0.141137	0.121137	0.131137	0.081137	0.061137	0.101137	0.111137	0.171137	-0.018863	-0.018863	-0.008863	-0.048863	0.011137	0.101137	0.041137	0.051137	0.111137	0.201137	0.101137	0.041137	0.131137	0.021137	0.131137	0.141137	0.041137	0.121137	-0.078863	0.181137	0.241137	0.141137	-0.028863	0.131137	-0.058863	0.021137	0.141137	0.201137	0.131137	0.131137	-0.038863	-0.028863	0.111137	-0.038863	-0.038863
chr14:104195428:104195519:+@chr14:104196130:104196183:+@chr14:104198957:104199099:+	0.28016	0.28016	0.19016	0.12016	0.33016	0.25016	0.30016	0.30016	0.14016	0.22016	0.49016	0.17016	0.19016	0.24016	0.17016	0.22016	0.29016	0.13016	0.13016	0.21016	0.17016	0.28016	0.09016	0.07016	-0.01984	0.31016	0.16016	0.34016	0.09016	0.08016	0.15016	0.20016	0.13016	-0.09984	0.29016	0.13016	0.09016	0.19016	0.12016	0.19016	0.36016	0.25016	0.17016	0.16016	0.10016	0.22016	0.21016	0.20016	-0.01984
chr14:69345706:69345786:-@chr14:69345175:69345240:-@chr14:69343799:69343957:-	0.794902	0.754902	0.764902	0.144902	-0.075098	0.614902	0.364902	0.074902	0.424902	0.024902	0.334902	0.234902	-0.065098	-0.015098	-0.075098	0.084902	0.264902	0.334902	0.284902	-0.105098	0.694902	-0.035098	0.104902	0.404902	0.064902	0.364902	0.224902	-0.075098	-0.005098	0.054902	0.614902	0.114902	0.344902	0.394902	0.404902	0.684902	0.154902	0.494902	0.194902	-0.025098	0.254902	0.004902	0.014902	0.164902	0.074902	0.054902	0.474902	0.154902	-0.005098
chr20:30154013:30154098:+@chr20:30155443:30155609:+@chr20:30155881:30156083:+@chr20:30156923:30157370:+	0.609591	0.619591	0.529591	0.229591	0.199591	0.509591	0.269591	0.359591	0.209591	0.149591	0.199591	0.039591	0.219591	0.139591	0.129591	0.339591	0.239591	0.159591	0.299591	0.189591	0.079591	0.149591	0.199591	0.159591	0.199591	0.129591	0.309591	-0.000409	0.179591	0.079591	0.179591	0.249591	0.129591	0.139591	0.199591	0.289591	0.149591	0.199591	0.129591	0.159591	0.179591	0.129591	0.219591	0.139591	0.069591	0.009591	0.079591	0.089591	0.249591
chr10:27054147:27054247:-@chr10:27044584:27044670:-@chr10:27040527:27040712:-	0.216323	-0.083677	0.036323	0.066323	0.146323	0.076323	0.236323	0.116323	0.216323	0.186323	0.176323	0.146323	0.206323	0.176323	0.026323	0.176323	0.146323	-0.183677	0.126323	0.226323	0.196323	0.226323	-0.203677	0.186323	0.106323	0.036323	0.096323	0.216323	0.076323	-0.043677	0.126323	0.146323	0.116323	0.206323	0.126323	0.046323	0.096323	0.206323	-0.043677	0.016323	0.126323	0.226323	-0.013677	0.156323	0.136323	-0.083677	0.166323	0.046323	0.176323
chr3:33623313:33623420:-@chr3:33618694:33618756:-@chr3:33617661:33617767:-	0.127206	0.297206	-0.002794	0.297206	0.307206	0.307206	0.497206	0.467206	0.187206	0.237206	-0.052794	0.057206	0.357206	0.127206	0.027206	0.507206	0.137206	-0.022794	-0.042794	0.197206	0.287206	0.377206	0.197206	0.117206	0.537206	0.137206	0.307206	0.087206	0.327206	0.387206	0.127206	0.227206	0.177206	0.197206	0.307206	-0.012794	0.377206	0.317206	-0.042794	0.017206	-0.032794	0.477206	0.117206	0.377206	0.047206	0.027206	0.287206	0.277206	0.207206
chr2:39931221:39931334:+@chr2:39934189:39934326:+@chr2:39944150:39945104:+	0.207886	0.237886	0.217886	-0.072114	0.087886	0.137886	0.197886	0.297886	0.047886	0.297886	0.067886	-0.052114	0.047886	-0.052114	0.077886	0.177886	0.107886	0.107886	0.117886	0.127886	0.197886	0.147886	0.097886	0.117886	0.067886	0.057886	0.217886	0.097886	0.157886	0.147886	0.167886	0.137886	0.207886	0.127886	0.247886	0.087886	0.067886	0.177886	0.097886	0.227886	0.077886	0.097886	0.087886	0.037886	-0.032114	-0.012114	0.077886	0.097886	0.197886
chr3:197427484:197428017:-@chr3:197426058:197426102:-@chr3:197423825:197423920:-	0.292451	0.352451	0.192451	-0.007549	0.382451	0.162451	0.432451	0.302451	0.102451	0.302451	0.442451	0.092451	0.262451	0.092451	0.092451	0.202451	0.192451	0.512451	0.292451	0.402451	0.132451	0.272451	-0.037549	0.022451	0.002451	0.162451	0.362451	0.352451	0.252451	0.042451	0.452451	0.342451	0.262451	0.362451	-0.097549	0.172451	0.142451	0.052451	0.192451	0.232451	0.122451	0.422451	0.252451	0.022451	0.122451	0.112451	-0.037549	0.062451	0.222451
chr7:74131214:74131270:+@chr7:74133198:74133260:+@chr7:74143124:74143234:+	-0.149236	0.010764	0.190764	0.220764	0.330764	0.100764	0.110764	0.110764	0.090764	0.230764	0.210764	0.000764	0.190764	0.210764	0.130764	0.090764	0.120764	0.080764	-0.029236	0.230764	0.190764	0.190764	-0.019236	0.180764	0.090764	0.100764	0.020764	0.270764	0.270764	0.060764	0.100764	0.140764	0.210764	0.110764	0.290764	0.010764	0.100764	0.230764	0.010764	-0.029236	0.130764	0.180764	0.090764	0.040764	0.040764	0.030764	0.210764	0.250764	-0.249236
chr1:32201181:32201266:-@chr1:32200784:32200882:-@chr1:32198573:32198744:-	0.241954	0.351954	0.131954	0.151954	-0.128046	0.231954	0.211954	0.311954	0.211954	0.071954	0.171954	0.201954	0.121954	0.131954	0.181954	0.251954	0.031954	0.141954	0.081954	0.131954	0.231954	-0.018046	0.091954	0.151954	0.201954	0.061954	0.191954	0.081954	0.231954	0.051954	0.011954	0.081954	0.131954	0.061954	0.251954	0.161954	0.081954	0.231954	-0.038046	0.051954	0.341954	0.261954	-0.108046	0.171954	0.091954	-0.038046	0.171954	0.051954	0.081954
chr11:63670533:63670630:+@chr11:63671458:63671619:+@chr11:63672258:63672515:+	0.26087	0.18087	0.05087	0.11087	0.13087	0.14087	0.13087	0.21087	0.05087	0.11087	0.30087	0.01087	0.14087	0.11087	0.06087	0.20087	0.17087	0.03087	0.05087	0.18087	0.10087	0.05087	-0.01913	0.13087	-0.02913	0.05087	0.01087	0.24087	0.22087	0.05087	0.12087	0.15087	0.18087	-0.03913	0.27087	0.11087	-0.01913	-0.01913	0.08087	0.00087	0.25087	0.09087	0.31087	0.25087	0.02087	0.19087	0.07087	0.09087	0.04087
chr2:225634928:225635066:-@chr2:225633589:225633664:-@chr2:225629807:225630554:-	0.502149	0.482149	0.342149	0.192149	0.092149	0.262149	0.312149	0.172149	0.102149	0.032149	0.032149	0.242149	0.082149	0.142149	-0.007851	0.232149	0.222149	0.172149	0.152149	0.232149	0.302149	0.342149	0.422149	0.192149	0.572149	0.222149	0.182149	0.042149	0.362149	0.532149	0.002149	-0.027851	0.112149	0.112149	0.042149	0.122149	0.452149	0.242149	0.212149	0.012149	0.032149	0.092149	0.172149	0.112149	0.202149	0.242149	0.112149	0.232149	0.342149
chr12:32890039:32890095:+@chr12:32890799:32890876:+@chr12:32891198:32891230:+@chr12:32892998:32893174:+	0.339929	0.219929	0.189929	0.189929	0.149929	0.169929	0.229929	0.269929	0.179929	0.189929	0.289929	0.059929	0.159929	0.119929	0.079929	0.209929	-7.1e-05	0.099929	0.139929	0.029929	0.079929	0.169929	-0.040071	0.159929	0.099929	0.209929	0.179929	0.169929	0.029929	-0.100071	0.259929	0.109929	0.109929	0.019929	0.359929	0.139929	0.009929	0.109929	0.099929	-0.100071	0.459929	0.149929	-0.080071	0.059929	-0.080071	-0.060071	0.109929	0.029929	-0.040071
chr6_ssto_hap7:4889604:4889782:+@chr6_ssto_hap7:4890476:4890517:+@chr6_ssto_hap7:4890912:4891983:+	0.549236	0.679236	0.479236	0.429236	-0.070764	0.219236	0.159236	0.239236	0.189236	0.059236	0.009236	-0.090764	0.149236	0.039236	0.109236	0.129236	0.029236	0.099236	0.059236	0.159236	0.019236	0.069236	0.099236	0.589236	0.199236	0.069236	0.199236	0.129236	0.189236	0.229236	0.129236	0.039236	0.009236	0.109236	-0.010764	0.289236	0.049236	0.139236	0.089236	0.099236	0.209236	0.219236	0.079236	0.229236	-0.060764	0.099236	0.139236	0.069236	-0.050764
chrX:64743587:64740582|64743440:-@chrX:64737867:64738345:-	0.129964	0.179964	0.229964	-0.030036	0.139964	0.039964	0.379964	0.309964	0.249964	0.219964	0.159964	0.039964	0.099964	0.229964	0.039964	0.219964	0.259964	0.369964	0.369964	0.059964	0.259964	0.249964	0.209964	0.109964	0.119964	0.059964	0.159964	0.069964	0.189964	-0.010036	0.259964	0.199964	0.289964	0.149964	0.049964	0.289964	0.029964	0.249964	0.159964	0.359964	0.069964	0.089964	-3.6e-05	0.149964	0.259964	-0.010036	0.059964	0.249964	0.169964
chr1:243305765:243305588|243305618:-@chr1:243303239:243303409:-	-0.108401	-0.028401	-0.088401	0.221599	-0.018401	0.131599	0.211599	0.061599	0.281599	0.181599	0.061599	0.111599	0.301599	0.261599	0.211599	0.181599	0.031599	0.061599	0.081599	0.281599	0.141599	0.031599	0.271599	0.191599	0.171599	0.011599	0.031599	0.211599	0.281599	0.191599	0.161599	0.111599	-0.058401	0.271599	0.101599	-0.068401	0.211599	0.051599	0.081599	-0.118401	0.131599	0.221599	0.111599	0.111599	0.171599	0.201599	0.161599	0.081599	0.071599
chrX:48754042:48754141:-@chrX:48752635:48752784:-@chrX:48752321:48752384:-	0.09444	-0.05556	-0.21556	0.25444	0.16444	0.10444	0.16444	0.49444	0.20444	0.27444	-0.14556	0.00444	0.27444	0.21444	-0.11556	0.22444	0.03444	-0.05556	-0.14556	0.24444	0.20444	0.35444	0.02444	-0.01556	0.17444	0.07444	0.09444	0.24444	0.37444	0.13444	0.09444	0.11444	-0.07556	0.20444	0.31444	-0.16556	0.02444	0.23444	-0.07556	-0.03556	0.36444	0.20444	0.01444	0.45444	-0.12556	-0.10556	0.21444	0.42444	-0.02556
chr20:30155881:30156027|30156083:+@chr20:30156923:30157370:+	0.305755	0.315755	0.335755	0.105755	0.105755	0.205755	0.235755	0.205755	0.025755	0.095755	0.085755	0.095755	0.115755	0.115755	0.085755	0.225755	0.115755	0.105755	0.255755	0.135755	0.055755	0.135755	0.095755	0.215755	0.085755	0.065755	0.135755	0.095755	0.065755	0.125755	0.215755	0.135755	0.145755	0.005755	0.165755	0.195755	0.085755	0.145755	0.055755	0.155755	-0.064245	0.055755	0.005755	-0.004245	0.035755	0.005755	0.045755	0.085755	0.275755
chr7:12726452:12726668:+@chr7:12727260:12727353:+@chr7:12727791:12730558:+	-0.221492	-0.131492	-0.011492	0.018508	0.098508	-0.151492	0.158508	0.008508	0.138508	0.168508	0.088508	-0.201492	0.168508	0.168508	0.028508	0.128508	0.118508	0.018508	0.138508	0.158508	0.118508	0.168508	0.078508	0.008508	0.108508	0.168508	0.138508	0.168508	0.128508	0.138508	0.108508	0.128508	0.098508	0.108508	0.018508	0.028508	0.088508	0.158508	0.128508	0.158508	0.058508	0.138508	-0.131492	0.148508	0.168508	0.118508	0.138508	0.118508	0.148508
chr16:447192:447313:+@chr16:448208:448385:+@chr16:448990:449123:+	0.282398	-0.067602	0.062398	0.342398	0.082398	0.072398	0.292398	0.332398	0.262398	0.332398	0.142398	0.142398	0.072398	0.332398	0.122398	0.082398	0.202398	0.292398	0.042398	0.212398	0.172398	0.312398	0.162398	0.042398	0.192398	0.082398	-0.037602	0.202398	0.252398	0.302398	0.232398	-0.037602	0.202398	0.142398	0.222398	0.092398	0.172398	0.262398	-0.097602	0.192398	0.212398	0.272398	0.072398	0.202398	-0.027602	0.052398	0.152398	0.282398	-0.037602
chr8:38314874:38315052:-@chr8:38287200:38287466:-@chr8:38285864:38285953:-	0.043623	0.173623	0.153623	0.203623	-0.006377	0.153623	0.193623	0.173623	0.303623	0.283623	0.123623	0.293623	0.133623	0.203623	-0.036377	0.233623	0.083623	0.173623	0.273623	0.263623	0.163623	0.233623	0.173623	0.243623	-0.036377	0.043623	0.223623	0.233623	0.123623	0.133623	0.173623	0.283623	0.043623	0.163623	0.293623	0.213623	0.153623	0.203623	0.013623	0.013623	0.073623	0.253623	0.143623	0.233623	0.163623	0.123623	0.173623	0.113623	0.273623
chr1:201798288:201798500:+@chr1:201804082:201804192:+@chr1:201816407:201816468:+	0.209254	-0.000746	0.119254	-0.040746	0.059254	0.379254	0.109254	0.189254	0.159254	0.099254	0.239254	-0.130746	0.149254	0.169254	0.039254	0.129254	0.169254	0.089254	0.019254	0.109254	-0.040746	0.009254	0.049254	0.039254	0.109254	0.039254	0.079254	0.089254	0.079254	0.019254	0.089254	0.159254	0.149254	0.119254	0.209254	0.029254	-0.010746	0.099254	0.019254	0.019254	0.319254	0.099254	0.229254	0.029254	0.059254	0.089254	0.059254	-0.010746	0.009254
chr14:23538685:23538826:-@chr14:23536523:23537880:-@chr14:23535175:23535217:-	0.138277	0.168277	-0.111723	0.048277	0.088277	0.198277	0.158277	0.268277	0.418277	0.068277	0.048277	-0.021723	0.438277	0.448277	-0.051723	0.058277	-0.001723	0.118277	0.188277	0.168277	-0.021723	-0.031723	0.038277	0.178277	0.208277	-0.031723	-0.071723	0.078277	0.258277	0.038277	0.018277	0.058277	0.098277	0.378277	0.198277	-0.041723	0.008277	0.118277	0.058277	0.118277	0.148277	0.208277	0.108277	0.198277	0.168277	-0.051723	-0.011723	0.308277	0.138277
chr1:32210249:32210332:-@chr1:32209794:32209958:-@chr1:32208439:32208603:-@chr1:32207654:32207818:-	0.268861	0.298861	0.248861	0.138861	-0.211139	0.218861	0.118861	0.078861	0.208861	0.038861	0.268861	0.228861	0.168861	0.158861	0.158861	0.128861	0.058861	0.168861	0.168861	0.098861	0.098861	-0.041139	0.038861	0.098861	-0.141139	0.128861	0.148861	-0.031139	0.128861	-0.081139	0.128861	0.128861	0.098861	0.088861	0.088861	0.278861	0.108861	0.108861	0.088861	0.068861	0.188861	0.138861	0.068861	0.128861	0.108861	0.018861	0.138861	-0.061139	0.078861
chr11:85707869:85707972:-@chr11:85701293:85701442:-@chr11:85694909:85695016:-	0.391403	0.451403	0.291403	0.251403	0.441403	0.311403	0.321403	0.311403	0.201403	0.051403	0.261403	0.541403	0.061403	0.111403	0.151403	0.301403	0.101403	0.131403	0.041403	-0.008597	0.151403	0.221403	0.071403	0.001403	0.061403	0.201403	0.131403	0.131403	0.161403	0.081403	0.131403	0.051403	0.031403	0.101403	0.121403	0.151403	0.021403	0.161403	0.091403	-0.008597	0.061403	0.241403	0.031403	0.031403	0.071403	0.041403	0.061403	0.051403	-0.028597
chr9:131182759:131183353:+@chr9:131183483:131183790:+@chr9:131185147:131185257:+	0.47954	0.43954	0.40954	0.10954	0.06954	0.22954	-0.07046	0.35954	0.14954	0.01954	-0.08046	0.00954	0.33954	0.47954	0.16954	0.33954	-0.04046	0.41954	0.30954	-0.23046	0.20954	0.29954	0.42954	0.38954	0.46954	-0.31046	-0.28046	-0.22046	0.38954	0.30954	0.07954	0.21954	0.34954	0.34954	0.05954	0.22954	0.35954	0.29954	0.13954	-0.02046	0.07954	-0.05046	0.23954	0.40954	0.25954	-0.06046	-0.19046	0.45954	0.32954
chr14:70235899-70235968:+@chr14:70237184-70237257:+	0.13087	0.16087	-0.26913	0.18087	-0.04913	-0.12913	0.30087	0.34087	0.38087	0.04087	0.07087	-0.16913	0.45087	0.33087	0.21087	0.09087	0.23087	0.12087	0.17087	0.31087	-0.05913	0.09087	0.11087	0.29087	0.30087	-0.06913	0.02087	0.01087	0.29087	0.03087	0.16087	0.27087	0.26087	0.38087	0.18087	0.01087	-0.06913	0.26087	0.15087	0.18087	0.23087	0.07087	0.04087	0.20087	0.14087	-0.03913	-0.00913	0.33087	0.14087
chr12:51442817:51442968:+@chr12:51445875:51445990:+@chr12:51449618:51449804:+@chr12:51450133:51450285:+	0.242504	0.092504	-0.007496	0.252504	-0.007496	0.262504	0.122504	0.132504	0.242504	0.112504	0.092504	0.302504	0.092504	0.182504	0.072504	0.132504	0.102504	0.052504	0.022504	0.102504	0.132504	-0.027496	0.012504	0.142504	0.022504	0.062504	0.072504	0.142504	0.032504	0.082504	0.122504	0.252504	-0.027496	0.272504	0.032504	-0.047496	0.102504	0.082504	0.072504	-0.027496	0.302504	0.032504	-0.027496	0.242504	0.042504	0.102504	0.162504	0.052504	-0.067496
chr12:89992894:89993076:-@chr12:89992369:89992520:-@chr12:89981826:89985072:-	0.612647	0.692647	0.672647	0.072647	0.052647	0.382647	0.232647	0.282647	0.262647	0.102647	0.082647	0.092647	-0.077353	-0.007353	0.152647	0.232647	0.162647	0.402647	0.192647	-0.017353	0.422647	0.272647	-0.027353	0.192647	-0.027353	0.392647	0.252647	-0.057353	-0.037353	0.082647	0.372647	0.022647	0.242647	-0.027353	0.432647	0.532647	0.112647	0.322647	0.352647	0.062647	0.122647	0.112647	0.212647	0.102647	0.022647	0.222647	0.222647	0.062647	0.122647
chr11:57529234:57529518:+@chr11:57558966:57559145:+@chr11:57561482:57561553:+@chr11:57563049:57563201:+	0.064067	0.124067	-0.075933	0.314067	0.194067	0.094067	0.204067	0.144067	0.124067	0.164067	-0.005933	-0.055933	0.284067	0.114067	0.014067	0.134067	0.084067	0.004067	0.054067	0.074067	0.084067	0.114067	-0.045933	0.234067	0.144067	0.074067	-0.005933	0.144067	0.094067	0.104067	0.094067	0.044067	-0.035933	0.164067	0.214067	-0.025933	0.124067	0.214067	-0.045933	-0.075933	0.164067	0.114067	0.014067	-0.005933	0.034067	-0.075933	0.194067	0.074067	0.124067
chr6:139251114:139251235:-@chr6:139247538:139247618:-@chr6:139242174:139242261:-	0.336465	0.236465	0.016465	0.206465	0.166465	0.156465	0.276465	0.166465	0.196465	0.306465	0.086465	0.036465	0.226465	0.196465	0.056465	0.296465	0.346465	0.026465	-0.043535	0.146465	0.286465	0.146465	0.046465	0.096465	0.206465	0.156465	0.126465	0.036465	0.236465	0.186465	-0.033535	0.106465	0.116465	0.266465	0.116465	-0.083535	0.196465	0.246465	0.036465	-0.033535	0.046465	0.176465	0.226465	0.276465	0.166465	0.006465	0.046465	0.216465	-0.063535
chr20:47790732:47790806:-@chr20:47782534:47782822:-@chr20:47770470:47770608:-	0.184778	0.104778	-0.055222	0.104778	0.274778	0.094778	0.194778	0.074778	0.134778	0.194778	0.124778	0.124778	0.174778	0.164778	0.154778	0.254778	0.104778	0.134778	0.024778	0.184778	0.114778	0.144778	0.064778	0.044778	0.074778	0.134778	0.164778	-0.045222	0.134778	0.134778	-0.015222	0.054778	0.044778	0.054778	0.094778	0.114778	0.114778	0.124778	0.094778	0.074778	0.144778	0.224778	0.084778	0.064778	0.174778	-0.045222	0.114778	0.304778	0.074778
chr10:73975758:73975830|73975896:+@chr10:73983646:73983814:+	0.239645	0.119645	-0.100355	0.179645	0.039645	0.119645	0.139645	0.139645	0.209645	0.059645	0.289645	-0.040355	0.129645	0.159645	-0.110355	0.089645	-0.040355	0.099645	0.059645	0.039645	-0.010355	0.129645	-0.060355	0.009645	0.019645	0.059645	0.179645	0.049645	0.139645	-0.060355	0.209645	0.199645	0.069645	0.189645	0.169645	0.009645	0.009645	0.129645	0.029645	-0.050355	0.259645	0.149645	0.139645	0.209645	0.239645	0.029645	0.119645	0.089645	0.089645
chr17:17740041:17740325:-@chr17:17726832:17726921:-@chr17:17723404:17723835:-	0.171368	0.121368	0.151368	0.101368	0.131368	0.011368	0.211368	-0.068632	-0.198632	-0.068632	-0.188632	-0.088632	0.201368	-0.278632	-0.168632	-0.008632	0.071368	0.091368	0.141368	0.001368	0.151368	0.161368	0.191368	0.111368	0.301368	-0.128632	0.021368	-0.048632	0.041368	0.271368	0.051368	0.041368	0.111368	0.031368	0.031368	0.191368	0.171368	-0.058632	0.061368	0.071368	0.101368	-0.018632	0.011368	0.141368	-0.048632	0.181368	-0.008632	0.301368	0.161368
chr11:61644435-61644338:-@chr11:61643927-61643831:-	-0.01611	0.01389	-0.11611	0.02389	0.14389	-0.09611	0.08389	0.26389	0.25389	0.17389	0.48389	0.15389	0.34389	0.31389	0.19389	0.17389	0.02389	0.34389	0.25389	0.11389	-0.16611	-0.14611	0.30389	0.25389	0.09389	-0.15611	-0.19611	-0.10611	0.15389	-0.06611	0.06389	0.17389	0.12389	0.27389	0.17389	-0.08611	0.14389	0.15389	-0.02611	0.24389	0.19389	-0.17611	0.36389	0.11389	0.13389	0.26389	-0.13611	0.34389	0.27389
chr2:102483674:102483771:+@chr2:102484491:102484499:+@chr2:102486084:102486259:+	0.370009	0.220009	0.150009	0.180009	0.150009	0.060009	0.210009	0.170009	0.210009	0.160009	0.230009	0.300009	-0.009991	0.040009	0.310009	0.190009	0.070009	0.190009	0.260009	0.140009	0.030009	0.030009	0.180009	0.110009	0.100009	0.170009	0.110009	0.100009	0.150009	0.070009	0.320009	0.050009	0.270009	0.140009	-0.069991	0.280009	0.150009	0.130009	0.230009	0.150009	0.290009	0.100009	-0.019991	0.140009	0.140009	0.340009	0.130009	0.260009	0.390009
chr16:447192:447313:+@chr16:448208:448394:+@chr16:448990:449123:+	0.259556	-0.050444	0.059556	0.319556	0.039556	0.079556	0.269556	0.319556	0.259556	0.309556	0.119556	0.119556	0.079556	0.309556	0.139556	0.069556	0.189556	0.299556	0.049556	0.189556	0.169556	0.289556	0.159556	0.049556	0.189556	0.069556	-0.010444	0.189556	0.239556	0.289556	0.249556	-0.040444	0.199556	0.159556	0.209556	0.089556	0.179556	0.229556	-0.090444	0.219556	0.169556	0.269556	0.059556	0.149556	-0.020444	0.089556	0.149556	0.259556	-0.000444
chr1:150316638:150316737:+@chr1:150316852|150316910:150317023:+	0.305595	0.465595	0.055595	-0.004405	0.105595	0.255595	0.225595	0.235595	0.505595	0.175595	0.115595	0.035595	0.345595	0.355595	-0.014405	0.395595	-0.094405	0.285595	0.125595	0.085595	0.255595	0.005595	0.095595	0.045595	0.105595	-0.114405	-0.004405	0.325595	0.345595	0.095595	0.085595	0.275595	0.055595	0.265595	0.375595	-0.024405	0.195595	0.285595	-0.054405	-0.064405	0.035595	0.025595	-0.034405	0.125595	0.115595	0.015595	0.155595	0.355595	-0.054405
chr15:73558657:73558752:+@chr15:73562351|73562399:73562574:+	0.410404	0.140404	0.040404	0.310404	0.340404	0.210404	0.320404	0.220404	0.130404	0.430404	0.370404	0.097404	0.100404	0.260404	0.240404	0.330404	-0.029596	0.430404	0.160404	0.290404	0.200404	0.100404	0.180404	0.020404	0.430404	0.140404	0.290404	0.300404	0.210404	0.210404	0.080404	0.060404	0.060404	0.110404	-0.019596	-0.159596	0.180404	0.120404	0.080404	-0.019596	-0.139596	0.330404	-0.059596	0.060404	0.470404	-0.019596	0.080404	0.120404	0.230404
chr1:155170401-155170242:-@chr1:155169904-155169786:-	-0.097247	0.072753	0.172753	0.212753	-0.037247	0.212753	-0.297247	-0.327247	0.192753	0.142753	-0.187247	0.212753	0.142753	0.112753	0.242753	-0.247247	0.152753	-0.047247	-0.087247	0.162753	0.262753	0.222753	-0.007247	0.262753	0.022753	0.252753	-0.067247	0.082753	0.072753	0.212753	0.092753	0.222753	0.102753	0.112753	0.102753	0.202753	0.312753	0.122753	0.062753	0.042753	0.292753	0.002753	0.242753	0.252753	0.032753	0.272753	0.242753	0.132753	-0.137247
chr5:180242414:180242541:-@chr5:180235648:180236066:-@chr5:180217541:180220097:-	0.140409	0.100409	0.290409	0.040409	0.160409	0.090409	0.370409	0.250409	0.290409	0.390409	0.190409	-0.159591	0.090409	-0.079591	0.090409	0.190409	0.120409	0.370409	0.300409	0.320409	0.120409	0.140409	0.060409	0.080409	0.140409	0.200409	0.160409	0.310409	0.220409	0.160409	0.300409	0.070409	0.300409	0.150409	0.180409	0.010409	0.020409	0.310409	0.200409	0.250409	0.020409	0.230409	0.130409	-0.089591	0.060409	0.130409	0.120409	0.240409	0.280409
chr18:23618519:23618623:-@chr18:23615795:23615887:-@chr18:23614969:23615091:-	-0.042007	0.077993	0.047993	0.187993	0.097993	0.227993	0.157993	0.247993	0.187993	-0.042007	0.007993	-0.032007	0.147993	0.117993	-0.032007	0.217993	0.147993	0.127993	0.117993	0.127993	0.117993	0.207993	0.117993	0.177993	-0.012007	0.127993	0.237993	0.197993	0.157993	0.167993	0.117993	0.137993	0.107993	0.087993	0.147993	-0.062007	0.147993	0.187993	-0.072007	0.157993	0.227993	0.027993	0.177993	0.157993	0.107993	0.087993	0.227993	0.237993	0.087993
chr1:37967405:37967597:-@chr1:37962308:37962337:-@chr1:37961486:37961519:-	0.718295	0.678295	0.588295	0.048295	0.378295	0.268295	0.258295	0.408295	0.258295	0.108295	0.138295	0.028295	0.108295	0.048295	0.008295	0.148295	0.108295	0.138295	0.228295	-0.011705	0.198295	0.198295	-0.021705	0.078295	0.038295	0.298295	0.198295	0.128295	-0.011705	-0.051705	0.258295	0.058295	0.188295	0.108295	0.208295	0.488295	0.128295	0.218295	0.058295	0.348295	0.218295	0.078295	0.158295	-0.001705	0.088295	0.058295	0.268295	0.198295	0.118295
chrX:123224425:123224614:+@chrX:123224704:123224814:+@chrX:123227868:123227994:+	-0.099663	0.000337	-0.049663	0.280337	-0.079663	-0.009663	0.210337	0.100337	0.200337	0.020337	0.140337	0.190337	0.130337	0.230337	0.130337	0.120337	0.010337	-0.029663	0.060337	0.210337	0.150337	0.070337	0.180337	0.090337	0.200337	0.050337	0.120337	0.140337	0.110337	0.090337	0.040337	0.120337	0.010337	0.210337	0.040337	0.160337	0.080337	0.170337	0.090337	0.070337	0.250337	0.130337	0.010337	0.300337	0.160337	-0.069663	0.170337	0.040337	0.200337
chr4:15683379:15683407|15683591:+@chr4:15687859:15688085:+	0.337584	0.127584	-0.002416	0.187584	0.257584	0.177584	0.177584	0.107584	0.267584	0.097584	0.247584	0.197584	0.287584	0.177584	0.237584	0.207584	-0.112416	0.027584	0.047584	0.117584	0.137584	-0.052416	0.237584	-0.022416	0.177584	-0.042416	0.177584	0.097584	0.227584	-0.002416	-0.002416	0.197584	-0.092416	0.317584	0.327584	0.027584	-0.062416	0.147584	-0.022416	-0.042416	0.177584	0.287584	0.137584	0.107584	0.187584	-0.082416	-0.042416	0.187584	0.027584
chr1:37967405:37967597:-@chr1:37962308:37962337:-@chr1:37962148:37962205:-	0.713339	0.513339	0.593339	0.153339	0.583339	0.493339	0.443339	0.543339	0.673339	0.163339	0.413339	0.363339	0.383339	0.363339	0.053339	0.193339	0.143339	0.223339	0.233339	0.123339	0.223339	0.333339	0.123339	0.043339	-0.086661	0.463339	0.183339	0.473339	0.093339	-0.076661	0.153339	0.043339	0.333339	-0.026661	0.173339	0.213339	0.073339	0.143339	0.123339	0.313339	0.173339	0.213339	0.143339	0.073339	0.263339	0.073339	0.263339	0.273339	0.133339
chr7:99716995:99716503|99716952:-@chr7:99711677:99711891:-	0.37119	0.25119	0.08119	0.39119	0.29119	0.07119	0.42119	0.37119	0.43119	0.33119	0.24119	0.12119	0.26119	0.36119	0.07119	0.24119	0.02119	0.18119	0.01119	0.31119	0.08119	0.13119	0.01119	0.25119	0.07119	0.20119	0.14119	0.21119	0.30119	0.26119	-0.03881	0.14119	-0.05881	0.29119	0.47119	-0.04881	0.05119	0.48119	-0.12881	-0.05881	0.06119	0.27119	0.09119	0.22119	0.08119	-0.05881	0.37119	0.02119	0.16119
chr1:46056895:46056942:+@chr1:46067927:46068037:+@chr1:46070608:46070688:+@chr1:46072154:46072263:+	0.204689	0.174689	-0.095311	0.404689	0.204689	0.224689	0.214689	0.354689	0.344689	0.174689	0.294689	-0.125311	0.314689	0.244689	-0.145311	0.254689	0.164689	-0.065311	-0.115311	0.164689	0.174689	0.164689	-0.255311	0.104689	0.144689	0.064689	0.054689	0.174689	0.154689	0.104689	0.044689	0.194689	-0.045311	0.074689	0.304689	-0.055311	-0.065311	0.174689	-0.075311	-0.085311	0.364689	0.224689	-0.035311	0.044689	-0.005311	-0.195311	0.234689	0.174689	-0.095311
chr8:19703215:19703308:+@chr8:19706673:19706750:+@chr8:19709160:19709586:+	0.304334	0.304334	0.374334	0.024334	0.314334	0.174334	0.214334	0.134334	0.034334	0.004334	0.054334	0.054334	-0.095666	0.014334	0.044334	0.014334	0.224334	0.194334	0.124334	0.094334	0.074334	0.274334	0.114334	-0.005666	-0.015666	0.124334	0.154334	0.034334	-0.065666	0.074334	0.064334	0.134334	0.254334	-0.055666	0.094334	0.354334	0.054334	0.204334	0.084334	0.224334	0.084334	0.344334	0.184334	0.024334	0.264334	0.094334	-0.015666	0.204334	0.194334
chr14:53331119:53331340:-@chr14:53327732:53327752:-@chr14:53327059:53327183:-	0.216004	0.316004	0.146004	0.106004	0.006004	0.076004	-0.093996	-0.103996	0.196004	-0.023996	-0.073996	0.076004	0.046004	0.066004	0.076004	-0.013996	0.376004	0.066004	-0.003996	0.076004	0.216004	0.066004	-0.063996	0.116004	0.116004	0.146004	-0.073996	0.096004	-0.103996	0.076004	0.116004	0.046004	0.046004	0.166004	0.296004	0.206004	0.016004	0.146004	0.286004	-0.013996	0.226004	-0.053996	0.086004	-0.023996	-0.103996	0.106004	0.176004	0.046004	-0.123996
chr5:88027546:88027718:-@chr5:88026028:88026051:-@chr5:88025035:88025164:-	0.753059	0.623059	0.773059	0.068059	0.053059	0.463059	0.673059	0.523059	0.563059	-0.016941	0.403059	0.042059	-0.071941	-0.006941	-0.066941	0.273059	0.323059	0.513059	0.573059	-0.106941	0.543059	-0.076941	-0.043941	0.413059	-0.116941	0.563059	0.283059	0.113059	-0.056941	-0.036941	0.683059	0.223059	0.373059	-0.106941	0.653059	0.713059	0.203059	0.573059	0.243059	0.053059	-0.066941	0.093059	-0.026941	0.073059	-0.006941	0.113059	0.523059	0.013059	0.003059
chr8:22390434:22390531:+@chr8:22396982:22397011:+@chr8:22398128:22398657:+	0.23444	0.27444	0.29444	0.01444	0.17444	0.03444	-0.05556	-0.12556	-0.01556	-0.00556	-0.09556	0.05444	-0.02556	0.11444	0.15444	-0.01556	0.25444	0.16444	0.04444	0.08444	0.18444	0.07444	0.15444	0.05444	0.05444	0.08444	-0.00556	0.07444	0.03444	-0.02556	0.07444	0.08444	0.20444	-0.01556	0.15444	0.18444	0.04444	0.18444	0.19444	0.27444	0.26444	-0.03556	0.27444	-0.01556	0.11444	0.18444	0.04444	0.16444	-0.05556
chr1:203096836:203097056:+@chr1:203097406:203097560:+@chr1:203097913:203098310:+	-0.07459	-0.20459	-0.11459	0.12541	-0.31459	0.09541	-0.05459	-0.13459	-0.05459	-0.06459	-0.04459	-0.14459	0.24541	0.06541	0.19541	-0.12459	0.05541	-0.08459	-0.23459	0.09541	-0.13459	0.36541	0.26541	0.10541	0.17541	0.07541	-0.04459	-0.14459	0.22541	0.13541	-0.17459	0.01541	0.10541	0.06541	-0.08459	-0.15459	-0.04459	-0.07459	0.12541	-0.00459	0.01541	-0.12459	0.29541	0.19541	0.25541	0.31541	0.00541	0.18541	0.22541
chr1:156391347:156391548:-@chr1:156384446:156384545:-@chr1:156374055:156374393:-	-0.029736	0.110264	-0.029736	-0.029736	0.130264	-0.069736	0.190264	0.130264	-0.019736	-0.039736	-0.009736	-0.009736	0.050264	0.020264	0.110264	0.010264	0.090264	0.110264	-0.079736	-0.109736	0.090264	0.130264	0.000264	0.030264	0.070264	0.110264	-0.009736	0.000264	-0.039736	0.050264	0.050264	-0.059736	0.110264	0.150264	0.110264	0.090264	-0.019736	0.060264	0.050264	0.000264	0.140264	-0.019736	-0.029736	0.060264	0.110264	-0.089736	0.110264	0.130264	0.080264
chr7:77708264:77708402:-@chr7:77694891:77694979:-@chr7:77646374:77649293:-	0.164689	0.194689	0.394689	-0.025311	0.354689	0.164689	0.324689	0.244689	0.064689	0.064689	0.144689	-0.065311	-0.105311	-0.005311	0.114689	0.334689	0.244689	0.264689	0.104689	0.014689	0.194689	0.324689	0.194689	-0.055311	-0.015311	0.344689	-0.005311	0.064689	0.234689	0.124689	0.084689	0.184689	0.204689	-0.045311	0.174689	0.114689	0.104689	0.244689	0.124689	0.134689	0.184689	0.274689	0.204689	0.014689	0.204689	0.064689	0.014689	0.234689	0.024689
chrX:51927919:51928061:+@chrX:51928967|51929018:51929228:+	0.139078	0.129078	-0.060922	0.199078	0.059078	0.039078	0.179078	0.209078	0.139078	0.219078	0.089078	0.089078	0.179078	0.199078	0.109078	0.129078	-0.010922	0.039078	0.059078	0.119078	0.119078	0.059078	0.049078	0.069078	0.089078	-0.070922	0.069078	0.139078	0.119078	0.109078	0.049078	0.179078	0.049078	0.119078	-0.040922	-0.020922	0.069078	0.199078	-0.030922	-0.090922	0.109078	0.119078	-0.000922	0.149078	0.019078	-0.010922	0.149078	0.129078	0.139078
chr2:232646417:232646593:+@chr2:232653265:232653442:+@chr2:232656443:232656518:+@chr2:232658973:232659061:+	0.044334	-0.005666	0.054334	-0.065666	0.234334	0.014334	0.124334	0.134334	0.004334	0.104334	0.134334	-0.155666	0.104334	0.254334	-0.055666	0.124334	0.054334	0.024334	-0.035666	0.124334	0.144334	0.174334	0.014334	0.114334	0.124334	0.044334	0.014334	0.194334	0.074334	0.124334	0.084334	0.084334	0.094334	-0.045666	0.104334	-0.045666	0.024334	0.154334	0.064334	0.024334	-0.025666	0.134334	0.114334	0.084334	0.004334	-0.185666	0.054334	0.094334	-0.075666
chr15:45467417:45467623:-@chr15:45465774:45465856:-@chr15:45464345:45464516:-	0.536694	0.456694	0.316694	0.096694	0.356694	0.266694	0.256694	0.336694	0.096694	0.246694	0.046694	0.186694	0.116694	0.086694	0.046694	0.126694	0.376694	0.016694	0.016694	0.166694	0.216694	0.286694	0.106694	0.016694	0.236694	0.096694	0.126694	-0.053306	0.156694	0.116694	0.106694	0.086694	0.246694	0.096694	0.416694	0.126694	0.096694	0.136694	0.106694	0.166694	0.216694	0.176694	0.166694	0.236694	0.156694	0.106694	0.136694	0.236694	0.226694
chr1:155640111:155640255:-@chr1:155638508|155638568:155638418:-	0.214316	0.204316	-0.035684	-0.015684	0.184316	0.244316	0.054316	0.244316	0.004316	-0.165684	0.014316	-0.005684	0.084316	-0.005684	-0.085684	0.074316	-0.085684	0.084316	-0.025684	0.124316	0.034316	0.044316	0.204316	0.044316	0.034316	0.034316	0.044316	0.164316	0.024316	0.084316	0.054316	0.044316	-0.035684	0.124316	0.044316	0.014316	0.114316	0.064316	-0.035684	-0.035684	0.114316	0.064316	0.004316	-0.145684	0.114316	0.034316	0.144316	0.004316	-0.125684
chr1:207940358-207940540:+@chr1:207943666-207943707:+	-0.002072	-0.082072	-0.162072	0.457928	0.067928	0.507928	0.267928	0.027928	0.267928	0.007928	0.027928	0.197928	0.297928	0.337928	0.307928	0.377928	0.237928	0.227928	0.097928	0.017928	-0.062072	0.177928	0.517928	0.307928	0.097928	-0.052072	-0.122072	-0.122072	0.337928	0.047928	0.147928	0.217928	0.227928	0.517928	0.517928	-0.132072	0.077928	0.107928	0.027928	0.147928	0.387928	-0.132072	0.227928	0.157928	0.037928	0.287928	-0.142072	0.347928	0.037928
chr1:32209794:32209958:-@chr1:32208439:32208603:-@chr1:32207654:32207818:-	0.284733	0.324733	0.304733	0.174733	-0.265267	0.204733	0.104733	0.134733	0.244733	0.054733	0.284733	0.254733	0.294733	0.004733	0.144733	0.184733	0.034733	0.184733	0.274733	0.104733	0.204733	-0.015267	0.074733	0.164733	-0.055267	0.104733	0.154733	0.114733	0.124733	0.054733	0.154733	0.134733	0.054733	0.224733	0.004733	0.264733	0.054733	0.154733	0.044733	0.094733	0.184733	0.214733	0.004733	0.204733	0.084733	0.004733	0.204733	0.034733	0.144733
chr17:62817885:62818170:-@chr17:62810981:62811363:-@chr17:62800948:62801218:-	-0.174399	-0.144399	-0.154399	0.275601	0.075601	0.145601	-0.094399	-0.164399	-0.144399	0.045601	-0.124399	0.225601	-0.144399	0.175601	0.255601	0.495601	-0.134399	0.235601	-0.144399	0.465601	-0.024399	-0.144399	-0.174399	-0.074399	-0.084399	-0.114399	0.025601	-0.094399	-0.094399	0.155601	0.225601	-0.214399	-0.204399	-0.224399	0.175601	0.045601	-0.164399	-0.224399	-0.004399	-0.204399	0.165601	0.035601	-0.084399	0.025601	-0.184399	0.005601	0.115601	-0.184399	0.105601
chr8:413007:413150:+@chr8:417720:417746:+@chr8:418715:419875:+	0.523819	0.493819	0.393819	-0.106181	0.323819	0.093819	0.003819	0.303819	-0.046181	-0.086181	-0.086181	-0.036181	-0.046181	-0.026181	0.153819	0.023819	0.253819	0.123819	0.063819	-0.086181	0.053819	0.173819	-0.036181	0.083819	0.183819	0.313819	-0.006181	-0.076181	-0.076181	0.123819	0.053819	-0.056181	0.313819	-0.016181	0.143819	0.373819	0.103819	0.243819	0.033819	0.233819	0.083819	0.033819	0.373819	0.053819	0.073819	0.023819	-0.006181	0.173819	-0.036181
chr2:74592202:74592368:-@chr2:74590741:74590755:-@chr2:74590421:74590554:-	0.756519	0.726519	0.716519	-0.023481	0.206519	0.426519	0.236519	0.416519	0.096519	-0.023481	0.136519	0.006519	-0.013481	0.066519	0.076519	0.196519	0.176519	0.216519	0.166519	-0.023481	0.316519	0.016519	-0.033481	0.146519	-0.053481	0.176519	0.096519	0.076519	0.036519	-0.013481	0.336519	0.086519	0.116519	-0.023481	0.266519	0.646519	-0.053481	0.226519	0.036519	0.096519	0.086519	0.106519	-0.043481	0.076519	0.036519	-0.013481	0.176519	0.016519	-0.033481
chr5:7889208:7889388:+@chr5:7890374:7890525:+@chr5:7891485:7891527:+	-0.066858	0.043142	-0.096858	0.043142	0.193142	0.213142	0.293142	0.373142	0.543142	0.063142	0.103142	-0.046858	0.123142	0.203142	0.013142	0.063142	0.033142	0.063142	-0.016858	0.123142	-0.086858	-0.036858	0.003142	0.173142	-0.006858	0.053142	-0.046858	0.123142	0.183142	-0.056858	0.023142	0.083142	0.023142	0.073142	0.043142	-0.056858	-0.056858	0.043142	-0.016858	0.143142	0.373142	0.063142	0.323142	-0.016858	-0.006858	0.123142	0.013142	0.063142	-0.026858
chr20:34742662:34742818:+@chr20:34761686:34761876:+@chr20:34763473:34763637:+	0.304991	0.314991	0.344991	0.054991	0.304991	0.224991	0.174991	0.384991	0.204991	0.124991	0.334991	0.046991	0.284991	0.244991	0.074991	0.154991	0.104991	0.154991	0.074991	-0.035009	0.274991	0.134991	0.144991	0.084991	-0.075009	0.224991	0.164991	0.164991	0.104991	0.104991	0.234991	0.204991	0.084991	0.064991	0.134991	0.224991	0.124991	0.174991	0.234991	0.094991	0.304991	0.164991	0.074991	0.054991	-0.005009	0.064991	0.194991	0.054991	0.124991
chr11:85707869:85707972:-@chr11:85701293:85701421:-@chr11:85694909:85695016:-	0.322416	0.412416	0.252416	0.222416	0.422416	0.312416	0.302416	0.252416	0.152416	0.032416	0.272416	0.592416	0.032416	0.072416	0.132416	0.322416	0.102416	0.102416	0.012416	-0.007584	0.142416	0.172416	0.012416	0.002416	0.052416	0.162416	0.092416	0.102416	0.162416	0.062416	0.112416	0.042416	0.032416	0.102416	0.142416	0.112416	0.002416	0.182416	0.062416	-0.027584	0.032416	0.202416	0.022416	0.142416	0.052416	0.032416	0.072416	0.032416	-0.047584
chr4:76580250:76580430:-@chr4:76579167:76579265:-@chr4:76573823:76573925:-	0.572682	0.572682	0.452682	0.202682	0.062682	0.402682	0.122682	0.232682	0.182682	0.042682	0.172682	0.062682	0.052682	0.022682	0.002682	0.092682	0.182682	0.072682	0.132682	0.052682	0.212682	0.022682	-0.047318	0.212682	0.102682	0.102682	0.072682	0.012682	0.022682	0.052682	0.282682	0.102682	0.212682	0.112682	0.272682	0.402682	0.102682	0.222682	0.012682	0.042682	0.322682	-0.017318	0.072682	0.332682	-0.047318	0.142682	0.092682	0.112682	0.092682
chr10:27054147:27054247:-@chr10:27052809:27052889:-@chr10:27047991:27048167:-	0.028419	0.138419	-0.051581	0.008419	-0.111581	0.008419	-0.141581	-0.031581	0.068419	-0.141581	-0.151581	-0.191581	0.278419	0.128419	-0.071581	0.068419	0.058419	-0.131581	-0.171581	-0.121581	0.108419	0.048419	0.058419	0.078419	0.128419	0.008419	-0.101581	-0.161581	0.018419	0.138419	-0.101581	-0.101581	0.068419	0.168419	0.318419	-0.001581	0.198419	0.028419	-0.081581	0.168419	0.468419	-0.001581	0.328419	0.348419	-0.171581	0.158419	0.318419	0.178419	-0.151581
chr20:34252878:34252682|34252724:-@chr20:34220717:34220845:-	0.089982	0.139982	0.189982	0.139982	0.169982	0.149982	0.299982	0.269982	0.209982	0.179982	0.139982	0.029982	-0.060018	0.189982	-1.8e-05	0.279982	0.249982	0.189982	-0.050018	0.209982	0.079982	-0.080018	0.069982	0.059982	0.169982	0.229982	0.149982	0.039982	0.239982	0.199982	0.039982	0.179982	0.139982	0.189982	0.159982	0.159982	0.149982	0.079982	0.029982	0.059982	0.089982	0.269982	0.239982	0.059982	0.249982	-0.130018	0.139982	-1.8e-05	0.119982
chr19:8373033:8373240:-@chr19:8369915:8370689:-@chr19:8368739:8368972:-	0.027247	-0.072753	-0.032753	0.027247	0.127247	-0.122753	0.317247	0.217247	0.027247	0.127247	-0.062753	0.127247	0.137247	0.247247	-0.002753	0.067247	0.027247	0.057247	0.047247	0.067247	0.077247	0.267247	-0.052753	0.147247	0.227247	0.107247	-0.022753	0.137247	-0.012753	0.167247	0.147247	-0.092753	0.037247	0.057247	0.067247	0.007247	0.107247	0.397247	-0.012753	-0.052753	-0.132753	0.077247	0.037247	0.067247	-0.022753	0.017247	0.097247	0.197247	-0.062753
chr2:102476198:102476326:+@chr2:102480283:102480513:+@chr2:102481392:102481498:+	0.335271	0.405271	0.145271	0.295271	0.395271	0.185271	0.015271	0.125271	0.215271	0.165271	0.285271	-0.054729	0.115271	0.245271	0.105271	0.105271	0.175271	0.115271	0.045271	0.135271	0.265271	0.285271	0.065271	0.165271	0.355271	0.045271	0.075271	-0.024729	0.115271	0.435271	0.085271	0.095271	0.255271	0.165271	0.285271	0.195271	0.315271	0.115271	0.065271	-0.004729	0.145271	0.115271	0.115271	0.335271	0.285271	0.115271	0.125271	0.165271	0.125271
chr5:147805085:147805264:+@chr5:147806776:147807510:+@chr5:147812987:147813087:+	-0.002877	0.087123	0.027123	-0.122877	0.137123	0.037123	-0.082877	0.067123	0.127123	0.117123	-0.012877	0.097123	-0.082877	0.107123	0.077123	0.077123	0.077123	-0.032877	0.087123	0.017123	-0.092877	0.067123	0.127123	0.137123	0.027123	0.067123	0.067123	-0.012877	0.027123	0.097123	0.077123	0.017123	0.147123	0.097123	0.067123	0.127123	0.077123	0.057123	0.137123	0.017123	0.087123	0.057123	0.017123	0.007123	0.107123	0.047123	0.137123	0.117123	0.157123
chr6:161529775:161529891:+@chr6:161529983:161530073:+@chr6:161530787:161530946:+	-0.02481	-0.12481	-0.17481	0.13519	0.11519	-0.15481	0.00519	0.07519	0.12519	-0.04481	0.25519	0.24519	0.07519	0.45519	-0.09481	0.11519	0.06519	0.12519	0.11519	-0.05481	-0.16481	0.12519	0.06519	0.05519	0.09519	-0.05481	0.05519	-0.02481	0.07519	0.00519	0.22519	0.05519	0.05519	0.10519	0.07519	-0.08481	-0.02481	0.00519	0.06519	0.31519	-0.07481	0.14519	0.15519	-0.04481	-0.09481	0.23519	0.02519	0.06519	0.14519
chrX:119575585:119575749:-@chrX:119562481|119565317:119560003:-	-0.478277	-0.478277	-0.398277	-0.338277	-0.358277	-0.378277	-0.268277	-0.278277	-0.338277	-0.068277	-0.258277	-0.348277	-0.238277	-0.258277	-0.108277	-0.158277	-0.328277	-0.258277	-0.288277	-0.028277	-0.258277	-0.018277	-0.178277	-0.218277	0.021723	-0.308277	-0.198277	-0.068277	-0.008277	-0.038277	-0.338277	-0.208277	-0.218277	-0.148277	-0.178277	-0.408277	-0.158277	-0.128277	-0.228277	-0.198277	-0.208277	-0.228277	-0.158277	-0.258277	-0.228277	-0.328277	-0.138277	-0.058277	-0.108277
chr1:154145384:154145454:-@chr1:154144505:154144580:-@chr1:154143889:154143964:-@chr1:154143125:154143187:-	-0.504885	-0.444885	-0.494885	-0.354885	-0.054885	-0.334885	-0.274885	-0.024885	-0.144885	-0.274885	-0.164885	-0.254885	-0.094885	-0.194885	-0.194885	-0.184885	-0.244885	-0.374885	-0.284885	-0.414885	-0.294885	-0.264885	-0.264885	-0.314885	-0.074885	-0.164885	-0.274885	-0.224885	0.005115	-0.234885	-0.354885	-0.134885	-0.214885	-0.284885	0.125115	-0.454885	-0.284885	-0.184885	-0.344885	-0.224885	-0.154885	-0.234885	-0.204885	-0.314885	-0.174885	-0.294885	-0.184885	-0.144885	-0.234885
chr1:167742473:167742605:+@chr1:167745301:167745403:+@chr1:167757057:167761156:+	-0.208597	-0.168597	-0.168597	-0.188597	-0.218597	-0.198597	-0.238597	-0.118597	-0.218597	-0.138597	-0.148597	-0.208597	-0.178597	-0.248597	-0.168597	-0.178597	-0.168597	-0.228597	-0.188597	-0.078597	-0.148597	-0.118597	-0.188597	-0.178597	-0.118597	-0.178597	-0.168597	-0.128597	-0.188597	-0.208597	-0.148597	-0.128597	-0.208597	-0.138597	0.051403	-0.088597	-0.208597	-0.128597	-0.168597	-0.088597	-0.148597	-0.218597	-0.128597	-0.118597	-0.198597	-0.168597	-0.088597	-0.188597	-0.188597
chr9:71862928:71863140:+@chr9:71864291:71864401:+@chr9:71865951:71866280:+	-0.083091	-0.143091	-0.173091	-0.163091	0.136909	-0.063091	0.056909	0.036909	-0.193091	-0.103091	0.046909	-0.083091	-0.243091	-0.093091	-0.163091	-0.103091	-0.193091	-0.173091	-0.143091	-0.213091	-0.123091	-0.123091	-0.143091	-0.193091	-0.243091	-0.183091	-0.073091	-0.173091	-0.143091	-0.173091	-0.003091	-0.113091	-0.173091	-0.103091	-0.163091	-0.083091	-0.183091	-0.143091	-0.133091	-0.163091	-0.183091	-0.153091	-0.173091	-0.253091	0.036909	-0.223091	-0.143091	-0.073091	-0.113091
chr8:125575023:125575233:-@chr8:125570954:125571073:-@chr8:125569922:125570116:-@chr8:125568473:125568646:-	-0.372179	-0.312179	-0.262179	-0.322179	-0.462179	-0.322179	-0.312179	-0.362179	-0.272179	-0.292179	-0.372179	-0.282179	-0.322179	-0.252179	-0.302179	-0.352179	-0.142179	-0.222179	-0.282179	-0.342179	-0.342179	-0.272179	-0.162179	-0.102179	-0.102179	-0.292179	-0.262179	-0.402179	-0.262179	-0.132179	-0.222179	-0.362179	-0.132179	-0.272179	-0.392179	-0.102179	-0.202179	-0.222179	-0.202179	-0.382179	-0.182179	-0.172179	-0.082179	-0.242179	-0.102179	-0.202179	-0.312179	-0.072179	-0.232179
chr16:15044077:15044112:+@chr16:15044609:15044678:+@chr16:15045472:15045931:+	-0.109183	-0.089183	-0.099183	-0.109183	-0.109183	-0.089183	-0.109183	-0.079183	-0.079183	-0.119183	-0.089183	-0.109183	-0.109183	-0.109183	-0.109183	-0.089183	0.060817	-0.069183	-0.109183	-0.099183	-0.099183	-0.089183	-0.099183	-0.119183	-0.099183	-0.079183	-0.099183	-0.099183	-0.099183	-0.079183	-0.109183	-0.109183	-0.099183	-0.119183	-0.069183	-0.079183	-0.099183	-0.109183	-0.089183	-0.029183	-0.079183	-0.059183	-0.079183	-0.099183	-0.099183	-0.129183	-0.129183	-0.099183	-0.119183
chr13:44953777:44953849:+@chr13:44964493:44964714:+@chr13:44971408:44971850:+	-0.386199	-0.366199	-0.366199	-0.316199	-0.276199	-0.296199	-0.256199	-0.296199	-0.326199	-0.286199	-0.336199	-0.326199	-0.156199	-0.306199	-0.276199	-0.266199	-0.166199	-0.246199	-0.276199	-0.246199	-0.266199	-0.186199	-0.166199	-0.266199	-0.156199	-0.176199	-0.236199	-0.246199	-0.176199	-0.206199	-0.286199	-0.286199	-0.226199	-0.206199	-0.226199	-0.196199	-0.196199	-0.206199	-0.256199	-0.066199	-0.146199	-0.266199	-0.156199	-0.146199	-0.266199	-0.136199	-0.266199	-0.166199	-0.126199
chr3:181281508:181281716:+@chr3:181328649:181328717:+@chr3:181417386:181417671:+	-0.211485	-0.281485	-0.231485	-0.291485	-0.291485	-0.301485	0.138515	-0.251485	-0.051485	-0.121485	-0.141485	-0.091485	-0.261485	-0.271485	-0.231485	-0.181485	-0.111485	-0.281485	0.078515	0.218515	-0.041485	-0.091485	-0.281485	-0.271485	-0.281485	-0.191485	-0.201485	0.098515	-0.231485	-0.261485	-0.121485	-0.211485	-0.261485	-0.221485	-0.231485	-0.171485	-0.231485	-0.261485	-0.301485	-0.241485	-0.171485	0.248515	-0.271485	-0.121485	-0.251485	-0.291485	-0.151485	-0.201485	-0.171485
chr17:80206751:80206890:-@chr17:80203852:80203915:-@chr17:80200537:80202707:-	0.128188	0.108188	0.018188	-0.141812	-0.241812	-0.051812	-0.121812	-0.031812	-0.151812	-0.181812	-0.171812	-0.241812	-0.081812	-0.091812	-0.121812	0.008188	-0.091812	-0.071812	-0.151812	-0.151812	-0.001812	-0.091812	-0.121812	-0.151812	-0.101812	-0.181812	-0.111812	-0.181812	-0.111812	-0.091812	-0.021812	-0.081812	-0.101812	-0.091812	-0.091812	-0.091812	-0.121812	-0.001812	-0.161812	-0.011812	-0.091812	-0.131812	-0.191812	-0.111812	-0.191812	-0.261812	-0.111812	-0.121812	-0.251812
chr4:114294441:114294605:+@chr4:114295920:114296102:+@chr4:114299246:114299337:+@chr4:114302613:114304896:+	-0.327229	-0.287229	-0.277229	-0.267229	-0.207229	-0.247229	-0.177229	-0.187229	-0.257229	-0.107229	-0.167229	-0.377229	-0.237229	-0.227229	-0.177229	-0.187229	-0.117229	-0.197229	-0.237229	-0.097229	-0.187229	-0.007229	-0.067229	-0.207229	0.122771	-0.187229	-0.177229	-0.207229	-0.097229	-0.007229	-0.167229	-0.187229	-0.087229	-0.167229	-0.007229	-0.307229	-0.057229	-0.147229	-0.107229	-0.077229	-0.107229	-0.147229	-0.057229	-0.227229	-0.097229	-0.027229	-0.057229	0.012771	-0.127229
chr7:99820220:99820343:-@chr7:99810576:99810756:-@chr7:99809017:99809617:-	-0.110533	-0.110533	0.109467	-0.230533	-0.070533	-0.150533	-0.200533	-0.220533	-0.180533	-0.140533	-0.230533	0.239467	-0.200533	-0.220533	-0.140533	-0.180533	0.119467	-0.160533	-0.070533	-0.110533	-0.150533	-0.140533	0.069467	-0.180533	-0.150533	0.069467	-0.140533	-0.200533	-0.200533	-0.130533	-0.150533	-0.230533	-0.050533	-0.240533	-0.150533	-0.050533	-0.130533	-0.250533	-0.020533	-0.080533	-0.180533	-0.100533	-0.040533	-0.210533	-0.130533	-0.050533	-0.180533	-0.170533	-0.220533
chr6:102503205:102503455:+@chr6:102513672:102513803:+@chr6:102516222:102517958:+	-0.068578	-0.068578	-0.078578	-0.088578	-0.078578	-0.078578	-0.088578	-0.078578	-0.098578	-0.078578	-0.088578	-0.098578	-0.088578	-0.088578	-0.088578	-0.078578	-0.078578	-0.088578	-0.098578	-0.088578	-0.088578	-0.088578	-0.088578	-0.078578	-0.058578	-0.088578	-0.088578	-0.078578	-0.078578	-0.098578	-0.088578	-0.088578	-0.078578	-0.088578	-0.088578	-0.078578	-0.078578	-0.078578	-0.078578	-0.088578	-0.088578	-0.088578	-0.088578	-0.068578	-0.088578	-0.078578	-0.088578	-0.088578	-0.078578
chr22:43275054:43275175:-@chr22:43272894:43273016:-@chr22:43272143:43272339:-	-0.443428	-0.243428	-0.403428	-0.153428	-0.363428	-0.303428	-0.223428	-0.233428	-0.193428	-0.263428	-0.053428	-0.433428	-0.013428	-0.113428	-0.273428	-0.083428	-0.283428	-0.153428	-0.253428	-0.053428	-0.193428	-0.103428	-0.163428	-0.213428	0.076572	-0.213428	-0.303428	-0.133428	-0.013428	-0.083428	-0.073428	-0.123428	-0.233428	-0.073428	-0.083428	-0.223428	-0.023428	-0.053428	-0.373428	-0.263428	0.056572	-0.063428	-0.313428	0.086572	-0.143428	-0.273428	-0.123428	-0.053428	-0.323428
chr14:101295371:101296086:+@chr14:101302073:101302216:+@chr14:101302504:101302637:+	-0.234632	-0.224632	-0.234632	-0.184632	0.255368	-0.184632	-0.224632	-0.194632	-0.224632	-0.124632	-0.214632	-0.214632	-0.174632	-0.204632	-0.194632	-0.184632	-0.234632	-0.224632	-0.194632	-0.224632	-0.194632	-0.224632	-0.194632	-0.174632	-0.184632	-0.224632	-0.214632	-0.114632	-0.194632	-0.214632	-0.174632	-0.224632	-0.184632	-0.184632	-0.214632	-0.174632	-0.174632	-0.234632	-0.184632	-0.184632	-0.234632	-0.214632	-0.224632	-0.214632	-0.224632	-0.154632	-0.234632	-0.164632	-0.054632
chr10:46280957:46281079:+@chr10:46282060:46282122:+@chr10:46282483:46282695:+	0.055595	0.105595	-0.124405	-0.284405	-0.374405	-0.164405	-0.224405	-0.274405	-0.074405	-0.324405	-0.144405	-0.394405	-0.164405	-0.004405	-0.284405	-0.194405	-0.044405	-0.344405	-0.204405	-0.104405	-0.104405	-0.194405	-0.234405	-0.154405	-0.304405	-0.214405	-0.124405	-0.004405	-0.164405	-0.224405	-0.114405	-0.154405	-0.154405	-0.184405	-0.044405	-0.114405	-0.144405	0.035595	-0.184405	-0.324405	-0.034405	-0.044405	-0.224405	0.145595	-0.214405	-0.344405	-0.284405	-0.034405	-0.284405
chr15:63353068:63353138:+@chr15:63353397:63353472:+@chr15:63353912:63353987:+@chr15:63354414:63354476:+	-0.489893	-0.439893	-0.459893	-0.229893	-0.109893	-0.319893	-0.329893	-0.189893	-0.379893	-0.289893	-0.309893	-0.359893	-0.299893	-0.319893	-0.399893	-0.199893	-0.219893	-0.339893	-0.209893	-0.279893	-0.279893	-0.069893	-0.459893	-0.369893	-0.299893	-0.079893	-0.309893	-0.359893	-0.219893	-0.289893	-0.209893	-0.089893	-0.359893	-0.099893	-0.109893	-0.339893	-0.129893	-0.139893	-0.079893	0.060107	-0.029893	-0.269893	-0.099893	-0.309893	-0.109893	-0.299893	-0.289893	-0.009893	-0.309893
chr1:44058128:44058272:+@chr1:44063419:44063724:+@chr1:44064391:44064584:+	-0.496434	-0.526434	-0.416434	0.073566	-0.186434	-0.406434	-0.176434	-0.426434	-0.236434	-0.086434	-0.116434	-0.279768	-0.026434	-0.046434	0.143566	-0.226434	-0.256434	-0.286434	-0.266434	-0.176434	-0.356434	-0.296434	-0.116434	-0.326434	-0.356434	-0.226434	-0.176434	-0.406434	-0.266434	-0.466434	-0.296434	-0.356434	-0.146434	-0.196434	0.043566	-0.486434	-0.066434	-0.326434	-0.236434	-0.106434	-0.046434	0.013566	0.173566	-0.206434	0.173566	-0.176434	-0.246434	-0.326434	-0.386434
chr17:5329291:5329402:+@chr17:5329556:5329619:+@chr17:5335862:5336340:+	-0.161474	0.058526	-0.051474	-0.151474	-0.031474	-0.111474	-0.021474	-0.171474	-0.071474	-0.121474	-0.191474	-0.141474	-0.161474	-0.161474	-0.111474	-0.021474	-0.171474	-0.101474	-0.111474	-0.161474	-0.131474	-0.131474	-0.001474	-0.161474	-0.131474	0.028526	-0.081474	-0.131474	-0.121474	-0.021474	-0.041474	-0.121474	-0.001474	-0.031474	0.068526	-0.061474	-0.201474	-0.161474	-0.021474	-0.081474	-0.081474	-0.111474	-0.151474	-0.211474	-0.071474	-0.111474	-0.041474	-0.071474	-0.011474
chr14:101295371:101296086|101297871:+@chr14:101302504:101302637:+	-0.189947	-0.189947	-0.139947	-0.169947	-0.089947	-0.139947	-0.159947	-0.159947	-0.159947	-0.119947	-0.109947	-0.149947	-0.179947	-0.159947	-0.149947	-0.139947	-0.019947	-0.119947	-0.139947	0.010053	-0.149947	-0.159947	-0.169947	-0.149947	-0.169947	-0.059947	-0.099947	-0.059947	-0.089947	-0.079947	-0.119947	-0.159947	-0.069947	-0.149947	-0.139947	-0.159947	-0.129947	-0.089947	-0.139947	-0.169947	-0.189947	-0.029947	-0.179947	-0.169947	-0.139947	-0.139947	-0.089947	-0.169947	0.030053
chr16:15790566:15790717:+@chr16:15793586:15793711:+@chr16:15818048:15820208:+	-0.066004	-0.146004	-0.116004	-0.176004	0.023996	-0.056004	0.083996	-0.126004	0.003996	-0.206004	-0.026004	-0.066004	-0.166004	-0.206004	-0.156004	-0.166004	-0.096004	-0.226004	-0.136004	-0.166004	-0.206004	-0.096004	-0.066004	-0.136004	-0.126004	0.013996	-0.106004	-0.076004	-0.166004	-0.166004	-0.056004	-0.066004	-0.086004	-0.186004	-0.126004	-0.076004	-0.116004	-0.196004	-0.046004	0.063996	-0.156004	-0.006004	-0.146004	-0.196004	-0.096004	-0.086004	-0.146004	-0.176004	-0.096004
chr17:17083317:17083402:+@chr17:17083921:17083983:+@chr17:17088137:17095962:+	0.138632	-0.071368	0.058632	-0.081368	-0.051368	-0.101368	-0.061368	-0.041368	-0.121368	-0.201368	-0.001368	-0.091368	-0.201368	-0.141368	-0.151368	-0.001368	-0.031368	-0.081368	-0.131368	-0.091368	-0.051368	-0.081368	-0.131368	-0.051368	-0.001368	-0.121368	-0.111368	-0.121368	-0.091368	-0.021368	-0.071368	-0.191368	-0.101368	-0.181368	-0.041368	0.038632	-0.061368	-0.041368	-0.201368	-0.201368	-0.121368	-0.051368	-0.151368	-0.001368	-0.061368	-0.181368	-0.131368	-0.121368	-0.081368
chr2:242625184:242625292:-@chr2:242619644:242619734:-@chr2:242617867:242618064:-	-0.002327	-0.022327	-0.172327	-0.072327	0.007673	0.077673	-0.062327	-0.262327	-0.092327	-0.182327	-0.162327	-0.222327	-0.042327	-0.102327	-0.112327	-0.202327	0.027673	-0.052327	-0.352327	-0.212327	-0.102327	0.007673	-0.222327	-0.262327	-0.042327	-0.042327	-0.192327	-0.202327	-0.082327	-0.092327	-0.082327	-0.272327	-0.172327	0.017673	0.037673	0.157673	-0.122327	-0.022327	-0.022327	-0.192327	0.027673	-0.252327	-0.112327	-0.172327	-0.062327	-0.252327	-0.132327	0.147673	-0.112327
chr20:62505021:62505169:+@chr20:62507169:62507228:+@chr20:62514072:62514173:+	-0.055897	0.134103	-0.185897	-0.285897	-0.105897	-0.105897	-0.215897	-0.125897	-0.095897	-0.125897	-0.075897	-0.175897	-0.125897	-0.115897	-0.115897	-0.095897	-0.225897	-0.165897	-0.275897	-0.205897	-0.065897	0.034103	-0.165897	-0.255897	0.064103	-0.225897	-0.175897	-0.185897	-0.115897	0.054103	-0.205897	-0.105897	-0.065897	-0.165897	0.154103	-0.235897	-0.115897	-0.155897	-0.275897	-0.135897	-0.215897	-0.105897	-0.205897	-0.115897	-0.135897	-0.265897	-0.105897	-0.105897	-0.235897
chr2:20482708:20482992:-@chr2:20478344:20478580:-@chr2:20462954:20463221:-	-0.185755	-0.215755	-0.215755	-0.155755	-0.065755	-0.015755	-0.235755	-0.215755	-0.195755	-0.085755	-0.155755	-0.165755	-0.255755	-0.125755	-0.135755	-0.185755	-0.055755	-0.005755	-0.095755	-0.035755	-0.225755	-0.025755	-0.135755	-0.165755	-0.045755	-0.085755	-0.125755	-0.225755	-0.175755	-0.055755	-0.065755	-0.165755	-0.065755	-0.125755	-0.045755	-0.065755	-0.095755	-0.105755	-0.005755	-0.175755	-0.045755	-0.095755	0.044245	-0.055755	-0.035755	0.004245	-0.085755	-0.075755	-0.165755
chr16:1793333:1793477|1795104:+@chr16:1797030:1797276:+	-0.152291	-0.142291	-0.152291	-0.132291	-0.122291	-0.152291	-0.062291	-0.102291	-0.062291	-0.122291	-0.092291	-0.132291	-0.082291	0.027709	-0.112291	-0.102291	-0.122291	-0.082291	-0.042291	-0.142291	-0.142291	-0.112291	-0.082291	-0.082291	-0.042291	-0.122291	-0.132291	-0.132291	-0.032291	-0.152291	-0.112291	-0.062291	-0.062291	0.007709	-0.062291	-0.132291	-0.102291	-0.022291	-0.092291	-0.012291	-0.102291	-0.142291	-0.122291	-0.092291	-0.042291	-0.112291	-0.142291	0.027709	-0.052291
chr12:56223744:56224867:+@chr12:56225041:56225133:+@chr12:56226743:56227325:+	-0.156679	-0.096679	-0.166679	-0.036679	-0.136679	-0.206679	-0.036679	0.073321	-0.096679	-0.166679	-0.196679	-0.176679	-0.086679	-0.046679	0.023321	0.053321	-0.046679	-0.036679	-0.126679	-0.096679	-0.026679	-0.166679	-0.066679	-0.016679	-0.036679	-0.046679	-0.196679	0.003321	-0.026679	-0.116679	-0.166679	-0.126679	-0.046679	-0.016679	-0.076679	-0.026679	-0.096679	-0.086679	-0.126679	-0.146679	-0.116679	-0.026679	-0.226679	-0.066679	-0.236679	-0.046679	-0.176679	-0.036679	-0.016679
chr4:83763634:83763293|83763338:-@chr4:83750153:83750211:-	-0.299591	-0.169591	-0.189591	0.020409	0.040409	-0.099591	0.020409	0.010409	-0.049591	0.040409	-0.059591	-0.099591	0.010409	0.000409	-0.099591	-0.089591	-0.149591	-0.089591	-0.149591	-0.079591	-0.009591	0.030409	-0.419591	-0.049591	-0.049591	-0.169591	-0.089591	-0.079591	-0.079591	0.070409	-0.029591	-0.099591	-0.169591	0.020409	-0.169591	-0.219591	-0.149591	-0.079591	-0.089591	-0.109591	-0.019591	-0.009591	-0.059591	0.130409	-0.049591	-0.129591	-0.029591	-0.029591	-0.129591
chr6:43748469:43748540:+@chr6:43749693:43749824:+@chr6:43752278:43754223:+	-0.282682	0.007318	0.047318	-0.102682	0.087318	0.077318	0.137318	0.077318	0.027318	0.027318	-0.022682	-0.602682	-0.082682	-0.192682	-0.402682	0.007318	-0.262682	0.087318	0.137318	0.097318	0.007318	0.097318	-0.332682	-0.312682	0.097318	-0.022682	0.037318	0.107318	0.027318	0.037318	-0.082682	0.037318	-0.022682	0.107318	-0.142682	0.027318	-0.182682	0.107318	-0.192682	0.107318	-0.372682	0.097318	0.077318	-0.242682	-0.002682	-0.122682	0.027318	-0.252682	0.057318
chr1:155170491:155170617:+@chr1:155172914:155173062:+@chr1:155174826:155175286:+	0.029307	0.029307	-0.100693	-0.170693	-0.050693	-0.030693	-0.130693	0.029307	-0.160693	-0.140693	-0.190693	-0.280693	-0.100693	-0.180693	-0.150693	-0.000693	-0.030693	-0.210693	-0.120693	-0.290693	-0.090693	0.149307	-0.070693	-0.090693	-0.170693	-0.030693	-0.120693	-0.300693	-0.120693	-0.220693	-0.080693	-0.170693	0.049307	0.029307	-0.030693	0.009307	-0.170693	-0.150693	-0.150693	-0.030693	-0.080693	-0.170693	-0.080693	-0.180693	-0.240693	-0.160693	-0.110693	-0.060693	-0.110693
chr22:50964675:50964905:-@chr22:50964430:50964570:-@chr22:50961997:50962853:-	-0.137833	-0.087833	-0.127833	-0.117833	-0.117833	-0.107833	-0.127833	-0.137833	-0.107833	-0.137833	-0.127833	-0.117833	-0.137833	-0.137833	-0.097833	-0.067833	-0.127833	-0.127833	-0.057833	-0.117833	-0.127833	-0.087833	-0.127833	-0.127833	-0.107833	-0.137833	-0.057833	-0.137833	-0.077833	-0.117833	-0.117833	-0.077833	-0.137833	-0.087833	-0.077833	-0.127833	-0.127833	-0.137833	-0.077833	-0.107833	-0.127833	-0.127833	-0.087833	-0.107833	-0.127833	-0.137833	-0.117833	-0.137833	-0.097833
chr3:47912348:47912595:-@chr3:47908736:47908828:-@chr3:47898921:47899002:-	0.500568	0.010568	0.080568	-0.029432	0.020568	0.050568	0.170568	0.060568	0.160568	-0.149432	0.070568	-0.209432	-0.049432	-0.189432	-0.239432	-0.069432	-0.119432	-0.129432	-0.109432	-0.159432	-0.129432	-0.019432	-0.219432	-0.169432	-0.099432	-0.109432	-0.059432	-0.169432	-0.069432	-0.149432	-0.109432	-0.109432	-0.079432	0.130568	0.150568	0.090568	-0.139432	-0.119432	-0.039432	-0.009432	0.020568	-0.119432	-0.079432	-0.059432	-0.139432	-0.019432	-0.169432	-0.119432	0.120568
chr20:45848909:45848975:-@chr20:45841287:45841370:-@chr20:45838381:45839542:-	-0.151563	-0.191563	-0.241563	-0.211563	-0.041563	-0.151563	-0.021563	-0.071563	-0.221563	-0.141563	-0.131563	-0.111563	-0.191563	-0.191563	-0.071563	-0.011563	-0.071563	-0.181563	-0.201563	-0.241563	-0.151563	-0.031563	-0.141563	-0.211563	-0.091563	-0.071563	-0.161563	-0.161563	0.048437	-0.191563	-0.161563	-0.081563	-0.101563	-0.161563	0.108437	-0.191563	-0.211563	-0.141563	-0.111563	-0.011563	-0.061563	-0.051563	0.058437	-0.191563	-0.101563	-0.141563	-0.211563	-0.041563	-0.201563
chr1:33149859:33149983:-@chr1:33149611:33149690:-@chr1:33145507:33147461:-	-0.031226	0.088774	0.058774	-0.081226	-0.201226	-0.011226	-0.071226	-0.041226	0.018774	0.028774	-0.131226	-0.121226	-0.071226	-0.071226	-0.051226	-0.001226	-0.031226	-0.081226	0.128774	-0.071226	0.008774	-0.091226	0.058774	-0.121226	-0.091226	-0.051226	0.098774	0.008774	-0.011226	-0.021226	0.008774	-0.011226	-0.081226	-0.081226	-0.141226	-0.111226	-0.051226	0.058774	-0.041226	-0.081226	-0.041226	-0.081226	0.058774	-0.101226	-0.161226	-0.171226	0.128774	-0.071226	-0.071226
chr4:16510158:16510309:-@chr4:16507463:16507605:-@chr4:16503165:16504496:-	-0.223623	-0.203623	-0.213623	-0.153623	-0.033623	-0.173623	-0.023623	-0.123623	-0.163623	0.036377	-0.023623	-0.133623	-0.053623	-0.133623	-0.093623	-0.003623	-0.093623	-0.153623	-0.083623	0.086377	-0.153623	-0.033623	-0.103623	-0.143623	-0.103623	-0.103623	-0.103623	-0.063623	-0.043623	-0.133623	-0.213623	-0.133623	-0.113623	-0.153623	-0.153623	-0.203623	-0.103623	-0.123623	-0.143623	-0.063623	-0.063623	0.006377	-0.023623	-0.083623	0.026377	-0.043623	-0.063623	-0.083623	-0.113623
chr12:125270903:125271049:-@chr12:125267229:125267357:-@chr12:125262174:125263132:-	-0.01833	-0.08833	-0.11833	-0.11833	-0.13833	-0.09833	-0.02833	-0.04833	-0.12833	-0.08833	-0.08833	-0.15833	-0.03833	-0.13833	-0.10833	-0.07833	-0.13833	-0.10833	-0.08833	-0.11833	-0.12833	0.01167	-0.12833	-0.12833	-0.00833	-0.11833	-0.09833	-0.10833	-0.13833	-0.09833	-0.14833	-0.07833	-0.08833	-0.14833	-0.12833	-0.09833	-0.12833	-0.11833	-0.08833	-0.08833	-0.05833	-0.10833	-0.09833	-0.09833	0.00167	-0.14833	-0.13833	-0.05833	-0.12833
chr17:5326089:5326149:+@chr17:5329291:5329402:+@chr17:5331391:5331531:+@chr17:5335862:5336340:+	-0.231155	-0.101155	-0.161155	-0.211155	0.018845	-0.041155	-0.071155	-0.231155	-0.031155	-0.111155	-0.121155	-0.161155	-0.121155	-0.121155	-0.121155	-0.131155	-0.061155	-0.011155	-0.081155	-0.111155	-0.131155	-0.001155	-0.011155	-0.051155	-0.061155	0.028845	-0.041155	-0.211155	-0.111155	-0.071155	-0.001155	-0.131155	-0.081155	-0.021155	0.128845	-0.001155	-0.091155	-0.111155	-0.011155	-0.161155	0.028845	-0.061155	-0.001155	-0.121155	-0.051155	-0.171155	-0.131155	-0.011155	-0.101155
chr10:120863611:120863709:+@chr10:120864276:120864534:+@chr10:120864823:120865007:+@chr10:120867480:120867676:+	-0.090284	-0.010284	0.049716	-0.130284	-0.190284	0.039716	-0.210284	-0.080284	-0.030284	-0.240284	-0.080284	0.229716	-0.120284	0.039716	-0.140284	-0.170284	-0.140284	-0.090284	-0.000284	-0.150284	-0.110284	-0.090284	-0.010284	0.039716	-0.130284	-0.130284	-0.270284	-0.130284	-0.160284	-0.120284	-0.220284	-0.220284	-0.110284	-0.190284	-0.340284	-0.010284	-0.000284	-0.260284	-0.090284	-0.190284	-0.050284	-0.040284	-0.170284	0.189716	-0.160284	0.089716	-0.080284	-0.170284	-0.010284
chr1:151299747:151300191:-@chr1:151298648:151298849:-@chr1:151297221:151297393:-@chr1:151288049:151288985:-	-0.08627	-0.23627	-0.19627	-0.07627	-0.00627	0.02373	-0.01627	-0.19627	0.03373	-0.07627	-0.14627	-0.04627	0.02373	-0.10627	-0.16627	-0.04627	0.00373	-0.01627	0.07373	0.05373	-0.15627	-0.09627	-0.03627	-0.00627	-0.02627	0.05373	-0.07627	-0.07627	0.03373	-0.08627	-0.15627	-0.01627	-0.13627	0.04373	0.04373	0.05373	-0.14627	0.02373	0.03373	-0.08627	-0.07627	-0.10627	-0.00627	-0.18627	-0.05627	0.03373	-0.09627	-0.10627	0.11373
chr11:120195838:120196077:+@chr11:120197831:120198349:+@chr11:120200686:120204388:+	-0.112593	-0.132593	-0.022593	-0.112593	0.057407	-0.092593	-0.022593	-0.032593	-0.082593	-0.052593	0.057407	-0.282593	-0.102593	-0.172593	-0.112593	-0.052593	-0.082593	-0.072593	-0.052593	0.027407	-0.112593	-0.052593	-0.172593	-0.152593	-0.082593	-0.022593	-0.102593	0.057407	-0.032593	-0.072593	-0.142593	-0.102593	-0.092593	-0.102593	-0.012593	-0.092593	-0.192593	-0.012593	-0.052593	-0.152593	-0.122593	0.027407	-0.022593	-0.152593	-0.022593	-0.172593	-0.072593	-0.082593	-0.132593
chrX:48924712-48925626:+@chrX:48926080-48927510:+	-0.305704	-0.325704	-0.295704	-0.215704	-0.075704	-0.085704	-0.045704	-0.195704	-0.095704	-0.045704	-0.255704	-0.265704	-0.115704	-0.335704	-0.295704	-0.005704	-0.275704	0.014296	-0.195704	-0.255704	-0.225704	-0.325704	-0.105704	-0.185704	-0.055704	0.024296	-0.205704	-0.045704	0.114296	-0.065704	-0.095704	-0.145704	-0.145704	-0.125704	-0.085704	-0.185704	-0.065704	-0.065704	-0.145704	-0.115704	0.034296	-0.165704	-0.155704	-0.345704	-0.105704	-0.155704	-0.155704	0.014296	-0.265704
chr6:112024088:112024237:-@chr6:112020718:112020873:-@chr6:112017480:112017659:-	-0.109201	-0.129201	-0.069201	0.050799	-0.009201	-0.189201	0.000799	-0.139201	-0.199201	-0.199201	-0.239201	-0.109201	0.230799	-0.019201	-0.179201	-0.159201	-0.069201	-0.159201	-0.179201	0.000799	-0.089201	-0.039201	-0.129201	-0.139201	0.080799	-0.119201	-0.189201	-0.099201	-0.089201	-0.119201	-0.169201	-0.209201	-0.159201	-0.049201	0.080799	-0.189201	-0.159201	-0.039201	-0.179201	-0.179201	-0.049201	-0.109201	0.060799	-0.119201	-0.109201	-0.139201	-0.109201	-0.069201	-0.169201
chr14:100842597:100842680:-@chr14:100841620:100841743:-@chr14:100835424:100835595:-	-0.196494	-0.186494	-0.216494	-0.186494	-0.036494	-0.056494	-0.106494	-0.136494	-0.156494	-0.106494	-0.136494	-0.096494	0.003506	-0.136494	-0.126494	-0.046494	-0.146494	-0.086494	-0.196494	-0.156494	-0.136494	-0.176494	-0.136494	-0.136494	-0.056494	-0.176494	-0.116494	-0.206494	-0.066494	-0.076494	-0.186494	-0.146494	-0.116494	-0.156494	-0.136494	-0.206494	-0.116494	-0.176494	-0.166494	-0.146494	-0.066494	-0.156494	-0.166494	-0.006494	-0.026494	-0.226494	-0.096494	-0.186494	-0.176494
chr14:101295371:101296086|101297871:+@chr14:101298849:101298978:+	-0.177027	-0.177027	-0.157027	-0.167027	-0.027027	-0.127027	-0.157027	-0.157027	-0.157027	-0.147027	-0.097027	-0.157027	-0.157027	-0.167027	-0.147027	-0.137027	-0.047027	-0.127027	-0.157027	0.022973	-0.157027	-0.157027	-0.177027	-0.167027	-0.157027	-0.087027	-0.097027	-0.077027	-0.087027	-0.097027	-0.127027	-0.157027	-0.097027	-0.147027	-0.117027	-0.177027	-0.157027	-0.087027	-0.167027	-0.177027	-0.187027	-0.027027	-0.187027	-0.177027	-0.147027	-0.177027	-0.107027	-0.177027	0.002973
chr14:101295371:101296086:+@chr14:101297758:101297871:+@chr14:101302073:101302216:+@chr14:101302504:101302637:+	-0.113677	-0.113677	-0.123677	-0.103677	0.106323	-0.103677	-0.113677	-0.103677	-0.113677	-0.073677	-0.113677	-0.123677	-0.093677	-0.113677	-0.113677	-0.103677	-0.113677	-0.113677	-0.103677	-0.113677	-0.103677	-0.113677	-0.113677	-0.093677	-0.093677	-0.113677	-0.113677	-0.063677	-0.103677	-0.113677	-0.103677	-0.113677	-0.103677	-0.093677	-0.113677	-0.103677	-0.103677	-0.123677	-0.103677	-0.103677	-0.123677	-0.113677	-0.113677	-0.113677	-0.123677	-0.093677	-0.123677	-0.103677	-0.043677
chr8:67834849:67834960:-@chr8:67834559:67834627:-@chr8:67834165:67834349:-	0.139591	0.069591	-0.090409	-0.170409	0.129591	0.029591	0.099591	0.119591	-0.050409	-0.160409	0.159591	-0.280409	0.009591	0.069591	-0.220409	-0.000409	0.099591	-0.090409	-0.230409	0.089591	-0.020409	0.099591	-0.090409	-0.150409	-0.060409	0.069591	-0.080409	-0.040409	0.049591	-0.010409	-0.130409	-0.070409	-0.010409	-0.120409	0.069591	0.069591	-0.170409	0.029591	-0.080409	-0.070409	0.149591	0.149591	-0.100409	0.049591	0.029591	-0.120409	-0.100409	-0.060409	-0.200409
chr14:21493836:21493935:-@chr14:21492189:21492255:-@chr14:21491400:21491480:-	0.010487	0.140487	-0.229513	-0.009513	0.050487	0.170487	0.090487	0.000487	0.000487	0.000487	-0.219513	0.040487	0.010487	0.070487	0.040487	0.130487	-0.009513	-0.009513	-0.179513	-0.099513	0.100487	0.010487	-0.079513	0.010487	0.010487	-0.139513	-0.079513	0.040487	0.130487	0.080487	0.080487	-0.009513	-0.089513	0.110487	0.030487	-0.059513	-0.059513	0.100487	-0.279513	-0.169513	0.130487	0.110487	-0.169513	0.080487	0.050487	-0.389513	0.040487	0.090487	-0.349513
chr14:53521156:53521347:-@chr14:53518562:53518645:-@chr14:53503458:53513667:-	-0.14698	-0.23698	-0.29698	-0.20698	-0.23698	-0.09698	-0.33698	-0.24698	-0.10698	-0.24698	-0.26698	-0.32698	-0.15698	-0.26698	-0.15698	-0.17698	-0.03698	-0.27698	-0.29698	-0.21698	-0.13698	-0.07698	-0.20698	-0.14698	-0.14698	-0.13698	-0.22698	-0.29698	-0.17698	-0.18698	-0.20698	-0.23698	-0.15698	-0.16698	0.01302	-0.23698	-0.25698	-0.11698	-0.17698	0.01302	0.00302	-0.20698	-0.05698	-0.21698	-0.19698	-0.13698	-0.27698	-0.15698	-0.22698
chr9:35737936-35737745:-@chr9:35737601-35736864:-	-0.326092	-0.236092	-0.206092	-0.156092	-0.066092	-0.196092	-0.076092	-0.106092	-0.116092	-0.016092	-0.136092	-0.186092	-0.146092	-0.096092	0.013908	-0.076092	-0.016092	-0.026092	0.033908	-0.086092	-0.066092	-0.066092	-0.046092	-0.096092	-0.036092	-0.076092	-0.016092	-0.256092	0.013908	-0.096092	-0.176092	-0.036092	-0.026092	-0.056092	-0.166092	-0.176092	0.023908	0.013908	-0.076092	0.133908	-0.206092	-0.156092	-0.036092	-0.166092	-0.086092	-0.096092	-0.186092	0.073908	-0.046092
chr3:156876655:156876764:-@chr3:156874800:156874872:-@chr3:156870825:156870945:-	0.130622	-0.109378	-0.079378	-0.119378	0.170622	0.170622	0.100622	-0.079378	-0.019378	-0.169378	-0.319378	-0.099378	-0.029378	0.250622	-0.249378	-0.099378	0.110622	-0.079378	-0.169378	-0.119378	-0.179378	0.000622	-0.159378	-0.179378	-0.069378	0.080622	-0.189378	-0.069378	-0.099378	-0.049378	-0.109378	-0.099378	0.020622	0.080622	0.260622	-0.159378	-0.019378	-0.059378	-0.119378	0.120622	0.120622	-0.129378	-0.049378	0.170622	-0.189378	-0.289378	-0.119378	0.220622	-0.219378
chr12:53848510:53848653:+@chr12:53849131:53849277:+@chr12:53853056:53853187:+	-0.084423	-0.094423	0.035577	-0.104423	-0.054423	0.005577	-0.114423	-0.074423	-0.094423	-0.084423	-0.054423	0.135577	-0.144423	-0.044423	-0.034423	-0.044423	0.055577	-0.064423	0.065577	-0.054423	-0.004423	0.015577	-0.034423	-0.034423	-0.044423	0.065577	-0.124423	0.055577	0.035577	0.105577	-0.094423	-0.104423	-0.034423	-0.174423	-0.044423	-0.064423	0.055577	-0.104423	0.115577	0.025577	-0.084423	0.005577	-0.024423	-0.154423	-0.174423	0.055577	-0.004423	-0.144423	0.125577
chr16:29824311-29825254:+@chr16:29825654-29827202:+	-0.219627	-0.209627	-0.209627	-0.099627	-0.029627	-0.179627	-0.129627	-0.159627	-0.149627	-0.009627	0.080373	-0.169627	-0.119627	-0.059627	-0.059627	-0.159627	-0.089627	-0.099627	-0.139627	-0.039627	-0.169627	0.000373	-0.099627	-0.119627	-0.049627	-0.139627	-0.129627	-0.139627	-0.009627	-0.079627	-0.149627	-0.069627	-0.079627	-0.059627	-0.139627	-0.199627	-0.129627	-0.129627	-0.119627	-0.079627	-0.109627	-0.079627	-0.089627	-0.139627	0.070373	-0.149627	-0.169627	-0.029627	-0.119627
chr12:53689235:53689423:+@chr12:53690214:53691708:+@chr12:53691829:53691934:+	-0.24833	-0.24833	-0.01833	-0.22833	-0.14833	-0.24833	-0.13833	-0.18833	-0.24833	-0.12833	-0.20833	0.08167	-0.25833	-0.15833	0.11167	-0.12833	-0.08833	-0.04833	0.12167	-0.07833	-0.11833	-0.16833	0.24167	-0.02833	-0.11833	-0.02833	-0.12833	-0.11833	-0.02833	-0.12833	-0.09833	-0.18833	0.03167	-0.24833	-0.23833	-0.10833	-0.06833	-0.15833	0.07167	0.06167	-0.21833	-0.06833	-0.11833	-0.21833	-0.11833	0.04167	-0.16833	-0.12833	0.08167
chr14:101295371:101296124|101297871:+@chr14:101298849:101298978:+	-0.188894	-0.178894	-0.158894	-0.168894	-0.008894	-0.118894	-0.158894	-0.148894	-0.148894	-0.158894	-0.108894	-0.158894	-0.158894	-0.168894	-0.148894	-0.138894	-0.068894	-0.128894	-0.158894	0.021106	-0.148894	-0.148894	-0.178894	-0.158894	-0.158894	-0.068894	-0.098894	-0.068894	-0.078894	-0.088894	-0.118894	-0.148894	-0.088894	-0.138894	-0.118894	-0.178894	-0.158894	-0.088894	-0.168894	-0.178894	-0.188894	-0.018894	-0.178894	-0.168894	-0.148894	-0.178894	-0.108894	-0.178894	0.001106
chr14:101295371:101296124|101297871:+@chr14:101302504:101302637:+	-0.203659	-0.193659	-0.133659	-0.163659	-0.033659	-0.133659	-0.153659	-0.163659	-0.163659	-0.103659	-0.113659	-0.143659	-0.173659	-0.163659	-0.143659	-0.133659	-0.053659	-0.113659	-0.133659	0.006341	-0.143659	-0.153659	-0.173659	-0.143659	-0.163659	-0.053659	-0.093659	-0.053659	-0.083659	-0.073659	-0.113659	-0.153659	-0.053659	-0.153659	-0.133659	-0.153659	-0.123659	-0.093659	-0.133659	-0.163659	-0.193659	-0.023659	-0.173659	-0.163659	-0.143659	-0.133659	-0.083659	-0.173659	0.036341
chrX:48924712-48925626:+@chrX:48926080-48927509:+	-0.305526	-0.315526	-0.295526	-0.205526	-0.075526	-0.085526	-0.045526	-0.195526	-0.095526	-0.045526	-0.255526	-0.265526	-0.125526	-0.335526	-0.295526	-0.005526	-0.285526	0.014474	-0.195526	-0.255526	-0.215526	-0.325526	-0.105526	-0.175526	-0.045526	0.024474	-0.205526	-0.035526	0.114474	-0.075526	-0.095526	-0.145526	-0.155526	-0.125526	-0.085526	-0.185526	-0.055526	-0.065526	-0.145526	-0.115526	0.034474	-0.165526	-0.165526	-0.355526	-0.105526	-0.155526	-0.155526	0.014474	-0.265526
chr11:113105755:113105886:+@chr11:113126596|113126599:113126723:+	-0.042274	-0.122274	-0.332274	-0.202274	-0.072274	0.157726	-0.252274	-0.202274	-0.022274	-0.282274	-0.282274	-0.232274	-0.082274	-0.272274	-0.172274	-0.122274	-0.262274	-0.282274	-0.202274	-0.142274	-0.092274	0.017726	-0.222274	0.007726	-0.312274	-0.242274	-0.232274	-0.282274	-0.092274	0.337726	-0.072274	-0.262274	-0.272274	-0.092274	-0.282274	-0.282274	-0.032274	-0.242274	-0.202274	-0.302274	-0.102274	-0.162274	-0.112274	0.307726	-0.202274	0.187726	0.127726	-0.252274	-0.302274
chr12:42768665:42768876:+@chr12:42778742:42778798:+@chr12:42781258:42781337:+	-0.121847	0.118153	-0.011847	-0.011847	-0.131847	-0.171847	-0.081847	-0.191847	0.008153	-0.321847	-0.281847	-0.371847	0.138153	-0.171847	-0.321847	-0.101847	-0.181847	-0.081847	-0.311847	-0.421847	-0.111847	-0.241847	-0.341847	-0.161847	-0.051847	-0.101847	-0.391847	-0.181847	-0.031847	-0.121847	-0.141847	-0.201847	-0.271847	-0.071847	0.078153	-0.041847	-0.271847	-0.141847	-0.311847	-0.231847	-0.071847	-0.241847	-0.181847	-0.141847	-0.321847	-0.381847	-0.141847	0.048153	-0.171847
chr14:100842597:100842680:-@chr14:100841620:100841740:-@chr14:100835424:100835595:-	-0.203413	-0.203413	-0.223413	-0.183413	-0.033413	-0.063413	-0.123413	-0.123413	-0.153413	-0.113413	-0.143413	-0.083413	0.016587	-0.123413	-0.133413	-0.053413	-0.153413	-0.093413	-0.203413	-0.153413	-0.143413	-0.183413	-0.133413	-0.123413	-0.073413	-0.193413	-0.113413	-0.203413	-0.083413	-0.073413	-0.173413	-0.143413	-0.113413	-0.153413	-0.133413	-0.193413	-0.113413	-0.173413	-0.173413	-0.143413	-0.073413	-0.143413	-0.163413	-0.003413	-0.033413	-0.233413	-0.093413	-0.193413	-0.183413
chr12:51442082:51442261:+@chr12:51442817:51442968:+@chr12:51450133:51450285:+	0.075719	-0.004281	-0.124281	-0.074281	0.025719	-0.054281	0.025719	0.105719	-0.004281	-0.204281	-0.044281	-0.264281	0.055719	-0.124281	-0.184281	-0.034281	0.035719	-0.034281	-0.024281	-0.094281	-0.174281	0.015719	-0.154281	-0.284281	0.015719	-0.164281	-0.054281	0.065719	-0.054281	-0.084281	0.015719	-0.164281	-0.044281	0.005719	-0.074281	0.085719	-0.044281	-0.164281	-0.074281	-0.104281	-0.014281	-0.064281	-0.154281	-0.074281	-0.014281	-0.224281	-0.084281	0.135719	-0.174281
chr1:46655029:46654852|46654914:-@chr1:46654353:46654652:-	-0.059929	-0.039929	0.350071	-0.159929	-0.099929	-0.139929	-0.069929	-0.299929	0.060071	-0.029929	-0.149929	-0.139929	7.1e-05	-0.089929	-0.119929	-0.099929	-0.059929	0.030071	0.010071	0.050071	-0.099929	-0.159929	0.120071	0.050071	-0.029929	7.1e-05	-0.169929	-0.059929	-0.179929	-0.079929	-0.199929	-0.099929	0.020071	0.020071	-0.079929	-0.059929	-0.089929	-0.089929	-0.009929	0.280071	0.020071	-0.119929	0.090071	0.060071	-0.059929	-0.109929	-0.219929	-0.069929	-0.129929
[truncated: 514 more columns]

## Sheet: Figure 1B- CGGA heatmap
event	261	142	189	90	128	307	235	49	190	61	75	131	198	272	256	33	8	140	314	160	83	50	274	301	306	107	137	55	89	228	93	32	188	122	243	15	59	132	104	48	231	74	73	149	67	317	259	154	94
chr11:46680942:46681035:+@chr11:46686399:46686509:+@chr11:46686933:46687069:+	0.33377	0.24377	0.30377	0.19377	0.45377	0.14377	-0.11623	0.17377	0.39377	0.13377	0.41377	0.12377	0.24377	0.22377	0.15377	0.25377	0.15377	0.17377	0.19377	0.22377	0.23377	0.06377	0.34377	-0.07623	0.22377	0.15377	0.15377	0.19377	0.21377	0.09377	0.28377	0.28377	0.11377	0.32377	-0.01623	0.14377	0.04377	0.32377	0.17377	0.11377	0.11377	0.44377	0.23377	0.21377	0.09377	0.05377	0.24377	0.27377	0.31377
chr7:134645284:134645379:+@chr7:134647571:134647685:+@chr7:134650057:134650137:+	-0.0329712	0.137029	0.287029	0.187029	0.327029	0.407029	0.307029	0.0370288	0.107029	0.0970288	0.0870288	0.267029	0.0370288	0.247029	0.0170288	0.377029	0.0270288	-0.0129712	0.507029	0.227029	0.0170288	0.0770288	0.207029	0.0670288	0.437029	-0.0129712	0.0370288	0.257029	0.597029	0.0370288	0.127029	0.147029	0.0770288	0.207029	0.197029	0.0970288	0.0670288	0.0270288	-0.0229712	-0.0229712	0.0170288	-0.0429712	0.00702875	0.287029	0.147029	-0.0729712	0.0270288	0.0970288	0.357029
chr2:55255300:55255356:-@chr2:55252222:55254621:-@chr2:55214627:55214834:-	0.226262	0.076262	0.526262	0.406262	0.166262	0.406262	0.206262	-0.053738	0.026262	0.126262	0.136262	0.216262	0.116262	0.376262	0.186262	0.236262	0.106262	0.286262	0.576262	0.256262	0.126262	0.106262	0.406262	0.106262	0.106262	0.206262	0.206262	0.116262	0.286262	0.126262	0.236262	0.236262	0.116262	0.126262	0.426262	0.416262	0.036262	0.136262	0.116262	0.186262	0.026262	0.106262	0.056262	0.146262	0.096262	-0.023738	0.236262	0.086262	0.156262
chr22:29736645:29736846:-@chr22:29735743:29735763:-@chr22:29734979:29735122:-	0.369233	0.349233	0.259233	0.399233	0.119233	0.399233	0.159233	0.339233	0.159233	0.129233	0.169233	0.259233	0.119233	0.159233	0.299233	0.349233	0.0692332	0.169233	0.289233	0.0892332	0.139233	0.239233	0.189233	0.289233	0.0992332	0.129233	0.0592332	0.319233	0.109233	0.00923323	0.129233	0.229233	0.149233	0.159233	0.229233	-0.0407668	0.0992332	0.179233	0.0892332	0.179233	0.119233	0.189233	0.129233	-0.0407668	0.239233	0.0392332	0.109233	0.129233	0.0592332
chr11:118509880:118509969:+@chr11:118512972:118513112:+@chr11:118514518:118514658:+	0.199233	0.199233	-0.0807668	0.0592332	0.249233	0.149233	0.0592332	-0.0707668	0.259233	0.229233	0.349233	0.0292332	0.189233	0.149233	-0.0807668	0.0792332	0.0492332	0.169233	0.0892332	0.199233	0.169233	0.159233	0.0592332	0.0292332	0.289233	0.0392332	0.109233	0.129233	0.169233	-0.120767	0.279233	0.159233	0.0792332	0.289233	0.00923323	-0.0507668	0.0692332	0.199233	0.519233	0.309233	0.159233	-0.110767	0.249233	0.199233	-0.000766773	0.109233	0.229233	0.259233	0.299233
chr2:97274245:97274401:-@chr2:97272707:97272784:-@chr2:97271057:97271248:-	0.296815	0.336815	0.266815	0.226815	0.246815	0.246815	0.226815	-0.113185	0.496815	0.246815	0.316815	0.186815	0.236815	0.356815	0.146815	0.156815	0.236815	0.0668147	0.246815	0.306815	0.486815	0.0468147	0.416815	0.0568147	0.0868147	0.0868147	0.296815	0.0568147	0.146815	0.216815	0.0568147	0.0568147	0.0668147	0.176815	0.196815	-0.0731853	0.106815	0.0668147	0.136815	0.0068147	0.0668147	0.266815	0.216815	0.276815	0.146815	0.186815	-0.0431853	0.286815	0.116815
chr8:125575023:125575233:-@chr8:125570954:125571073:-@chr8:125569922:125570116:-	0.129383	0.269383	0.179383	0.409383	0.259383	0.109383	0.309383	0.249383	0.199383	0.169383	0.199383	0.249383	0.199383	0.529383	0.459383	0.0593834	0.249383	0.199383	0.319383	0.249383	0.0993834	0.269383	0.0593834	0.419383	0.299383	0.179383	0.179383	0.129383	0.169383	0.189383	0.129383	0.0593834	0.229383	0.0293834	0.339383	0.349383	0.0193834	0.0293834	0.139383	0.309383	0.329383	0.169383	0.109383	0.0793834	0.119383	-0.000616613	-0.0206166	0.139383	-0.150617
chr5:146991869:146991934:-@chr5:146981304:146981374:-@chr5:146965004:146971249:-	0.124537	0.114537	0.0745367	0.0945367	0.134537	0.114537	0.104537	0.0145367	0.0845367	0.134537	0.124537	0.114537	0.0845367	0.0745367	0.104537	0.114537	0.134537	0.134537	0.104537	0.104537	0.0845367	0.114537	-0.00546326	0.104537	0.124537	0.114537	0.104537	0.104537	0.104537	0.0945367	0.114537	0.104537	0.104537	0.124537	0.0445367	0.104537	0.0645367	0.124537	0.104537	0.114537	0.134537	0.114537	0.0245367	0.0545367	0.124537	0.144537	0.114537	0.0945367	0.134537
chr12:6972350:6972472|6972541:+@chr12:6972994:6973137:+	0.257125	0.187125	0.107125	0.157125	0.0471246	0.127125	0.0871246	0.257125	0.277125	0.167125	0.0771246	0.127125	0.127125	0.237125	-0.0428754	0.157125	0.0971246	0.0471246	0.237125	0.227125	-0.0728754	0.0471246	0.177125	0.0171246	0.197125	0.0971246	0.0371246	0.0171246	0.177125	0.127125	0.0171246	0.0971246	0.0971246	0.0171246	-0.0328754	0.0371246	-0.0828754	-0.122875	0.177125	-0.0128754	0.107125	0.217125	0.147125	0.0371246	0.0171246	0.0071246	0.0171246	0.0771246	0.0471246
chr8:125575023:125575233:-@chr8:125570954:125571073:-@chr8:125568473:125568646:-	0.301534	0.251534	0.0215335	0.261534	0.111534	0.121534	0.191534	0.111534	0.0615335	-0.0284665	0.171534	0.171534	0.0115335	0.271534	0.221534	0.121534	0.201534	0.0715335	0.171534	0.0515335	0.0815335	0.231534	-0.0284665	0.291534	0.0715335	0.131534	0.181534	-0.0784665	0.331534	0.211534	0.0315335	-0.0384665	0.0215335	0.0815335	0.191534	0.111534	0.0615335	-0.0384665	0.161534	0.171534	0.261534	-0.0884665	0.281534	0.0315335	0.0615335	-0.108466	-0.118466	0.00153355	0.0815335
chr20:34782134:34782282:+@chr20:34783251:34783286:+@chr20:34785781:34785963:+	0.299585	0.319585	0.0895847	0.339585	0.269585	0.229585	0.229585	0.299585	0.0595847	0.0995847	0.149585	0.189585	0.189585	0.219585	0.209585	0.0995847	0.149585	0.239585	0.249585	0.159585	0.129585	0.0895847	0.0295847	0.0295847	0.209585	0.269585	0.0795847	0.0595847	0.249585	0.199585	-0.0304153	0.0895847	0.0295847	0.169585	0.0795847	0.219585	0.199585	0.179585	0.169585	0.179585	0.269585	0.0995847	0.309585	0.0195847	0.119585	0.0295847	0.169585	0.149585	0.0595847
chr15:57543548:57543621:+@chr15:57544619:57544690:+@chr15:57545460:57545666:+	0.266326	0.236326	0.196326	0.286326	0.00632588	0.0763259	0.0863259	0.496326	0.256326	0.146326	0.236326	0.246326	0.106326	0.456326	0.136326	0.286326	0.346326	0.176326	0.246326	0.0963259	0.126326	-0.00367412	0.356326	0.176326	0.0763259	0.0663259	0.196326	-0.0136741	0.246326	0.296326	0.426326	0.186326	0.0963259	0.0263259	0.266326	0.156326	0.106326	0.0863259	0.0963259	0.0963259	0.136326	0.456326	0.306326	0.0763259	0.0363259	0.0463259	0.276326	0.146326	-0.0336741
chr9:134497183:134497385:-@chr9:134494438:134494596:-@chr9:134477448:134477536:-	0.147348	0.0673482	0.277348	0.237348	0.107348	0.207348	0.197348	0.237348	0.167348	0.187348	0.0573482	0.467348	0.397348	0.137348	0.437348	0.127348	0.177348	-0.0226518	0.187348	0.107348	0.0373482	0.0573482	0.357348	-0.0626518	0.0673482	0.167348	0.187348	0.227348	0.0973482	-0.0326518	0.267348	0.287348	0.127348	0.00734824	0.0373482	0.0373482	0.0973482	0.0473482	0.127348	-0.00265176	0.127348	0.197348	0.0873482	0.0573482	0.0473482	0.0473482	-0.0626518	0.0573482	0.117348
chr9:134497183:134497385:-@chr9:134494438:134494593:-@chr9:134477448:134477536:-	0.165335	0.225335	0.315335	0.235335	0.0953355	0.235335	0.255335	0.325335	0.235335	0.205335	0.125335	0.425335	0.295335	0.105335	0.405335	0.155335	0.205335	-0.0246645	0.0353355	0.175335	-0.0446645	0.155335	0.265335	-0.0546645	0.00533546	0.0853355	0.0653355	0.265335	0.165335	0.0253355	0.185335	0.265335	0.165335	0.0453355	0.0753355	0.165335	0.195335	0.125335	0.0953355	0.0253355	0.0853355	0.185335	0.0653355	0.0653355	0.0353355	-0.00466454	-0.0546645	0.0153355	0.125335
chr1:183515101:183515472:+@chr1:183516238:183516387:+@chr1:183518343:183518423:+	0.296006	0.136006	0.396006	0.216006	0.146006	0.0360064	0.116006	0.356006	0.196006	0.0860064	0.0560064	0.106006	0.0360064	0.206006	0.246006	0.216006	0.116006	0.166006	0.106006	0.246006	0.186006	0.0960064	0.336006	0.346006	0.196006	0.196006	0.196006	-0.00399361	0.0160064	0.406006	0.0260064	0.0860064	0.146006	-0.0539936	-0.0639936	0.366006	0.146006	0.196006	0.00600639	-0.0539936	-0.0439936	0.366006	0.0160064	0.246006	0.0260064	0.00600639	0.126006	-0.0239936	-0.0139936
chr5:61662241:61662308:+@chr5:61668265:61668378:+@chr5:61669514:61669664:+	0.46801	0.30801	0.43801	0.60801	0.17801	0.50801	0.28801	0.38801	0.41801	0.40801	0.0580101	0.0380101	0.19801	0.48801	0.24801	0.0280101	0.0880101	0.18801	0.50801	0.34801	0.13801	0.14801	0.10801	0.39801	0.45801	0.0780101	0.0980101	0.0980101	-0.0119899	0.43801	0.19801	0.27801	0.0180101	0.10801	0.31801	0.35801	-0.0719899	0.0880101	-0.0119899	0.25801	0.0880101	0.30801	-0.16199	-0.00198988	0.0680101	0.24801	-0.0219899	-0.0719899	0.0380101
chr12:50528329:50528485:-@chr12:50526745:50526847:-@chr12:50523581:50524477:-	0.081246	0.221246	0.161246	-0.038754	0.051246	0.171246	0.031246	0.041246	0.011246	0.041246	0.131246	0.041246	0.081246	0.341246	-0.028754	0.191246	0.011246	0.171246	0.161246	0.091246	0.121246	-0.00875399	0.481246	0.021246	0.021246	0.091246	0.141246	0.021246	0.141246	0.131246	0.241246	0.251246	0.051246	0.071246	0.141246	-0.098754	0.111246	0.141246	0.061246	-0.068754	-0.028754	0.121246	0.071246	0.091246	-0.00875399	0.051246	0.221246	0.011246	0.041246
chr2:36805740:36806008:-@chr2:36787928:36788008:-@chr2:36785581:36785656:-	0.183706	0.283706	0.303706	0.0637061	0.303706	0.0137061	0.303706	0.203706	0.433706	0.0437061	0.163706	0.233706	-0.0162939	-0.146294	0.0437061	0.263706	-0.00629393	0.153706	0.263706	0.223706	0.133706	0.153706	-0.0762939	0.0437061	-0.0162939	0.00370607	0.0837061	0.103706	0.00370607	-0.0862939	0.0737061	0.163706	0.0737061	0.263706	0.223706	-0.106294	0.0937061	0.183706	0.233706	0.363706	0.0437061	-0.0362939	0.193706	-0.0162939	0.0837061	0.0737061	0.213706	0.273706	0.143706
chr7:73778585:73778645:+@chr7:73787262:73787366:+@chr7:73790217:73791152:+	0.222748	0.172748	0.142748	0.222748	0.142748	0.232748	0.192748	0.0327476	0.232748	0.142748	0.212748	0.0727476	0.132748	0.182748	0.0627476	0.0827476	0.112748	0.0227476	0.212748	-0.0172524	-0.0172524	0.162748	0.0127476	0.192748	0.222748	-0.0172524	0.152748	0.142748	0.0327476	0.102748	0.152748	0.252748	0.0027476	0.0627476	0.122748	0.0227476	0.152748	0.112748	0.152748	0.0427476	0.0327476	0.0127476	0.0727476	0.0227476	0.0327476	0.202748	0.0227476	0.112748	0.0027476
chr19:11031726:11031803:+@chr19:11032051:11032119:+@chr19:11032291:11033448:+	0.250096	0.250096	0.180096	0.0100958	0.120096	0.240096	0.230096	0.270096	0.140096	0.210096	0.150096	0.190096	0.240096	0.100096	0.190096	0.200096	0.180096	0.0600958	0.0800958	0.160096	0.230096	0.210096	0.230096	0.100096	-0.00990415	0.210096	0.0900958	0.110096	0.180096	0.100096	0.190096	0.120096	0.110096	0.200096	0.240096	0.210096	0.230096	0.260096	0.240096	0.140096	0.150096	0.140096	0.0400958	0.210096	0.170096	-0.189904	0.0100958	0.0100958	0.260096
chr2:204260379:204260503:+@chr2:204261508:204261690:+@chr2:204267299:204267457:+	0.178658	0.248658	0.208658	0.288658	0.0586581	0.0986581	0.0386581	0.528658	0.158658	-0.0213419	0.0186581	0.128658	0.158658	0.358658	0.238658	0.00865815	0.0786581	-0.0113419	0.0886581	0.168658	0.0886581	-0.0413419	0.358658	-0.0513419	-0.0113419	0.108658	0.0986581	0.00865815	0.0486581	0.198658	0.00865815	0.0686581	-0.0113419	0.0486581	0.0686581	0.108658	0.00865815	-0.00134185	-0.0913419	-0.0113419	0.0786581	0.378658	0.0186581	-0.0613419	-0.0213419	-0.0113419	0.0486581	-0.0213419	0.0286581
chr2:159530395:159530512:+@chr2:159533251:159533379:+@chr2:159535093:159535166:+	0.100927	0.200927	0.0309265	0.0409265	0.160927	0.180927	0.0909265	0.230927	0.230927	0.170927	0.170927	0.0709265	0.100927	0.230927	0.160927	0.170927	0.120927	0.190927	0.190927	0.130927	-0.109073	0.250927	0.0509265	-0.119073	0.220927	0.0209265	0.140927	-0.00907348	0.210927	0.150927	0.0709265	0.110927	0.0509265	0.230927	0.0609265	0.170927	0.0709265	0.150927	0.120927	0.0609265	0.130927	-0.199073	0.0909265	0.140927	0.100927	0.180927	0.210927	0.210927	0.230927
chr4:101953424:101953521:-@chr4:101950323:101950352:-@chr4:101944587:101947218:-	0.34246	0.34246	0.17246	0.14246	0.34246	0.22246	0.32246	0.31246	0.27246	0.26246	0.33246	0.0424601	0.28246	-0.15754	0.14246	0.40246	-0.12754	0.28246	0.0724601	0.0824601	0.26246	0.24246	-0.15754	0.0924601	0.25246	0.31246	0.0924601	0.17246	0.0224601	0.22246	0.0824601	0.29246	0.39246	0.20246	0.26246	-0.0475399	0.16246	0.16246	0.23246	0.26246	0.28246	0.14246	0.0824601	0.0424601	0.25246	0.18246	0.0224601	0.0824601	-0.0675399
chr2:70444126:70443885|70444018:-@chr2:70443536:70443631:-	0.0881789	-0.0318211	0.0581789	0.0481789	0.158179	-0.0518211	0.278179	-0.0918211	0.0781789	0.108179	0.0781789	0.118179	0.198179	-0.0918211	0.0481789	0.198179	0.0381789	0.118179	0.0181789	0.218179	0.158179	0.0381789	-0.0518211	0.258179	0.0381789	0.0881789	-0.0318211	0.148179	0.0781789	0.0181789	0.128179	0.0881789	-0.0318211	0.0181789	0.0481789	0.0881789	0.218179	0.278179	0.178179	-0.131821	0.148179	0.0181789	0.0981789	0.0381789	0.0781789	0.218179	0.0281789	0.418179	0.0381789
chr2:127826500:127826607:-@chr2:127825739:127825831:-@chr2:127821509:127821594:-	0.417923	0.437923	0.407923	0.707923	0.187923	0.357923	0.247923	0.367923	0.0379233	0.0479233	0.0379233	-0.0320767	0.107923	0.337923	0.497923	0.107923	0.0479233	0.0679233	0.267923	-0.0720767	0.0379233	0.0779233	0.187923	0.177923	-0.0820767	0.327923	0.167923	0.207923	0.0979233	0.357923	0.0879233	0.157923	0.0979233	-0.00207668	0.457923	0.117923	0.0179233	0.0979233	-0.112077	-0.0720767	0.127923	0.597923	0.00792332	-0.122077	-0.0220767	0.0579233	-0.162077	-0.0520767	-0.102077
chr6:56330876:56330993:-@chr6:56329483:56329554:-@chr6:56328363:56328562:-	0.0769649	0.0669649	0.0169649	0.0869649	-0.00303514	-0.0230351	-0.0430351	-0.0130351	0.0969649	0.0169649	-0.00303514	-0.0630351	-0.0130351	-0.0630351	-0.0130351	0.0169649	-0.0530351	0.0369649	-0.0230351	0.0369649	-0.0130351	-0.00303514	0.0269649	0.0269649	0.0769649	-0.0630351	-0.0130351	-0.0630351	-0.0130351	-0.0330351	0.00696486	-0.0330351	-0.0230351	0.0669649	-0.0630351	-0.0230351	0.0669649	-0.0130351	0.136965	0.0369649	0.0269649	0.166965	-0.0730351	0.00696486	-0.0430351	-0.0330351	0.146965	0.0269649	0.0269649
chr11:70194295:70194526:+@chr11:70197100:70197129:+@chr11:70200407:70200558:+	0.308882	0.178882	0.348882	0.158882	0.128882	0.358882	0.138882	0.0388818	0.168882	0.0988818	0.258882	0.108882	0.0888818	0.198882	0.208882	0.348882	-0.00111821	0.118882	0.0388818	0.0888818	0.138882	0.00888179	0.0588818	0.218882	0.228882	0.128882	0.0988818	0.228882	0.0688818	0.0588818	0.00888179	0.138882	-0.0311182	0.108882	-0.0211182	0.0688818	-0.0311182	0.118882	0.128882	0.0188818	0.0288818	0.368882	-0.0611182	-0.0211182	0.0788818	-0.0311182	-0.0311182	-0.0111182	-0.00111821
chr7:150817074:150817232:+@chr7:150817607:150817832:+@chr7:150820881:150820973:+	0.0403514	0.180351	0.000351438	0.140351	0.230351	0.120351	0.130351	-0.119649	-0.0796486	0.220351	0.0503514	-0.0496486	-0.0496486	-0.0196486	-0.0496486	0.0403514	-0.109649	0.000351438	0.240351	0.000351438	-0.0996486	-0.0196486	-0.179649	0.400351	0.210351	0.0503514	-0.139649	0.0303514	0.0403514	0.120351	0.0503514	-0.159649	-0.0596486	0.170351	0.0503514	0.0803514	0.110351	0.150351	0.0103514	0.200351	0.170351	-0.159649	0.0403514	-0.0196486	0.0703514	0.150351	0.0703514	-0.0296486	0.0603514
chr9:134497183:134497385:-@chr9:134480318:134480575:-@chr9:134477448:134477536:-	0.0334505	0.29345	0.24345	0.15345	0.16345	0.12345	0.14345	0.10345	0.19345	0.10345	0.0934505	0.35345	0.44345	0.26345	0.26345	0.15345	0.36345	-0.00654952	0.0234505	0.0634505	-0.0865495	0.0534505	0.25345	-0.0765495	-0.00654952	0.0434505	0.21345	0.12345	0.24345	0.0434505	0.26345	0.0934505	0.00345048	0.0334505	-0.00654952	-0.0465495	0.0934505	0.0334505	0.0334505	0.0334505	0.0834505	0.0834505	0.27345	0.0134505	0.0234505	-0.0365495	-0.0665495	0.11345	0.0434505
chr7:107832173:107832297:-@chr7:107831698:107831727:-@chr7:107830089:107830190:-	0.270606	0.320606	0.140606	0.230606	-0.0393939	0.0506061	-0.0993939	0.520606	0.110606	-0.0293939	0.140606	0.0506061	0.0106061	0.620606	0.200606	0.0706061	0.250606	0.0806061	0.0206061	0.0606061	0.0306061	0.0306061	0.310606	0.310606	-0.0493939	-0.0193939	0.280606	-0.0393939	0.230606	0.270606	0.0406061	0.0506061	-0.0293939	-0.0393939	-0.0293939	0.200606	0.0306061	0.000606053	-0.0293939	-0.0893939	0.110606	0.520606	-0.0193939	0.0706061	0.0506061	-0.0693939	0.0106061	0.0206061	0.0206061
chr12:56567480:56567633:-@chr12:56566721:56566813:-@chr12:56566369:56566488:-	0.324409	0.234409	0.134409	0.224409	0.234409	0.124409	0.114409	0.0644089	0.164409	0.164409	0.124409	0.0444089	0.154409	0.154409	0.204409	0.214409	0.134409	0.174409	0.164409	0.304409	0.274409	0.184409	0.124409	0.144409	0.204409	0.0344089	0.0344089	0.0844089	0.0744089	0.0744089	0.134409	0.0944089	0.144409	0.184409	0.0544089	0.154409	-0.0155911	0.194409	0.0944089	0.0244089	-0.0655911	0.0444089	0.0444089	0.0644089	0.0544089	0.164409	-0.115591	0.114409	0.0144089
chr10:49628198:49628363:+@chr10:49632131:49632202:+@chr10:49632557:49632628:+@chr10:49633931:49634113:+	0.218608	0.328608	0.258608	0.458608	0.0786084	0.218608	0.208608	0.378608	0.288608	0.198608	0.198608	-0.0513916	0.188608	0.458608	0.348608	0.218608	0.258608	-0.00139155	0.278608	0.188608	-0.0313916	0.0186084	0.238608	0.448608	0.188608	0.0986084	0.208608	0.178608	0.138608	0.258608	0.0286084	0.288608	0.0186084	-0.0613916	0.478608	0.268608	0.00860845	0.0486084	-0.0913916	0.138608	-0.0813916	0.278608	0.0786084	0.128608	0.0786084	0.0886084	-0.00139155	0.0286084	0.0286084
chr14:103958114:103958371:+@chr14:103964839:103964865:+@chr14:103966493:103966537:+@chr14:103969219:103970166:+	0.174026	0.314026	0.104026	0.274026	0.0640256	-0.0459744	0.114026	0.334026	0.164026	-0.0159744	0.104026	0.0640256	0.174026	0.294026	0.174026	0.184026	0.324026	-0.105974	0.194026	-0.0359744	-0.165974	0.00402556	0.0740256	0.274026	0.184026	0.0840256	0.134026	-0.215974	0.0740256	0.144026	0.124026	-0.135974	0.0240256	0.0140256	0.124026	0.114026	0.124026	-0.0559744	0.174026	0.104026	0.174026	0.114026	0.114026	0.154026	0.164026	-0.255974	0.224026	0.174026	0.0740256
chr2:220364843-220364940:+@chr2:220366198-220366759:+	0.253131	0.323131	0.223131	0.533131	0.273131	0.303131	0.323131	0.263131	0.283131	0.193131	0.303131	0.303131	0.323131	-0.076869	0.403131	0.303131	-0.00686901	0.163131	0.303131	0.133131	0.233131	0.183131	-0.126869	0.323131	0.323131	0.273131	0.243131	0.273131	0.013131	0.133131	0.363131	0.503131	0.213131	0.323131	0.343131	0.233131	0.363131	0.493131	0.073131	0.213131	0.073131	0.103131	0.093131	0.223131	0.093131	0.223131	0.383131	0.163131	0.013131
chr11:57573354:57573507:+@chr11:57573933:57573950:+@chr11:57574387:57574455:+	0.00589137	0.145891	0.465891	0.185891	0.165891	0.265891	0.265891	0.235891	0.135891	0.135891	0.125891	0.00589137	0.145891	0.0858914	0.265891	0.195891	0.0758914	0.00589137	0.145891	0.0858914	0.0358914	0.00589137	0.265891	0.495891	0.325891	0.305891	0.0658914	0.185891	0.105891	-0.114109	0.0358914	0.455891	0.135891	0.205891	0.0758914	0.0858914	-0.00410863	0.195891	0.125891	0.185891	-0.0141086	0.435891	0.0858914	0.0158914	-0.0541086	0.155891	0.315891	0.0958914	0.0758914
chr11:73141735:73141815:-@chr11:73136067:73136093:-@chr11:73130919:73131044:-	0.169396	0.219396	0.159396	0.0793962	0.169396	0.159396	0.159396	0.0693962	-0.0306038	0.109396	0.229396	0.269396	0.0693962	-0.0406038	-0.0406038	0.129396	-0.0306038	0.0593962	0.149396	0.00939617	0.219396	0.189396	-0.210604	0.159396	0.0593962	0.259396	0.0993962	0.229396	0.169396	0.0793962	0.109396	-0.0506038	0.149396	0.259396	0.0593962	-0.0306038	0.199396	0.179396	0.219396	0.159396	0.219396	-0.000603834	0.159396	-0.0106038	0.229396	0.149396	-0.0506038	0.189396	-0.0706038
chr16:30006424:30006538:-@chr16:30005969:30006164:-@chr16:30004961:30005129:-	0.0764537	-0.113546	-0.0435463	0.246454	0.116454	-0.0135463	0.216454	-0.163546	-0.00354633	-0.0135463	0.0164537	-0.00354633	-0.00354633	0.0664537	0.136454	0.196454	0.0164537	0.236454	0.136454	0.316454	-0.00354633	0.116454	0.00645367	0.0264537	0.136454	0.276454	-0.133546	0.196454	-0.0135463	0.146454	0.0364537	-0.0935463	0.136454	0.246454	0.236454	0.156454	-0.0535463	0.256454	0.0264537	0.0964537	-0.0935463	-0.0435463	0.166454	0.106454	0.0364537	-0.223546	-0.0435463	0.0964537	0.0564537
chr15:72499069:72499221:-@chr15:72495363:72495529:-@chr15:72494795:72494961:-@chr15:72492815:72492996:-	0.302236	0.322236	0.112236	0.182236	0.0322364	-0.0177636	0.0422364	0.362236	-0.0177636	-0.0277636	-0.0177636	-0.0177636	0.0822364	0.192236	0.0222364	-0.0477636	0.0322364	0.0122364	-0.0677636	-0.0877636	0.00223642	-0.0477636	0.102236	0.0422364	-0.0477636	-0.0277636	0.0322364	-0.0477636	0.0522364	0.182236	-0.0877636	0.0422364	-0.0677636	0.0222364	0.00223642	0.0622364	0.0522364	-0.0677636	0.0222364	-0.0177636	0.182236	0.0622364	0.0322364	-0.0577636	-0.0477636	-0.0377636	-0.0877636	-0.0477636	-0.0777636
chr2:74173846:74174033:+@chr2:74177712:74177859:+@chr2:74185273:74185372:+	0.185815	0.145815	0.235815	0.315815	0.215815	0.275815	0.165815	0.0458147	0.215815	0.205815	0.185815	0.155815	0.145815	0.225815	0.225815	0.295815	-0.0041853	0.0958147	0.205815	0.0558147	0.115815	0.205815	0.135815	0.185815	0.225815	0.0958147	0.125815	0.105815	0.0558147	0.0358147	0.0858147	0.0358147	0.125815	0.0958147	0.225815	-0.0541853	0.105815	0.0458147	-0.0441853	0.0758147	0.0158147	0.0058147	-0.134185	-0.0841853	0.0858147	0.0058147	-0.114185	0.255815	0.0358147
chr6:33409358:33409536:+@chr6:33410230:33410271:+@chr6:33410666:33411737:+	0.314249	0.134249	-0.0757508	0.224249	0.174249	0.0342492	0.0442492	0.184249	0.134249	0.0442492	-0.0557508	-0.0857508	0.0842492	-0.0557508	-0.135751	0.0842492	-0.0457508	-0.0957508	0.0542492	-0.0457508	0.0242492	-0.0057508	-0.0157508	0.194249	0.0742492	0.0142492	0.0342492	-0.115751	0.134249	0.0142492	-0.0257508	-0.0457508	0.104249	0.0042492	0.0542492	-0.0457508	0.134249	0.0442492	-0.105751	0.0142492	0.134249	-0.145751	-0.0157508	-0.155751	0.284249	0.0842492	0.0942492	-0.0657508	-0.0757508
chr11:65769550:65769984|65770041:+@chr11:65771097:65771617:+	0.184856	0.334856	-0.0151438	-0.0551438	0.0548562	0.0848562	0.0848562	0.544856	0.134856	0.0448562	-0.0351438	0.0748562	-0.0451438	-0.125144	-0.125144	-0.0351438	-0.0751438	0.0448562	-0.0351438	-0.0651438	0.0448562	-0.0951438	0.134856	0.404856	-0.175144	0.0848562	0.114856	-0.0751438	0.204856	-0.155144	0.224856	-0.0551438	0.0848562	0.0548562	-0.0951438	-0.0451438	0.264856	0.0448562	0.104856	-0.0151438	0.0648562	-0.0451438	0.174856	-0.0551438	0.0948562	-0.0151438	-0.0751438	0.0148562	0.0348562
chr16:30006424:30006538:-@chr16:30005227:30006164:-@chr16:30004961:30005129:-	0.0438339	-0.0861661	-0.0461661	0.193834	0.153834	-0.206166	0.183834	-0.0461661	0.133834	-0.0161661	0.113834	0.00383387	-0.0261661	0.00383387	0.173834	0.153834	0.0138339	0.263834	-0.0361661	0.223834	0.0538339	0.123834	-0.0361661	0.163834	-0.0861661	0.243834	-0.0261661	0.153834	0.0538339	0.00383387	0.00383387	-0.0261661	0.0738339	0.243834	0.233834	0.0938339	0.0138339	0.203834	0.103834	0.113834	-0.156166	-0.0861661	0.143834	0.143834	0.0938339	-0.286166	-0.0261661	0.0538339	0.163834
chr2:9528423:9528675:+@chr2:9531191:9531325:+@chr2:9533611:9533776:+	0.149549	0.109549	0.149549	0.0595492	0.119549	0.189549	0.149549	0.179549	0.119549	0.179549	-0.0704508	0.0895492	0.149549	-0.0104508	0.119549	0.0995492	0.0795492	0.0295492	0.169549	0.0995492	0.0895492	-0.0204508	0.0595492	0.0695492	0.159549	0.0895492	0.129549	0.0495492	0.0195492	0.0995492	0.0595492	-0.0304508	0.189549	0.189549	0.149549	0.0595492	-0.0504508	-0.000450834	-0.0104508	0.159549	0.0395492	0.119549	0.139549	-0.0104508	0.159549	0.129549	0.129549	0.179549	0.139549
chr17:57762948:57763169:+@chr17:57764362:57764382:+@chr17:57767997:57768072:+	0.0278914	0.0178914	0.167891	0.117891	0.297891	0.167891	0.247891	-0.0821086	0.237891	0.287891	0.287891	0.187891	0.187891	-0.152109	0.187891	0.337891	0.137891	0.247891	0.177891	0.237891	0.267891	0.267891	0.00789137	0.267891	0.0978914	0.0778914	0.0778914	0.267891	0.0878914	-0.0121086	0.137891	0.137891	0.327891	0.257891	0.167891	0.0178914	0.167891	0.297891	0.107891	0.187891	0.0578914	-0.0221086	0.147891	0.0378914	0.167891	0.197891	0.247891	0.177891	0.0378914
chr14:103964839:103964865:+@chr14:103966493:103966537:+@chr14:103969219:103970166:+	0.09377	0.16377	-0.14623	0.17377	0.15377	0.11377	0.10377	0.08377	0.08377	0.11377	0.09377	0.16377	0.15377	-0.17623	0.09377	-0.07623	0.14377	-0.08623	0.01377	-0.00623003	0.00376997	0.03377	-0.29623	-0.02623	0.14377	0.11377	-0.15623	0.03377	0.07377	-0.00623003	0.15377	-0.18623	0.13377	0.11377	0.09377	-0.03623	0.07377	0.05377	0.16377	0.15377	0.14377	0.00376997	0.14377	0.07377	0.15377	-0.07623	-0.08623	0.08377	0.00376997
chr16:447192:447313:+@chr16:448208|448990:449123:+	0.178594	0.178594	-0.0514058	-0.0514058	0.428594	0.458594	0.00859425	0.0285942	0.538594	-0.0614058	0.0985942	0.158594	0.268594	0.0185942	-0.151406	-0.0114058	0.358594	-0.0314058	0.388594	-0.0714058	0.218594	-0.101406	-0.151406	-0.0114058	-0.131406	0.0885942	-0.111406	0.0785942	0.0985942	-0.111406	-0.0414058	0.218594	-0.0214058	0.128594	0.118594	-0.121406	-0.121406	0.0985942	-0.0714058	-0.101406	0.208594	-0.0214058	-0.0214058	-0.0114058	-0.101406	-0.0514058	-0.151406	-0.0514058	0.178594
chr5:171433462:171433877:-@chr5:171430185:171430314:-@chr5:171423894:171424055:-@chr5:171337576:171337801:-	0.0261981	0.0461981	0.0661981	-0.0438019	0.0961981	0.0561981	0.0761981	-0.0338019	0.0161981	0.0861981	0.0861981	0.0661981	0.0761981	0.0261981	0.0761981	0.0461981	0.0461981	0.0261981	-0.00380192	0.0761981	0.0661981	0.0761981	0.0961981	0.0861981	0.0561981	0.0661981	0.0261981	0.0561981	0.0561981	0.0761981	0.0961981	0.0361981	0.0961981	0.0961981	0.0661981	0.0861981	-0.0938019	0.0661981	0.0561981	0.0261981	0.0161981	-0.0538019	0.0761981	0.00619808	0.0461981	-0.113802	0.0761981	0.0361981	0.0861981
chr16:70713533:70713607:-@chr16:70713218:70713226:-@chr16:70712155:70712312:-	0.121981	0.0519808	0.0419808	0.101981	0.0819808	0.221981	0.0719808	-0.0480192	0.201981	0.0719808	0.131981	-0.0780192	0.0319808	0.221981	0.0119808	-0.0780192	0.101981	0.0619808	0.271981	0.0419808	0.0219808	0.0219808	-0.0280192	0.471981	0.181981	0.0619808	0.121981	0.121981	0.111981	0.0719808	0.251981	0.0419808	0.0419808	0.0819808	0.111981	0.0819808	0.0919808	-0.0280192	0.171981	0.141981	0.0819808	0.101981	0.0419808	0.0619808	0.0619808	-0.0180192	-0.0180192	-0.0480192	-0.0480192
chr1:228327929:228328064:+@chr1:228329334:228329530:+@chr1:228333212:228333325:+	0.0788818	0.138882	-0.0411182	-0.0311182	0.228882	0.0188818	-0.0311182	-0.0211182	0.218882	-0.0311182	-0.0211182	-0.0211182	0.0388818	-0.0211182	-0.0311182	-0.0411182	-0.0111182	-0.0211182	0.118882	-0.0411182	-0.00111821	-0.0211182	-0.0511182	0.238882	-0.0611182	0.0288818	-0.0711182	-0.0211182	0.0188818	-0.0311182	-0.0811182	-0.0411182	-0.0511182	-0.0511182	0.188882	-0.0711182	-0.0511182	-0.0711182	-0.0111182	-0.0411182	0.138882	-0.0511182	-0.0611182	-0.0111182	-0.0611182	-0.0711182	-0.0711182	-0.0811182	0.208882
chr1:17934297:17934472:+@chr1:17939553:17939669:+@chr1:17942589:17942697:+	0.187001	0.107001	0.377001	0.317001	0.0670007	0.157001	0.0970007	0.157001	0.137001	0.0970007	0.317001	-0.0129993	0.0370007	0.197001	0.307001	0.0970007	0.0570007	0.0270007	-0.0229993	0.0470007	0.0370007	-0.0329993	0.287001	0.157001	-0.0429993	0.137001	-0.0529993	0.0370007	0.267001	-0.0329993	0.287001	0.107001	0.0570007	0.207001	0.0470007	-0.0429993	0.237001	0.0870007	0.167001	-0.0329993	-0.00299929	0.237001	0.0370007	0.0170007	0.0170007	0.0370007	-0.0429993	-0.0129993	0.0370007
chr6:116892583:116892818:+@chr6:116894021:116894148:+@chr6:116895221:116895334:+	0.0751757	0.0651757	0.265176	0.0751757	0.0451757	0.0751757	0.0451757	-0.0348243	0.0351757	0.165176	0.00517572	0.0751757	0.125176	0.405176	0.0151757	0.145176	0.265176	-0.00482428	0.175176	0.0351757	-0.00482428	-0.0548243	0.185176	0.245176	-0.00482428	0.0151757	-0.0248243	-0.0148243	0.0251757	0.0951757	0.00517572	0.375176	-0.0148243	0.0451757	0.105176	-0.0748243	-0.0548243	0.0851757	0.105176	-0.0448243	0.0251757	0.235176	0.0251757	0.0451757	-0.0148243	0.0251757	-0.0248243	0.125176	0.0351757
chr17:7096264:7096436:-@chr17:7095212:7095321:-@chr17:7094586:7094677:-	0.240032	0.220032	0.190032	0.0700319	0.230032	0.160032	0.0900319	0.260032	0.170032	0.110032	0.110032	0.0100319	0.0600319	0.150032	0.0400319	-0.0399681	3.19E-05	3.19E-05	0.190032	0.0100319	3.19E-05	0.120032	-0.0899681	0.190032	0.250032	0.0500319	0.0200319	0.180032	-0.0199681	0.0900319	0.0500319	0.200032	0.0400319	0.190032	-0.00996805	0.100032	-0.0299681	-0.00996805	0.0100319	0.0100319	0.170032	-0.0199681	3.19E-05	-0.00996805	-0.109968	0.110032	-0.239968	-0.0499681	0.0700319
chr5:179044111-179044052:-@chr5:179043959-179043870:-	-0.147125	0.0828754	-0.137125	-0.0571246	0.382875	0.0428754	0.0028754	-0.0571246	0.412875	-0.117125	0.0028754	0.0528754	-0.0371246	-0.0971246	-0.167125	-0.0971246	0.212875	-0.0071246	0.0128754	-0.107125	0.0728754	0.0328754	-0.0671246	0.422875	0.0728754	0.102875	-0.197125	0.0628754	-0.127125	-0.197125	-0.0371246	0.0428754	-0.147125	0.132875	-0.0671246	-0.0671246	-0.0471246	-0.0371246	-0.0471246	-0.157125	-0.157125	-0.167125	0.0428754	-0.0371246	-0.0171246	-0.137125	-0.0971246	-0.147125	-0.147125
chr18:9563376:9563548:-@chr18:9562920:9563044:-@chr18:9561978:9562073:-	0.0392013	0.169201	-0.0907987	0.269201	-0.0107987	-0.0107987	-0.000798722	0.00920128	0.149201	0.0192013	-0.140799	0.0692013	-0.120799	-0.0307987	-0.100799	0.0192013	0.0492013	0.0792013	0.189201	0.0392013	0.119201	0.0392013	-0.150799	0.0892013	0.159201	-0.0607987	0.0292013	-0.130799	0.159201	0.119201	-0.0607987	0.00920128	-0.0607987	0.0692013	0.00920128	0.0392013	0.139201	0.0392013	0.0392013	0.249201	0.199201	-0.150799	0.0192013	0.0692013	0.0392013	-0.0407987	0.149201	0.0192013	-0.0407987
chr20:35864983:35865112:+@chr20:35866805:35866852:+@chr20:35869706:35870025:+	0.132396	0.0623962	0.162396	0.142396	0.0923962	0.122396	0.0723962	-0.0276038	0.0223962	0.0423962	0.0123962	-0.00760383	0.112396	0.112396	0.00239617	-0.0176038	-0.00760383	0.0123962	0.0623962	0.0123962	0.00239617	-0.00760383	0.262396	0.272396	0.162396	0.0223962	0.0723962	0.0423962	-0.0376038	0.0923962	-0.00760383	0.0423962	-0.0476038	0.0123962	0.0623962	-0.0776038	-0.0376038	0.00239617	0.0423962	0.0723962	0.00239617	0.0723962	0.0923962	0.0423962	0.00239617	-0.0176038	-0.0576038	0.0623962	-0.0376038
chr10:123987352:123987523:+@chr10:123988861:123989001:+@chr10:123996910:123997053:+	0.291042	0.481042	-0.0189585	0.221042	0.0510415	0.0410415	0.00104153	0.411042	-0.0689585	0.0510415	-0.0289585	0.171042	-0.0589585	0.121042	0.00104153	0.101042	0.111042	-0.0189585	-0.0689585	0.00104153	-0.0589585	-0.0189585	-0.188958	-0.00895847	0.0310415	-0.108958	0.0610415	-0.0489585	0.0410415	0.101042	-0.0189585	-0.178958	-0.0389585	-0.0889585	0.111042	-0.0289585	0.121042	-0.0689585	-0.0889585	0.201042	0.101042	-0.118958	0.161042	-0.0489585	0.0810415	-0.108958	-0.0189585	0.0810415	0.141042
chr3:33450728:33450838:-@chr3:33450182:33450289:-@chr3:33444293:33444396:-	-0.0653674	0.234633	0.174633	-0.0353674	0.304633	-0.0453674	0.0946326	0.0746326	0.0446326	0.134633	-0.0553674	0.174633	0.134633	0.0746326	-0.0553674	0.284633	0.0846326	0.134633	-0.0653674	0.124633	0.164633	-0.0853674	0.0646326	-0.0553674	0.184633	0.204633	0.0746326	0.0446326	0.0846326	0.0746326	0.184633	0.204633	0.214633	0.124633	-0.0153674	0.214633	0.334633	0.274633	0.254633	0.0646326	0.304633	0.144633	0.194633	-0.135367	0.364633	0.184633	0.0546326	0.214633	0.214633
chr11:57505080:57505140:+@chr11:57505308|57505385:57505498:+	0.133003	0.103003	0.0530032	0.193003	0.0430032	0.0830032	-0.0469968	0.273003	0.213003	0.0130032	-0.0169968	-0.0169968	-0.0869968	-0.0669968	0.0130032	0.0730032	0.0230032	-0.0269968	-0.0969968	-0.0469968	-0.00699681	-0.0969968	0.103003	-0.0969968	-0.0569968	0.163003	0.0030032	0.0130032	0.173003	-0.0469968	-0.0369968	0.0830032	0.0130032	-0.0469968	0.143003	-0.0569968	-0.0669968	0.0630032	0.0630032	0.0830032	0.0030032	-0.0369968	-0.0169968	-0.0769968	0.0930032	-0.0269968	-0.0769968	0.0230032	0.0730032
chr17:7810671:7810806:+@chr17:7810919:7811020:+@chr17:7811212:7811337:+	0.108626	-0.291374	0.198626	0.258626	0.0986262	-0.121374	0.318626	0.278626	0.258626	0.268626	0.268626	-0.0113738	0.148626	-0.131374	0.198626	0.278626	0.0086262	0.188626	-0.251374	0.198626	0.218626	0.328626	0.0986262	0.128626	-0.231374	0.258626	-0.231374	0.278626	0.108626	-0.161374	0.118626	0.0486262	0.158626	0.338626	0.258626	0.158626	0.278626	0.308626	0.118626	-0.171374	-0.0913738	0.0886262	0.0986262	0.0586262	0.0386262	-0.201374	-0.181374	0.0086262	-0.0513738
chr2:136396466:136396692:+@chr2:136399106:136399360:+@chr2:136402949:136403097:+	0.219939	0.269939	0.269939	0.359939	0.0899393	0.119939	0.259939	0.179939	0.169939	0.339939	0.309939	0.159939	-0.170061	0.199939	0.0699393	0.189939	0.119939	0.289939	0.229939	-0.0100607	-0.0600607	0.149939	0.189939	0.229939	0.119939	0.139939	-0.0100607	-0.190061	0.179939	0.0299393	0.119939	0.159939	0.0099393	0.109939	0.129939	0.319939	0.0099393	0.239939	0.129939	-0.0600607	0.299939	0.229939	0.169939	0.219939	0.129939	0.0199393	0.0499393	0.259939	0.0899393
chr5:171433462:171433877:-@chr5:171423894:171424055:-@chr5:171337576:171337801:-	0.00289457	0.0628946	0.122895	-0.227105	0.192895	0.232895	0.332895	-0.0571054	0.222895	0.242895	0.252895	-0.0171054	0.0828946	-0.00710543	0.0428946	0.0928946	0.102895	0.0228946	0.0128946	0.00289457	-0.0171054	0.162895	0.0828946	0.302895	0.0828946	0.0828946	-0.0471054	0.162895	0.0728946	0.0128946	0.192895	0.0728946	0.0828946	0.0828946	0.122895	0.152895	-0.107105	0.342895	0.152895	-0.0371054	-0.0371054	-0.177105	0.102895	-0.0171054	0.112895	0.152895	0.122895	0.0728946	0.122895
chr3:52001342:52001482:-@chr3:51996826:51996908:-@chr3:51995176:51995320:-	0.126901	0.086901	0.246901	0.126901	0.196901	0.296901	0.196901	-0.103099	0.066901	0.086901	0.076901	0.186901	0.256901	0.076901	-0.063099	0.116901	0.056901	0.146901	0.386901	0.016901	0.126901	0.026901	-0.163099	0.256901	0.036901	0.196901	-0.103099	0.036901	0.096901	0.066901	-0.073099	0.276901	0.106901	0.146901	0.396901	0.036901	0.016901	0.136901	-0.173099	-0.113099	0.016901	-0.113099	-0.083099	-0.063099	0.026901	-0.00309904	-0.183099	-0.113099	0.076901
chr12:89992894:89993076:-@chr12:89992367:89992520:-@chr12:89981826:89985072:-	0.469681	0.569681	0.339681	0.0696805	-0.0503195	0.0996805	-0.0103195	0.599681	-0.100319	-0.0103195	-0.110319	-0.0503195	0.239681	0.0196805	0.119681	-0.0903195	0.139681	-0.0303195	-0.0803195	-0.100319	0.129681	0.0696805	-0.130319	0.0496805	0.0296805	0.179681	-0.130319	-0.100319	0.0296805	0.279681	-0.0903195	-0.0303195	-0.100319	0.129681	-0.000319489	0.0296805	0.209681	-0.130319	-0.0103195	-0.0703195	0.299681	-0.0703195	0.379681	-0.100319	-0.140319	-0.120319	-0.0703195	0.0296805	-0.130319
chr8:54934623:54935008:-@chr8:54922990:54923052:-@chr8:54912505:54912610:-	0.0604473	0.0604473	0.0504473	-0.629553	0.0804473	-0.00955272	0.0704473	0.0104473	0.0304473	0.0204473	0.0804473	-0.00955272	-0.00955272	0.0404473	0.0304473	0.0204473	0.0404473	0.0904473	-0.0495527	0.000447284	0.0704473	0.110447	0.0904473	-0.119553	0.0404473	0.0904473	-0.0695527	0.0904473	-0.0195527	-0.359553	0.0704473	0.0804473	0.0904473	0.0704473	0.0704473	-0.169553	0.0704473	0.0904473	0.0804473	0.0404473	0.0504473	-0.0195527	0.0904473	-0.109553	0.0604473	-0.239553	-0.189553	0.0604473	0.100447
chr5:887476:887586:-@chr5:886822|886882:886707:-	0.0890096	0.15901	0.24901	0.27901	-0.000990415	0.0790096	-0.0309904	0.28901	0.14901	-0.0109904	0.0790096	0.0390096	0.0590096	0.19901	0.15901	0.16901	-0.0909904	0.0690096	-0.0209904	-0.000990415	0.18901	-0.0409904	-0.19099	0.19901	-0.0109904	-0.0509904	0.12901	0.11901	0.0190096	0.16901	-0.12099	-0.12099	0.11901	-0.0509904	-0.0809904	0.12901	0.0290096	0.11901	-0.0309904	-0.000990415	-0.0909904	-0.0209904	0.0490096	-0.0909904	-0.13099	0.27901	0.18901	0.18901	-0.20099
chr1:228327929:228328064:+@chr1:228328825:228328989:+@chr1:228333212:228333325:+	0.224952	0.284952	-0.0950479	0.124952	0.304952	0.0549521	-0.0650479	0.144952	0.254952	-0.0650479	-0.00504792	-0.145048	0.144952	-0.185048	-0.0950479	-0.115048	0.0849521	-0.0450479	0.0249521	-0.00504792	-0.0450479	-0.0150479	-0.205048	0.234952	-0.215048	0.224952	-0.145048	-0.0150479	-0.0650479	-0.175048	-0.165048	0.0549521	-0.0950479	-0.0350479	0.294952	-0.235048	-0.0950479	-0.165048	-0.00504792	0.0249521	0.224952	-0.105048	-0.125048	0.00495208	-0.205048	-0.195048	-0.215048	-0.175048	0.244952
chr10:120101782:120101839:-@chr10:120101239:120101439:-@chr10:120095694:120095935:-	-0.0277188	-0.137719	0.202281	0.00228115	0.00228115	0.202281	0.0622812	0.0522811	0.00228115	0.102281	-0.187719	0.0422812	-0.0977188	0.302281	-0.137719	-0.0677188	-0.00771885	-0.127719	0.232281	-0.0377188	-0.0377188	-0.0877189	-0.127719	0.302281	0.282281	0.122281	0.102281	0.0922812	-0.0277188	0.322281	-0.187719	-0.00771885	0.132281	0.0122811	-0.0577189	0.272281	-0.0877189	0.212281	-0.00771885	0.112281	0.00228115	-0.157719	0.0122811	-0.0877189	0.0322812	-0.0277188	0.232281	-0.00771885	-0.0177189
chr14:104195428:104195519:+@chr14:104196130:104196183:+@chr14:104198957:104199099:+	0.275974	0.295974	0.165974	0.345974	0.145974	0.155974	0.105974	0.345974	0.105974	0.00597444	0.125974	0.315974	0.0159744	-0.00402556	0.145974	0.335974	0.0259744	0.135974	-0.0840256	0.0359744	-0.0440256	0.0359744	-0.0640256	0.00597444	0.0659744	0.285974	0.295974	0.155974	0.0259744	0.0759744	0.0959744	-0.0540256	0.0359744	0.0359744	-0.104026	0.235974	0.195974	-0.0540256	0.115974	0.0459744	0.195974	0.365974	0.185974	0.265974	0.105974	-0.00402556	0.0759744	-0.0140256	0.00597444
chr14:69345706:69345786:-@chr14:69345175:69345240:-@chr14:69343799:69343957:-	0.0328754	0.512875	0.202875	0.0028754	-0.0471246	-0.0371246	0.0928754	0.352875	-0.0971246	-0.0371246	0.0028754	0.0628754	0.112875	-0.117125	0.0028754	-0.0371246	0.112875	-0.0471246	0.182875	0.0228754	0.252875	-0.0271246	0.0028754	0.182875	-0.0871246	0.0828754	-0.0971246	-0.0771246	-0.0171246	0.0128754	-0.117125	-0.0171246	-0.0171246	0.0628754	-0.0871246	-0.0171246	0.122875	0.0028754	-0.0271246	0.102875	0.232875	-0.107125	0.322875	-0.0871246	-0.0471246	0.172875	-0.0871246	0.202875	-0.117125
chr20:30154013:30154098:+@chr20:30155443:30155609:+@chr20:30155881:30156083:+@chr20:30156923:30157370:+	0.2623	0.2223	0.0123003	0.2023	0.1623	0.2323	0.1023	0.1323	0.1823	-0.0476997	0.0823003	0.1523	0.1323	0.0923003	0.0923003	-0.0476997	0.2023	-0.0476997	0.2223	0.1323	0.0423003	0.0423003	0.1723	0.1623	0.1523	-0.0676997	0.0523003	0.1723	0.1623	0.1623	0.0523003	0.2123	0.1123	0.1723	0.2223	0.1623	0.0123003	0.1123	0.0623003	0.1423	0.1823	0.0523003	0.2323	0.0723003	-0.1677	0.0623003	0.0223003	0.0523003	0.0223003
chr10:27054147:27054247:-@chr10:27044584:27044670:-@chr10:27040527:27040712:-	0.174888	0.274888	0.0848882	0.214888	0.264888	0.124888	0.244888	0.114888	0.0448882	0.134888	-0.0951118	0.0548882	0.0348882	-0.0451118	0.184888	0.154888	-0.0451118	0.174888	0.194888	-0.0551118	0.154888	0.114888	0.134888	-0.335112	-0.125112	0.224888	0.0348882	0.224888	0.224888	-0.275112	0.194888	0.104888	0.184888	0.274888	0.284888	0.0448882	0.114888	0.194888	0.124888	0.104888	-0.00511182	-0.255112	0.0248882	-0.305112	0.154888	0.0248882	0.00488818	0.0648882	0.114888
chr3:33623313:33623420:-@chr3:33618694:33618756:-@chr3:33617661:33617767:-	-0.0323546	0.117645	0.217645	0.0676454	0.0376454	0.387645	0.0776454	-0.0423546	0.217645	-0.0223546	0.317645	-0.0623546	0.0976454	0.0376454	0.137645	0.117645	0.0376454	-0.00235463	0.127645	0.0876454	-0.0323546	-0.00235463	0.0276454	0.227645	0.197645	-0.142355	-0.142355	0.0976454	0.0476454	-0.00235463	0.107645	0.157645	0.00764537	0.0676454	0.177645	-0.0723546	-0.0823546	-0.0923546	0.127645	0.0576454	-0.102355	0.137645	-0.112355	0.0376454	-0.0323546	-0.0423546	0.317645	-0.0323546	-0.0423546
chr2:39931221:39931334:+@chr2:39934189:39934326:+@chr2:39944150:39945104:+	0.0951118	0.185112	0.0351118	0.205112	0.0751118	0.155112	0.0951118	0.245112	0.115112	-0.0148882	0.0351118	0.00511182	-0.0748882	0.205112	0.0651118	0.0551118	0.255112	-0.0548882	0.145112	0.0551118	0.0951118	0.0951118	0.0951118	-0.0448882	0.0551118	0.135112	0.225112	0.0851118	0.255112	0.175112	0.155112	-0.0148882	0.105112	0.105112	0.145112	0.265112	-0.0448882	0.0551118	0.195112	0.135112	0.135112	0.0251118	0.175112	0.00511182	0.0451118	0.0451118	0.0751118	0.0751118	-0.0648882
chr3:197427484:197428017:-@chr3:197426058:197426102:-@chr3:197423825:197423920:-	0.278256	0.178256	0.188256	0.338256	0.218256	0.458256	0.138256	0.178256	0.388256	0.168256	0.258256	-0.0517444	0.268256	0.248256	0.348256	0.468256	0.108256	0.0382556	0.278256	0.00825559	0.148256	0.0782556	0.00825559	0.458256	0.0382556	0.138256	-0.0117444	0.428256	0.0582556	0.0582556	0.0382556	0.188256	0.318256	0.338256	0.248256	0.0782556	0.0582556	0.00825559	0.248256	-0.00174441	0.148256	0.248256	0.188256	-0.0117444	0.0782556	0.268256	0.0782556	0.0582556	0.288256
chr7:74131214:74131270:+@chr7:74133198:74133260:+@chr7:74143124:74143234:+	0.0248101	0.20481	0.00481008	-0.0251899	0.21481	0.25481	-0.0651899	0.0448101	-0.10519	0.0248101	0.0948101	0.18481	-0.16519	0.16481	-0.15519	0.0748101	-0.0351899	0.0348101	0.12481	-0.0251899	0.14481	-0.19519	0.0948101	0.32481	0.0448101	0.15481	0.0348101	0.0848101	-0.0651899	-0.12519	0.0348101	0.12481	0.0448101	-0.15519	-0.0451899	0.19481	0.0848101	0.24481	0.0148101	-0.20519	0.0648101	0.0848101	-0.0151899	0.10481	0.19481	-0.0351899	-0.13519	-0.0451899	0.0948101
chr1:32201181:32201266:-@chr1:32200784:32200882:-@chr1:32198573:32198744:-	0.210639	0.120639	0.120639	0.170639	0.090639	0.120639	0.150639	0.100639	0.120639	0.150639	-0.00936102	-0.159361	0.020639	-0.129361	0.100639	-0.109361	-0.129361	0.070639	-0.049361	0.050639	0.050639	0.110639	-0.199361	0.080639	0.040639	-0.119361	-0.119361	-0.059361	0.150639	0.090639	-0.039361	-0.149361	-0.069361	0.000638978	-0.029361	-0.079361	0.090639	0.020639	0.090639	0.160639	0.100639	-0.199361	0.000638978	-0.089361	-0.049361	0.080639	-0.039361	-0.039361	-0.069361
chr11:63670533:63670630:+@chr11:63671458:63671619:+@chr11:63672258:63672515:+	0.32738	0.21738	0.0873802	0.12738	-0.17262	0.0873802	0.18738	0.30738	-0.0126198	-0.0826198	-0.0526198	0.22738	0.10738	0.21738	0.11738	0.38738	-0.10262	0.0973802	0.0773802	-0.0726198	0.12738	-0.11262	-0.0226198	0.0873802	-0.0826198	0.28738	0.13738	-0.24262	0.42738	0.14738	0.0373802	0.15738	0.0473802	0.10738	0.11738	0.0373802	0.0373802	0.0773802	0.0273802	0.10738	0.25738	-0.00261981	0.0873802	-0.16262	-0.00261981	-0.0626198	0.16738	0.14738	-0.10262
chr2:225634928:225635066:-@chr2:225633589:225633664:-@chr2:225629807:225630554:-	0.180447	0.190447	0.0704473	0.140447	0.110447	0.150447	0.0904473	-0.0595527	0.430447	0.120447	0.250447	-0.0795527	0.240447	-0.119553	-0.0995527	-0.179553	-0.109553	0.110447	0.210447	0.270447	0.0104473	0.120447	0.210447	0.310447	0.200447	-0.189553	-0.119553	-0.0395527	0.120447	-0.0895527	0.110447	-0.0495527	-0.0195527	0.100447	0.0504473	-0.199553	-0.109553	0.0804473	0.190447	0.0404473	-0.0495527	0.0304473	-0.0495527	0.0604473	-0.0495527	0.0704473	0.150447	0.190447	0.120447
chr12:32890039:32890095:+@chr12:32890799:32890876:+@chr12:32891198:32891230:+@chr12:32892998:32893174:+	0.134249	0.164249	0.184249	0.0042492	0.104249	0.0942492	0.244249	0.174249	0.0442492	-0.115751	-0.0357508	-0.0757508	-0.0757508	0.304249	0.164249	-0.0157508	0.104249	0.0342492	0.124249	-0.0357508	-0.0257508	-0.0257508	0.184249	0.114249	0.224249	-0.185751	-0.135751	-0.0457508	-0.0757508	0.374249	-0.0757508	0.0542492	-0.165751	-0.0557508	-0.0057508	0.304249	-0.0757508	-0.0257508	-0.0857508	0.0142492	0.0642492	-0.0257508	-0.0357508	-0.175751	-0.175751	-0.0757508	-0.0457508	0.0542492	-0.245751
chr6_ssto_hap7:4889604:4889782:+@chr6_ssto_hap7:4890476:4890517:+@chr6_ssto_hap7:4890912:4891983:+	0.329425	0.289425	-0.160575	-0.100575	-0.120575	-0.190575	-0.200575	-0.200575	0.539425	-0.200575	-0.190575	-0.200575	-0.190575	0.369425	0.0894249	0.519425	-0.0905751	-0.0805751	-0.180575	-0.180575	0.0694249	0.539425	-0.200575	0.199425	0.0794249	0.00942492	-0.190575	-0.110575	-0.160575	-0.140575	-0.170575	-0.190575	-0.180575	-0.200575	-0.200575	0.349425	-0.170575	0.0494249	-0.120575	-0.180575	0.599425	-0.160575	0.369425	-0.0705751	0.509425	-0.150575	0.349425	-0.170575	-0.160575
chrX:64743587:64740582|64743440:-@chrX:64737867:64738345:-	0.195208	0.145208	0.295208	0.475208	0.175208	0.335208	0.365208	-0.0947923	-0.0147923	0.195208	0.275208	0.135208	0.0552077	0.565208	0.185208	0.235208	0.125208	0.455208	0.445208	0.285208	0.325208	0.115208	-0.0747923	0.0852077	0.405208	0.235208	0.195208	0.165208	0.335208	0.205208	0.265208	0.0352077	0.225208	0.345208	-0.0547923	0.245208	0.00520767	0.365208	0.185208	0.115208	0.0752077	-0.0447923	0.155208	0.195208	0.165208	0.135208	-0.184792	0.0152077	-0.00479233
chr1:243305765:243305588|243305618:-@chr1:243303239:243303409:-	-0.0040607	0.175939	0.145939	-0.0040607	0.275939	0.175939	0.305939	-0.0440607	0.185939	0.135939	0.235939	0.235939	0.135939	-0.234061	0.245939	0.255939	0.0859393	0.235939	0.165939	0.175939	0.125939	0.205939	0.125939	0.265939	0.265939	0.185939	0.0359393	0.335939	-0.0840607	-0.0440607	0.0459393	0.225939	0.215939	0.155939	0.265939	-0.0640607	0.115939	0.235939	-0.0640607	0.125939	-0.0240607	0.0659393	0.175939	0.0459393	0.245939	0.165939	0.265939	0.315939	-0.0040607
chrX:48754042:48754141:-@chrX:48752635:48752784:-@chrX:48752321:48752384:-	-0.117476	0.022524	-0.087476	0.362524	-0.017476	0.482524	0.032524	-0.087476	0.452524	-0.027476	0.022524	-0.067476	0.022524	-0.087476	0.012524	-0.00747604	-0.027476	-0.067476	0.012524	0.032524	-0.027476	0.012524	-0.047476	-0.097476	0.182524	-0.027476	-0.107476	0.042524	-0.107476	-0.107476	-0.047476	0.322524	0.022524	-0.047476	0.182524	-0.087476	-0.037476	-0.00747604	-0.077476	0.042524	-0.037476	-0.087476	0.032524	0.022524	-0.017476	-0.027476	-0.047476	-0.047476	0.152524
chr20:30155881:30156027|30156083:+@chr20:30156923:30157370:+	0.0355272	0.155527	0.215527	0.0855272	0.195527	0.315527	0.145527	0.0455272	0.135527	-0.124473	0.165527	0.305527	0.115527	0.0655272	-0.0344728	0.0255272	0.0355272	-0.0444728	0.245527	0.275527	-0.00447284	-0.0244728	-0.0244728	0.215527	0.145527	0.0655272	0.00552716	0.205527	0.115527	0.205527	0.0655272	0.0455272	0.0455272	0.0655272	0.115527	0.225527	-0.0444728	0.0255272	0.0455272	0.0755272	0.125527	-0.0144728	0.125527	0.125527	-0.0944728	-0.0344728	0.125527	-0.0444728	0.0155272
chr7:12726452:12726668:+@chr7:12727260:12727353:+@chr7:12727791:12730558:+	0.112236	0.102236	0.142236	0.202236	0.212236	0.252236	0.232236	0.00223642	-0.0577636	0.172236	0.192236	0.0822364	0.0622364	0.252236	0.142236	0.182236	0.192236	0.152236	0.0222364	0.112236	0.0722364	0.172236	0.152236	0.0822364	0.172236	0.0922364	0.132236	0.182236	0.0722364	0.0522364	0.212236	0.102236	0.262236	0.122236	0.0822364	0.202236	0.0222364	0.252236	0.102236	0.192236	-0.147764	-0.0377636	0.0122364	0.0622364	0.0622364	0.202236	0.0222364	0.152236	0.162236
chr16:447192:447313:+@chr16:448208:448385:+@chr16:448990:449123:+	0.348115	0.288115	-0.00188498	-0.00188498	0.338115	0.518115	0.018115	-0.00188498	0.328115	-0.101885	0.098115	0.068115	0.118115	-0.071885	-0.141885	-0.111885	0.278115	-0.041885	0.518115	-0.091885	0.208115	-0.081885	-0.201885	-0.101885	-0.111885	-0.041885	-0.151885	-0.091885	-0.071885	-0.031885	-0.041885	0.118115	-0.051885	0.018115	0.168115	-0.071885	-0.141885	-0.011885	-0.101885	-0.051885	0.428115	-0.081885	0.038115	-0.081885	-0.071885	0.048115	-0.171885	0.048115	0.138115
chr8:38314874:38315052:-@chr8:38287200:38287466:-@chr8:38285864:38285953:-	0.241629	0.271629	0.241629	0.381629	0.281629	0.0816294	0.371629	0.341629	0.231629	0.251629	0.321629	0.111629	0.211629	0.0316294	0.311629	0.111629	-0.0383706	0.141629	0.201629	0.0916294	0.221629	0.181629	0.0616294	-0.188371	0.111629	0.301629	0.181629	0.291629	0.161629	0.221629	0.191629	0.181629	0.321629	0.221629	0.111629	0.0416294	0.181629	0.151629	0.221629	0.151629	-0.0683706	0.341629	0.0116294	0.0316294	-0.0383706	-0.0783706	0.201629	0.111629	0.211629
chr1:201798288:201798500:+@chr1:201804082:201804192:+@chr1:201816407:201816468:+	-0.00260206	0.107398	0.0773979	0.0773979	0.0573979	0.0973979	-0.112602	0.0273979	0.0573979	0.0573979	0.167398	0.187398	0.0873979	0.0973979	0.0273979	0.147398	0.00739794	0.0173979	0.0373979	0.187398	-0.0426021	-0.0326021	-0.0826021	-0.00260206	0.237398	0.0173979	-0.0726021	0.0473979	0.257398	0.0473979	0.157398	0.197398	0.177398	0.107398	0.0173979	0.197398	0.137398	-0.00260206	0.127398	0.0773979	0.0773979	-0.0826021	0.0373979	-0.0426021	0.107398	-0.0526021	0.377398	0.0273979	0.0473979
chr14:23538685:23538826:-@chr14:23536523:23537880:-@chr14:23535175:23535217:-	-0.00683706	0.00316294	0.0331629	-0.116837	0.0331629	0.0731629	0.223163	0.313163	0.153163	0.0231629	-0.0668371	0.253163	0.153163	-0.0168371	-0.0668371	0.243163	-0.0168371	0.303163	0.0531629	0.00316294	0.283163	-0.00683706	0.00316294	-0.0768371	-0.0568371	0.193163	0.113163	0.0331629	0.163163	0.0131629	0.143163	0.173163	-0.0168371	0.0731629	-0.0668371	0.0731629	0.103163	0.433163	0.0531629	-0.0668371	-0.126837	-0.00683706	0.0331629	0.133163	0.0631629	0.113163	-0.0368371	0.0631629	0.163163
chr1:32210249:32210332:-@chr1:32209794:32209958:-@chr1:32208439:32208603:-@chr1:32207654:32207818:-	0.145016	0.205016	0.245016	0.205016	0.135016	0.025016	0.065016	0.205016	0.225016	0.095016	-0.174984	0.085016	0.145016	0.185016	0.125016	0.025016	-0.044984	0.165016	-0.034984	0.225016	0.095016	0.025016	-0.134984	0.065016	0.065016	0.185016	-0.094984	0.085016	-0.034984	0.045016	0.095016	0.015016	0.185016	0.155016	0.045016	-0.014984	0.055016	0.245016	0.085016	0.105016	0.025016	0.00501597	-0.024984	-0.074984	-0.034984	0.075016	0.045016	0.105016	0.025016
chr11:85707869:85707972:-@chr11:85701293:85701442:-@chr11:85694909:85695016:-	0.0955272	0.155527	0.225527	0.115527	0.0155272	0.0655272	-0.00447284	0.245527	0.0355272	-0.0544728	-0.0344728	-0.104473	0.0455272	0.175527	-0.0744728	-0.0344728	0.0255272	0.0255272	-0.00447284	-0.0644728	-0.0544728	-0.0744728	0.0855272	0.315527	0.0255272	0.0355272	-0.0244728	0.0155272	-0.0544728	0.125527	-0.0444728	0.0455272	-0.0444728	-0.0944728	-0.00447284	-0.0444728	-0.0144728	-0.0644728	-0.0344728	-0.0844728	-0.0444728	0.255527	0.0255272	-0.0244728	-0.0344728	-0.0844728	-0.00447284	-0.0344728	-0.0344728
chr9:131182759:131183353:+@chr9:131183483:131183790:+@chr9:131185147:131185257:+	-0.110863	0.139137	-0.240863	-0.0708626	0.269137	0.249137	0.179137	0.149137	0.329137	0.0791374	0.379137	-0.0608626	0.389137	0.0691374	-0.100863	0.0691374	-0.0908626	0.259137	0.149137	0.219137	0.219137	0.299137	0.169137	0.359137	0.0391374	0.249137	-0.290863	0.309137	0.0291374	-0.190863	0.219137	-0.310863	-0.150863	0.289137	0.209137	-0.250863	0.0391374	0.199137	0.239137	0.179137	-0.300863	-0.370863	-0.0508626	0.249137	-0.260863	0.0291374	-0.00086262	-0.0508626	0.339137
chr14:70235899-70235968:+@chr14:70237184-70237257:+	-0.175751	0.0042492	0.334249	0.124249	0.294249	-0.155751	0.294249	0.124249	0.274249	0.0342492	0.374249	0.144249	0.174249	0.114249	-0.175751	0.0542492	0.104249	0.134249	-0.0057508	-0.175751	0.0542492	0.0642492	-0.0857508	0.114249	0.0042492	0.264249	0.104249	0.174249	0.194249	0.0942492	0.0142492	-0.0057508	0.0042492	0.244249	0.0242492	0.224249	-0.0357508	0.314249	0.0542492	-0.0357508	-0.245751	0.124249	0.124249	0.124249	0.0942492	-0.0057508	0.0342492	-0.0357508	0.134249
chr12:51442817:51442968:+@chr12:51445875:51445990:+@chr12:51449618:51449804:+@chr12:51450133:51450285:+	0.0852077	-0.174792	0.125208	0.105208	0.0852077	0.195208	0.0552077	-0.134792	0.135208	0.175208	0.135208	-0.204792	-0.0347923	-0.0447923	-0.00479233	-0.0447923	-0.234792	0.0352077	0.305208	0.175208	0.0252077	0.0552077	-0.0147923	0.335208	0.325208	-0.0647923	0.0552077	0.105208	0.195208	-0.114792	0.0752077	-0.0347923	-0.0747923	-0.0347923	0.215208	-0.0447923	0.105208	0.105208	0.0252077	0.245208	0.0952077	-0.00479233	0.0852077	0.0152077	0.0952077	0.315208	-0.184792	0.245208	-0.114792
chr12:89992894:89993076:-@chr12:89992369:89992520:-@chr12:89981826:89985072:-	0.343514	0.453514	0.233514	0.113514	-0.0264856	0.123514	0.0435144	0.503514	-0.0564856	-0.0264856	-0.0764856	-0.0364856	0.153514	-0.0164856	0.0835144	-0.0564856	-0.0464856	-0.0264856	-0.116486	-0.0464856	0.0235144	0.0635144	-0.116486	0.123514	0.0135144	0.0735144	-0.0564856	-0.116486	-0.0364856	0.223514	-0.0364856	-0.00648562	-0.0764856	0.103514	0.0135144	0.0435144	0.0335144	-0.106486	-0.0364856	-0.0764856	0.253514	-0.0464856	0.343514	-0.0764856	-0.0864856	-0.0564856	-0.0664856	-0.0664856	-0.0564856
chr11:57529234:57529518:+@chr11:57558966:57559145:+@chr11:57561482:57561553:+@chr11:57563049:57563201:+	-0.134313	0.0856869	-0.0443131	0.0756869	-0.0443131	0.135687	0.305687	0.235687	0.415687	0.0956869	0.135687	-0.0943131	0.135687	-0.124313	0.335687	-0.164313	-0.0943131	0.115687	0.0656869	0.0356869	0.0756869	0.0256869	-0.0243131	0.195687	-0.104313	0.0956869	0.105687	0.0556869	0.105687	0.125687	-0.0943131	0.0556869	0.0856869	0.0256869	0.125687	-0.0743131	-0.114313	0.0156869	-0.174313	-0.0043131	0.0456869	-0.0243131	0.0256869	-0.0743131	-0.0043131	0.305687	-0.0043131	-0.0643131	-0.104313
chr6:139251114:139251235:-@chr6:139247538:139247618:-@chr6:139242174:139242261:-	-0.00629712	0.0937029	0.123703	0.243703	-0.0262971	0.0637029	0.0537029	0.0637029	-0.00629712	-0.0662971	0.0737029	0.213703	0.0837029	0.0237029	0.0137029	0.263703	-0.0362971	0.0537029	0.153703	0.223703	0.163703	-0.126297	0.133703	-0.0262971	0.0837029	-0.00629712	0.273703	-0.0862971	-0.0362971	0.223703	0.0237029	0.133703	-0.166297	0.00370288	0.0837029	0.113703	0.00370288	0.0337029	0.0837029	0.0737029	-0.106297	0.213703	0.213703	-0.136297	-0.136297	-0.0862971	0.103703	0.00370288	-0.0362971
chr20:47790732:47790806:-@chr20:47782534:47782822:-@chr20:47770470:47770608:-	-0.0622684	0.177732	0.167732	0.0677316	0.0377316	0.217732	0.127732	-0.0322684	0.227732	-0.0422684	0.127732	-0.0122684	0.0177316	0.0477316	0.117732	0.117732	0.0377316	0.0577316	0.0877316	0.0277316	0.157732	0.0477316	0.117732	0.0777316	0.147732	0.0277316	-0.00226837	0.107732	-0.0122684	-0.0422684	-0.0822684	0.0577316	0.0377316	0.0377316	0.0777316	0.0277316	-0.0622684	-0.0622684	0.0677316	-0.0322684	0.0277316	-0.00226837	0.0677316	0.0477316	0.0577316	0.0677316	0.00773163	0.107732	0.0977316
chr10:73975758:73975830|73975896:+@chr10:73983646:73983814:+	0.013131	0.113131	0.183131	0.053131	0.233131	-0.136869	0.223131	0.093131	0.023131	0.073131	0.063131	-0.216869	0.073131	0.383131	-0.116869	0.073131	0.233131	-0.116869	0.203131	0.093131	0.013131	0.013131	0.053131	-0.226869	-0.116869	0.183131	0.233131	0.403131	0.153131	0.273131	0.203131	0.093131	0.053131	0.103131	0.053131	0.043131	-0.106869	0.223131	-0.046869	-0.106869	0.173131	0.083131	0.113131	0.213131	0.053131	-0.056869	-0.156869	0.00313099	0.223131
chr17:17740041:17740325:-@chr17:17726832:17726921:-@chr17:17723404:17723835:-	0.156805	0.216805	-0.0331949	-0.143195	-0.0431949	-0.0531949	-0.103195	0.0468051	0.216805	-0.183195	0.146805	-0.0531949	0.226805	-0.153195	-0.193195	-0.133195	0.216805	-0.153195	-0.0831949	-0.00319489	0.0768051	0.0868051	-0.0831949	0.0768051	-0.113195	-0.0831949	0.186805	-0.0731949	-0.00319489	0.186805	-0.0331949	-0.103195	0.156805	0.136805	-0.263195	-0.00319489	0.106805	-0.173195	0.136805	0.0468051	0.356805	-0.153195	-0.00319489	-0.183195	0.00680511	0.176805	0.396805	-0.0931949	0.116805
chr11:61644435-61644338:-@chr11:61643927-61643831:-	-0.156486	-0.0964856	0.0135144	0.103514	0.183514	0.133514	0.123514	-0.0264856	0.0635144	0.0935144	0.183514	0.173514	0.0535144	-0.116486	0.0735144	0.403514	0.193514	0.243514	0.363514	0.163514	0.0135144	0.0335144	-0.0464856	0.213514	-0.0764856	0.353514	0.153514	0.213514	0.153514	-0.176486	-0.106486	0.303514	-0.0364856	0.163514	0.373514	0.0835144	0.213514	0.253514	0.183514	-0.0364856	-0.256486	0.133514	-0.0964856	0.123514	0.273514	0.0835144	0.133514	-0.106486	0.143514
chr2:102483674:102483771:+@chr2:102484491:102484499:+@chr2:102486084:102486259:+	0.246933	0.186933	0.156933	0.226933	0.196933	0.226933	0.266933	0.226933	0.296933	0.206933	0.146933	0.196933	0.136933	0.236933	0.266933	0.276933	0.206933	0.126933	0.256933	0.176933	0.116933	0.166933	0.286933	0.246933	0.246933	0.266933	0.256933	0.286933	0.156933	0.156933	0.146933	0.186933	0.126933	0.186933	0.166933	-0.0130671	0.176933	0.236933	0.166933	0.126933	-0.00306709	0.236933	0.176933	0.226933	0.126933	0.106933	0.276933	0.0869329	0.176933
chr16:447192:447313:+@chr16:448208:448394:+@chr16:448990:449123:+	0.341853	0.261853	-0.018147	-0.048147	0.371853	0.451853	-0.028147	-0.038147	0.351853	-0.118147	0.071853	0.111853	0.141853	-0.088147	-0.158147	-0.138147	0.331853	-0.078147	0.521853	-0.068147	0.091853	-0.108147	-0.228147	-0.148147	-0.138147	-0.018147	-0.168147	-0.108147	-0.068147	-0.048147	-0.058147	0.201853	-0.018147	0.041853	0.141853	-0.058147	-0.158147	0.011853	-0.108147	-0.048147	0.431853	-0.108147	0.011853	-0.108147	-0.078147	0.011853	-0.188147	0.031853	0.151853
chr1:150316638:150316737:+@chr1:150316852|150316910:150317023:+	-0.1177	0.2723	0.00230032	-0.0576997	0.0823003	0.2623	0.2023	-0.0376997	0.0323003	0.2623	-0.00769968	0.1823	0.1523	0.0523003	0.0523003	0.0123003	0.3123	0.0123003	0.1223	0.0223003	0.1823	0.0523003	-0.0976997	-0.0376997	0.0123003	0.2323	0.2223	0.1523	0.1123	0.1823	0.0123003	0.3923	-0.0476997	-0.0476997	-0.0676997	0.0923003	-0.0876997	0.1623	-0.0976997	0.1023	0.1423	0.0823003	0.0623003	-0.0476997	0.1023	0.0923003	-0.0476997	-0.0476997	0.0123003
chr15:73558657:73558752:+@chr15:73562351|73562399:73562574:+	0.160389	0.0303891	0.270389	0.0903891	0.0803891	0.220389	0.170389	0.0903891	0.480389	0.0603891	0.200389	-0.199611	0.220389	0.330389	0.420389	0.430389	0.410389	0.130389	0.360389	0.360389	0.0503891	0.000389066	0.240389	0.102389	0.230389	0.390389	0.200389	0.320389	-0.109611	0.130389	0.370389	0.490389	0.000389066	0.170389	0.150389	0.130389	0.230389	0.130389	0.520389	0.0303891	-0.229611	0.280389	-0.0996109	0.320389	-0.159611	-0.0596109	0.230389	-0.169611	0.140389
chr1:155170401-155170242:-@chr1:155169904-155169786:-	0.184026	0.284026	-0.325974	-0.115974	0.264026	0.0940256	-0.155974	0.0740256	-0.0759744	0.234026	-0.0559744	0.344026	0.124026	-0.155974	-0.195974	0.154026	0.0340256	0.264026	-0.00597444	0.184026	0.244026	0.314026	-0.215974	-0.0259744	0.184026	0.0840256	0.274026	-0.225974	0.424026	0.114026	0.134026	0.144026	0.0740256	0.0840256	0.0640256	0.204026	0.164026	0.144026	0.194026	0.204026	0.324026	-0.265974	0.254026	-0.0759744	0.394026	0.284026	-0.00597444	-0.0759744	0.0740256
chr5:180242414:180242541:-@chr5:180235648:180236066:-@chr5:180217541:180220097:-	0.14738	0.21738	0.20738	0.0173802	0.19738	-0.00261981	0.28738	0.11738	-0.0126198	0.28738	0.14738	0.14738	0.12738	0.0873802	0.14738	0.41738	0.19738	0.29738	0.0673802	0.0973802	0.35738	0.17738	0.21738	0.0673802	-0.11262	0.24738	0.29738	0.27738	0.0973802	0.15738	0.22738	0.17738	0.31738	0.25738	0.00738019	0.10738	0.0673802	0.18738	0.10738	-0.0226198	0.16738	0.0473802	0.19738	0.0473802	0.20738	-0.0926198	0.0273802	0.21738	0.0473802
chr18:23618519:23618623:-@chr18:23615795:23615887:-@chr18:23614969:23615091:-	0.113419	0.0634185	-0.0465815	0.0934185	-0.0265815	0.0334185	-0.0765815	0.173419	0.0834185	0.103419	-0.0965815	0.203419	0.0634185	0.0834185	-0.00658147	0.00341853	0.233419	-0.0465815	0.263419	0.0134185	0.183419	0.0334185	-0.476581	0.0934185	0.0834185	0.133419	0.0734185	0.0234185	0.0534185	-0.0765815	0.133419	-0.0265815	0.163419	0.153419	0.0234185	0.0234185	0.0434185	0.0334185	0.193419	0.173419	0.223419	-0.236581	0.0434185	-0.0565815	0.223419	0.0634185	-0.0365815	0.00341853	0.173419
chr1:37967405:37967597:-@chr1:37962308:37962337:-@chr1:37961486:37961519:-	0.318051	0.318051	0.178051	0.0580511	0.0780511	-0.0519489	-0.0119489	0.628051	0.208051	0.0380511	-0.0919489	0.0480511	-0.0119489	0.348051	-0.0419489	-0.0319489	-0.0419489	-0.00194888	-0.121949	0.0380511	0.0380511	-0.0119489	-0.0119489	-0.0819489	-0.0519489	0.0880511	0.0480511	-0.0619489	0.108051	0.0480511	-0.0519489	0.0380511	0.00805112	0.128051	-0.101949	-0.0619489	-0.0619489	-0.0419489	-0.101949	-0.0819489	0.0180511	0.0880511	0.0380511	-0.0219489	-0.0119489	-0.0719489	-0.0919489	-0.0119489	-0.0219489
chrX:123224425:123224614:+@chrX:123224704:123224814:+@chrX:123227868:123227994:+	0.192204	0.112204	0.0922045	0.112204	0.102204	0.212204	0.172204	0.0222045	0.192204	0.122204	0.142204	0.122204	0.0622045	-0.0577955	0.132204	-0.00779553	-0.0677955	0.192204	-0.0177955	0.122204	0.182204	0.132204	-0.107796	0.322204	0.202204	-0.00779553	0.0122045	0.142204	0.142204	-0.0477955	0.0922045	0.112204	0.162204	0.162204	0.122204	-0.0377955	0.0122045	0.112204	0.122204	0.0722045	0.00220447	-0.117796	0.122204	-0.0477955	0.0122045	0.0722045	-0.0777955	0.00220447	0.0522045
chr4:15683379:15683407|15683591:+@chr4:15687859:15688085:+	0.286773	0.106773	-0.0232268	-0.0632268	-0.00322684	-0.123227	-0.00322684	0.446773	0.206773	-0.103227	-0.0532268	-0.0832268	-0.00322684	-0.103227	0.116773	-0.0432268	-0.0532268	-0.0732268	-0.0732268	-0.0132268	-0.0132268	-0.0832268	0.266773	0.336773	0.00677316	0.336773	0.196773	-0.00322684	-0.0632268	-0.113227	-0.0732268	0.126773	-0.0532268	0.0967732	-0.0632268	-0.103227	-0.0632268	-0.00322684	0.166773	-0.0832268	-0.0332268	-0.0932268	-0.0932268	-0.0232268	0.0367732	0.0667732	-0.0932268	-0.0332268	0.0167732
chr1:37967405:37967597:-@chr1:37962308:37962337:-@chr1:37962148:37962205:-	0.243802	0.0438019	0.213802	-0.0361981	0.123802	0.223802	-0.0761981	0.333802	0.293802	0.0938019	-0.0861981	-0.0161981	0.313802	0.203802	0.113802	0.0938019	0.213802	0.123802	-0.126198	0.273802	0.0838019	0.0338019	0.0238019	0.113802	0.263802	0.0938019	0.0838019	0.163802	0.223802	-0.00619808	0.0338019	0.183802	0.00380192	0.133802	0.0138019	-0.0861981	-0.146198	0.163802	-0.146198	0.0638019	0.0438019	0.323802	0.00380192	-0.0361981	0.0338019	0.0438019	-0.0461981	-0.0261981	-0.116198
chr7:99716995:99716503|99716952:-@chr7:99711677:99711891:-	0.0339617	0.343962	0.173962	-0.0960383	0.0139617	0.333962	0.00396166	0.143962	0.153962	0.0939617	-0.00603834	0.00396166	0.00396166	0.0439617	0.0939617	0.0739617	0.253962	0.123962	0.193962	0.0639617	-0.0260383	-0.0260383	0.0539617	0.383962	0.203962	-0.0760383	-0.00603834	0.0639617	-0.0160383	0.0939617	0.0139617	0.0539617	0.0939617	0.263962	-0.0160383	0.0139617	-0.0860383	0.183962	-0.0260383	-0.106038	-0.0760383	0.0239617	-0.0960383	-0.0460383	0.133962	0.183962	-0.00603834	-0.0760383	-0.0860383
chr1:46056895:46056942:+@chr1:46067927:46068037:+@chr1:46070608:46070688:+@chr1:46072154:46072263:+	-0.100064	-0.110064	-0.0800639	0.169936	-0.190064	0.169936	0.0099361	-0.190064	-0.0300639	-0.0100639	-0.0300639	0.0499361	0.119936	0.0099361	-6.39e-05	0.0599361	0.0099361	-6.39e-05	0.159936	-0.120064	-0.0500639	0.0099361	-0.0600639	0.259936	0.169936	-0.0900639	-0.0600639	-0.0600639	-0.100064	0.0499361	-0.0600639	0.0799361	0.0399361	0.0999361	0.339936	-0.110064	-0.120064	0.0499361	-0.0800639	-0.0200639	0.119936	0.0499361	-0.100064	-0.140064	-0.180064	0.369936	0.0799361	-0.110064	-0.130064
chr8:19703215:19703308:+@chr8:19706673:19706750:+@chr8:19709160:19709586:+	0.0748882	0.214888	0.364888	0.184888	0.124888	0.184888	-0.0851118	0.124888	0.184888	-0.0451118	0.0748882	0.0948882	-0.155112	0.324888	-0.0151118	0.124888	0.234888	-0.165112	0.194888	0.0948882	-0.0151118	0.00488818	-0.0551118	0.204888	-0.0851118	-0.0551118	-0.0251118	-0.0151118	0.0848882	0.224888	0.254888	0.0348882	0.0548882	-0.0251118	0.0648882	0.0948882	0.0748882	-0.125112	0.264888	0.104888	0.184888	0.124888	0.404888	0.0348882	0.124888	-0.0851118	0.00488818	0.00488818	-0.00511182
chr14:53331119:53331340:-@chr14:53327732:53327752:-@chr14:53327059:53327183:-	0.0796486	0.139649	-0.0503514	0.0496486	-0.000351438	0.0796486	0.0296486	0.299649	0.0596486	0.129649	-0.0103514	0.0496486	0.0296486	-0.0403514	-0.100351	-0.0103514	0.0996486	-0.000351438	0.0296486	-0.0503514	0.159649	0.159649	0.109649	0.0196486	-0.0303514	0.129649	-0.110351	0.0396486	0.189649	0.0796486	0.0596486	-0.0903514	0.119649	0.119649	0.0396486	-0.0303514	0.0696486	0.0396486	0.0596486	0.0196486	0.119649	-0.0603514	0.159649	-0.0603514	0.209649	-0.0803514	-0.110351	0.269649	0.0596486
chr5:88027546:88027718:-@chr5:88026028:88026051:-@chr5:88025035:88025164:-	0.594543	0.604543	0.254543	0.214543	0.0145431	0.194543	0.0645431	0.534543	-0.0454569	-0.0854569	-0.165457	-0.0254569	-0.0254569	0.0345431	0.0945431	-0.115457	-0.125457	0.0945431	-0.135457	-0.0354569	0.0945431	0.114543	-0.105457	0.254543	0.00454313	0.314543	-0.125457	-0.0554569	-0.0554569	0.444543	-0.165457	-0.115457	-0.165457	0.0645431	-0.0554569	-0.135457	0.104543	-0.135457	-0.105457	-0.155457	0.324543	-0.145457	0.354543	-0.145457	-0.155457	-0.117457	-0.145457	-0.0654569	-0.185457
chr8:22390434:22390531:+@chr8:22396982:22397011:+@chr8:22398128:22398657:+	0.260863	0.260863	0.190863	-0.0591374	0.0308626	0.120863	-0.0891374	0.250863	0.120863	0.0308626	-0.209137	0.260863	-0.149137	0.0908626	-0.0191374	0.120863	0.220863	-0.0691374	0.230863	-0.129137	-0.0591374	0.0208626	0.170863	0.0108626	0.0208626	0.0808626	0.0608626	0.0108626	0.180863	0.0608626	0.240863	-0.259137	-0.0391374	-0.0691374	-0.0491374	-0.0191374	0.0908626	-0.00913738	0.100863	-0.0691374	0.140863	0.250863	0.240863	0.300863	0.140863	-0.199137	0.0108626	0.180863	0.190863
chr1:203096836:203097056:+@chr1:203097406:203097560:+@chr1:203097913:203098310:+	0.0511182	-0.00888179	-0.118882	0.0511182	0.0711182	-0.178882	0.131118	-0.0588818	0.0211182	0.221118	0.291118	-0.0988818	-0.208882	-0.258882	0.271118	0.0911182	-0.0888818	0.201118	-0.138882	0.141118	0.0211182	0.0511182	-0.178882	0.0511182	0.0211182	-0.0388818	0.0711182	-0.238882	-0.108882	0.101118	0.101118	0.0811182	0.0811182	0.251118	-0.158882	0.221118	0.0411182	0.261118	0.411118	0.261118	0.0711182	-0.288882	0.0411182	-0.0588818	0.251118	-0.00888179	0.301118	0.291118	0.281118
chr1:156391347:156391548:-@chr1:156384446:156384545:-@chr1:156374055:156374393:-	-0.105815	0.0341853	0.0841853	0.0041853	-0.145815	-0.0258147	-0.0058147	-0.115815	0.164185	0.0541853	0.114185	0.0641853	0.0641853	0.194185	0.0741853	0.0641853	-0.0658147	-0.0158147	-0.0858147	0.0541853	-0.0258147	0.0841853	0.0141853	0.0541853	0.0241853	-0.0458147	0.0141853	-0.0058147	0.124185	0.134185	0.0941853	-0.0258147	-0.0058147	-0.0058147	0.0141853	0.0541853	-0.0958147	0.0141853	0.134185	0.0241853	-0.0858147	-0.115815	0.104185	0.0541853	0.0341853	-0.0458147	0.0241853	0.0841853	-0.0658147
chr7:77708264:77708402:-@chr7:77694891:77694979:-@chr7:77646374:77649293:-	0.201821	0.131821	0.371821	0.431821	0.0418211	0.0918211	0.121821	0.261821	0.0418211	0.0418211	0.0418211	0.0318211	0.0118211	0.711821	-0.0181789	0.131821	0.0918211	0.0218211	0.251821	0.0118211	0.0918211	0.0218211	0.201821	0.251821	0.231821	-0.128179	0.0218211	-0.118179	0.0918211	0.341821	0.111821	-0.108179	-0.0181789	0.111821	-0.0281789	0.441821	0.0118211	-0.0581789	-0.0481789	0.00182109	0.121821	0.0818211	-0.118179	-0.108179	0.0518211	0.0418211	-0.0181789	0.0418211	-0.0181789
chrX:51927919:51928061:+@chrX:51928967|51929018:51929228:+	0.133003	0.0530032	0.123003	0.0830032	0.0830032	0.213003	0.133003	0.0430032	0.0230032	0.153003	0.123003	0.0430032	0.173003	0.183003	0.0430032	0.0830032	-0.0669968	0.113003	0.0830032	0.153003	0.0330032	0.0730032	0.113003	0.0130032	0.213003	0.0530032	0.103003	-0.00699681	0.0530032	0.243003	0.0430032	0.153003	0.163003	0.203003	0.0230032	0.243003	0.0530032	0.143003	-0.0169968	0.0830032	0.0330032	0.0130032	-0.0269968	-0.0869968	-0.0369968	0.293003	0.0330032	0.0630032	-0.0469968
chr2:232646417:232646593:+@chr2:232653265:232653442:+@chr2:232656443:232656518:+@chr2:232658973:232659061:+	-0.122077	0.0479233	-0.0720767	0.0979233	-0.0220767	-0.182077	0.0179233	0.0879233	0.227923	0.0879233	-0.0820767	0.187923	-0.0720767	-0.0720767	0.0279233	-0.0220767	-0.112077	0.167923	-0.252077	-0.122077	0.147923	0.0179233	-0.0620767	-0.332077	-0.392077	0.207923	0.147923	0.167923	0.0279233	0.0579233	0.207923	-0.0720767	0.127923	0.127923	0.0279233	0.0879233	-0.0620767	0.0879233	0.177923	-0.0320767	0.0479233	-0.142077	-0.172077	0.0179233	0.0879233	-0.112077	-0.102077	-0.0220767	0.0779233
chr15:45467417:45467623:-@chr15:45465774:45465856:-@chr15:45464345:45464516:-	0.0753422	0.205342	0.145342	0.0953422	-0.0646578	-0.00465781	-0.0246578	-0.0446578	0.185342	-0.0446578	-0.0646578	0.0053422	-0.0846578	0.205342	-0.0146578	0.0053422	-0.114658	-0.0346578	0.125342	-0.0146578	-0.0146578	-0.0546578	0.0753422	-0.124658	-0.0246578	-0.124658	-0.00465781	-0.104658	0.225342	-0.0446578	0.0153422	-0.104658	0.0153422	0.0453422	-0.00465781	-0.00465781	-0.0646578	-0.0646578	-0.0946578	-0.0846578	0.0853422	0.0953422	0.0053422	0.115342	-0.0246578	0.0453422	-0.0746578	0.0553422	-0.0646578
chr1:155640111:155640255:-@chr1:155638508|155638568:155638418:-	-0.0446006	0.0653994	-0.124601	-0.104601	-0.0746006	0.105399	0.0253994	0.0653994	0.0453994	-0.0946006	-0.0746006	0.135399	0.0553994	0.0953994	0.145399	0.0853994	0.0953994	0.0153994	-0.0346006	0.0553994	0.00539936	0.00539936	0.0353994	0.255399	-0.114601	0.135399	-0.0646006	0.0553994	-0.0446006	-0.124601	0.0653994	0.0253994	0.0253994	-0.0846006	-0.0146006	0.185399	0.195399	-0.0146006	0.175399	0.0253994	-0.0646006	-0.0246006	-0.0146006	0.0153994	-0.00460064	0.0853994	-0.0646006	0.235399	0.0853994
chr1:207940358-207940540:+@chr1:207943666-207943707:+	-0.0670927	0.382907	0.162907	0.322907	0.202907	-0.117093	0.0229073	-0.0370927	0.202907	0.0929073	-0.0270927	0.112907	0.0929073	0.0429073	-0.0770927	0.112907	0.00290735	0.122907	0.0229073	-0.0370927	-0.0470927	0.122907	0.302907	0.102907	0.132907	0.112907	0.0229073	0.0229073	0.222907	-0.0670927	0.212907	-0.0570927	-0.0170927	0.352907	-0.00709265	-0.0170927	0.182907	0.192907	0.122907	0.132907	0.282907	0.352907	0.182907	0.0129073	0.102907	-0.0270927	0.212907	-0.0370927	0.382907
chr1:32209794:32209958:-@chr1:32208439:32208603:-@chr1:32207654:32207818:-	0.196492	0.236492	0.256492	0.276492	0.056492	0.056492	0.136492	0.246492	0.066492	0.176492	-0.133508	0.056492	0.186492	0.106492	0.146492	0.136492	-0.073508	0.156492	-0.033508	0.286492	0.216492	0.066492	-0.163508	0.136492	0.146492	0.146492	-0.133508	0.076492	0.176492	0.056492	0.00649201	0.036492	0.246492	0.256492	0.106492	0.00649201	0.116492	0.226492	0.116492	0.136492	-0.00350799	-0.023508	0.056492	-0.013508	0.076492	-0.103508	0.056492	0.036492	0.016492
chr17:62817885:62818170:-@chr17:62810981:62811363:-@chr17:62800948:62801218:-	-0.126754	-0.156754	0.343246	-0.176754	-0.176754	-0.176754	-0.166754	0.323246	-0.126754	-0.156754	-0.106754	-0.156754	-0.176754	-0.116754	-0.096754	0.123246	0.213246	-0.116754	-0.156754	-0.166754	-0.166754	-0.066754	-0.086754	-0.146754	-0.126754	-0.166754	-0.076754	-0.066754	-0.076754	0.323246	-0.176754	-0.176754	0.223246	-0.126754	0.303246	0.263246	0.363246	0.223246	-0.126754	-0.106754	-0.146754	-0.106754	-0.056754	-0.056754	0.403246	0.213246	0.133246	-0.106754	-0.126754
chr8:413007:413150:+@chr8:417720:417746:+@chr8:418715:419875:+	0.15853	0.25853	0.0185304	-0.10147	-0.0914696	-0.0214696	-0.13147	0.19853	-0.00146965	-0.0514696	-0.12147	-0.11147	-0.0214696	0.34853	-0.10147	-0.16147	-0.0414696	-0.15147	0.0185304	0.15853	-0.0514696	-0.14147	-0.0214696	-0.0414696	-0.0314696	-0.0814696	-0.0614696	-0.0814696	0.0985304	-0.00146965	-0.0114696	-0.0614696	-0.0814696	0.0585304	-0.13147	-0.0214696	-0.0814696	-0.0514696	0.0685304	0.0785304	0.0485304	0.0485304	-0.0214696	-0.00146965	-0.0714696	-0.14147	-0.0714696	-0.0514696	0.12853
chr2:74592202:74592368:-@chr2:74590741:74590755:-@chr2:74590421:74590554:-	0.374089	0.304089	0.0340895	0.334089	-0.0159105	-0.00591054	-0.0259105	0.334089	-0.0359105	-0.0359105	-0.105911	-0.0759105	0.0240895	0.194089	-0.0159105	-0.0959105	-0.0859105	-0.0259105	-0.105911	-0.0559105	0.0440895	-0.0659105	-0.0459105	0.0140895	-0.0159105	0.0340895	-0.115911	-0.0159105	0.0240895	0.134089	-0.0959105	-0.0759105	-0.105911	-0.0359105	-0.105911	-0.00591054	0.154089	-0.105911	-0.0859105	-0.0259105	0.154089	-0.00591054	0.0740895	-0.115911	-0.105911	-0.0759105	-0.115911	-0.0659105	-0.0959105
chr5:7889208:7889388:+@chr5:7890374:7890525:+@chr5:7891485:7891527:+	-0.0588307	0.241169	0.0411693	-0.00883067	0.0911693	0.00116933	0.0411693	-0.00883067	0.191169	0.371169	-0.0788307	0.101169	0.201169	0.151169	-0.00883067	0.251169	0.0911693	0.0411693	0.341169	-0.00883067	0.0711693	0.0311693	-0.0688307	0.0111693	0.00116933	0.161169	-0.0188307	0.0111693	0.0611693	0.0711693	-0.0588307	0.361169	0.0211693	0.101169	0.0511693	0.0611693	0.101169	-0.0488307	-0.0588307	0.0111693	0.0511693	-0.0388307	0.121169	-0.0988307	-0.00883067	0.161169	0.0611693	-0.0288307	0.0111693
chr20:34742662:34742818:+@chr20:34761686:34761876:+@chr20:34763473:34763637:+	0.111435	0.141435	0.121435	0.171435	0.191435	0.261435	0.0714345	0.371435	0.0714345	0.0214345	-0.0285655	0.121435	0.381435	0.241435	-0.0485655	-0.138565	0.0314345	-0.0785655	0.131435	-0.148565	0.0614345	-0.0685655	-0.0485655	0.271435	-0.158565	0.101435	0.121435	0.0014345	0.221435	0.0014345	-0.238565	0.171435	-0.118565	0.0114345	0.341435	0.0614345	-0.138565	0.0114345	-0.138565	-0.0185655	0.251435	0.0114345	-0.0185655	-0.188565	-0.138565	-0.228565	-0.188565	-0.0785655	0.111435
chr11:85707869:85707972:-@chr11:85701293:85701421:-@chr11:85694909:85695016:-	0.0123067	0.0423067	0.192307	0.0723067	-0.0276933	0.0623067	0.0123067	0.152307	0.0323067	-0.0276933	-0.0376933	-0.0676933	0.0223067	0.122307	-0.0376933	-0.00769329	0.0123067	0.0223067	-0.00769329	-0.0276933	-0.0276933	-0.0476933	0.0323067	0.362307	-0.00769329	0.0523067	-0.0276933	0.0323067	-0.0276933	0.0923067	-0.0476933	0.0223067	-0.0476933	-0.0176933	0.00230671	-0.0276933	-0.00769329	-0.0376933	-0.0476933	-0.0476933	-0.0676933	0.132307	-0.00769329	-0.00769329	-0.0176933	-0.0476933	-0.0176933	-0.0276933	-0.0576933
chr4:76580250:76580430:-@chr4:76579167:76579265:-@chr4:76573823:76573925:-	0.195399	0.225399	-0.0246006	0.0753994	0.0353994	0.115399	-0.0146006	0.225399	0.0453994	0.0253994	-0.0146006	-0.0646006	-0.0646006	0.0953994	-0.0746006	-0.0846006	-0.0646006	-0.00460064	-0.0246006	-0.0546006	0.0753994	0.00539936	-0.0546006	0.0853994	-0.0546006	-0.0546006	-0.0146006	-0.0446006	-0.0346006	0.105399	-0.0146006	-0.154601	-0.0646006	-0.0546006	-0.0746006	0.0453994	-0.0446006	-0.0546006	0.0653994	-0.0746006	0.125399	-0.154601	0.0253994	-0.0946006	-0.0446006	0.195399	-0.0346006	-0.0546006	0.0253994
chr10:27054147:27054247:-@chr10:27052809:27052889:-@chr10:27047991:27048167:-	-0.084377	0.105623	-0.144377	-0.084377	-0.104377	-0.034377	-0.074377	0.005623	-0.104377	-0.004377	-0.104377	0.025623	0.045623	-0.134377	-0.134377	-0.134377	-0.024377	0.035623	-0.004377	-0.064377	-0.014377	0.095623	-0.164377	-0.114377	-0.094377	-0.144377	-0.094377	-0.084377	0.225623	-0.024377	-0.004377	-0.144377	-0.054377	0.015623	0.055623	-0.094377	0.265623	0.025623	0.065623	0.435623	-0.004377	-0.164377	0.275623	-0.134377	0.115623	-0.064377	0.085623	0.165623	0.055623
chr20:34252878:34252682|34252724:-@chr20:34220717:34220845:-	0.101661	-0.0483387	-0.258339	0.121661	0.111661	-0.00833866	0.221661	0.0216613	0.101661	0.0816613	0.191661	0.0616613	0.0416613	0.0116613	-0.168339	-0.0483387	0.161661	0.181661	-0.218339	-0.00833866	0.231661	-0.0883387	0.121661	0.0216613	-0.268339	0.0816613	0.0416613	0.0816613	0.0616613	0.0616613	0.111661	0.0916613	0.0516613	0.0816613	0.221661	0.0416613	0.0616613	0.0916613	0.0616613	-0.0183387	0.0916613	-0.0483387	0.171661	0.191661	0.371661	-0.108339	0.0916613	0.0516613	0.161661
chr19:8373033:8373240:-@chr19:8369915:8370689:-@chr19:8368739:8368972:-	-0.270895	0.169105	-0.000894569	0.0791054	0.00910543	0.149105	0.199105	-0.160895	0.0191054	0.0791054	-0.0108946	0.169105	0.0591054	-0.0208946	-0.0508946	0.149105	-0.140895	0.0891054	0.319105	0.0791054	-0.120895	0.0991054	0.0291054	-0.140895	0.139105	0.179105	0.159105	0.0991054	0.279105	-0.0808946	-0.000894569	-0.0108946	0.179105	0.109105	0.00910543	-0.0808946	-0.0608946	0.139105	0.0191054	0.0591054	-0.0808946	0.0591054	0.0191054	-0.0208946	0.219105	-0.0408946	0.0491054	-0.0508946	0.0691054
chr2:102476198:102476326:+@chr2:102480283:102480513:+@chr2:102481392:102481498:+	-0.0453674	0.114633	0.164633	-0.0953674	0.0646326	-0.0553674	-0.0853674	0.344633	0.184633	-0.0553674	0.284633	0.00463259	0.0246326	0.324633	0.0146326	-0.0353674	0.0746326	-0.0253674	0.114633	0.124633	0.0546326	-0.0453674	0.394633	-0.0153674	-0.0153674	0.134633	0.0946326	-0.0553674	0.214633	-0.0353674	0.134633	0.0746326	-0.00536741	0.0646326	-0.0853674	-0.115367	0.0446326	0.174633	0.314633	0.0546326	-0.135367	0.284633	-0.0553674	-0.0353674	-0.135367	-0.0253674	0.324633	-0.0153674	0.204633
chr5:147805085:147805264:+@chr5:147806776:147807510:+@chr5:147812987:147813087:+	0.0722364	0.0522364	0.142236	-0.307764	0.0922364	0.162236	0.132236	0.132236	0.0922364	0.132236	-0.0277636	0.0922364	0.0922364	-0.0977636	-0.0977636	0.132236	0.102236	0.0322364	0.132236	0.0122364	0.0422364	-0.0877636	0.162236	0.0822364	-0.257764	0.102236	0.152236	0.0422364	0.152236	0.0822364	0.152236	0.0422364	0.0422364	0.0822364	0.142236	0.102236	-0.137764	0.152236	0.0922364	0.142236	-0.117764	0.0822364	0.0622364	-0.0377636	0.172236	0.0222364	0.0622364	-0.217764	0.102236
chr6:161529775:161529891:+@chr6:161529983:161530073:+@chr6:161530787:161530946:+	-0.0237987	-0.0537987	-0.0637987	-0.0137987	0.136201	0.156201	0.0662013	0.0762013	0.156201	0.0162013	0.0162013	-0.0937987	0.0862013	-0.103799	-0.0237987	0.0462013	0.286201	-0.113799	-0.0637987	-0.0937987	0.186201	-0.0837987	0.156201	-0.0737987	0.0262013	0.0962013	0.266201	0.0262013	0.426201	0.0162013	-0.0337987	0.366201	-0.0537987	0.456201	0.0262013	0.136201	0.216201	0.176201	0.0462013	-0.0837987	0.0462013	-0.0337987	0.196201	-0.00379872	0.0562013	-0.123799	-0.0437987	0.206201	-0.103799
chrX:119575585:119575749:-@chrX:119562481|119565317:119560003:-	-0.303419	-0.343419	-0.423419	-0.203419	-0.153419	-0.273419	-0.153419	-0.243419	-0.0334185	-0.393419	-0.103419	0.0865815	-0.193419	-0.203419	-0.0734185	-0.283419	-0.293419	-0.143419	-0.233419	-0.0434185	-0.0834185	-0.103419	-0.0934185	-0.213419	-0.0834185	-0.183419	-0.123419	-0.183419	-0.00341853	-0.123419	-0.0334185	-0.133419	-0.403419	-0.00341853	0.0465815	-0.233419	-0.313419	-0.143419	-0.00341853	0.106581	0.00658147	-0.433419	-0.0834185	-0.0534185	0.0465815	-0.103419	-0.383419	0.126581	0.0365815
chr1:154145384:154145454:-@chr1:154144505:154144580:-@chr1:154143889:154143964:-@chr1:154143125:154143187:-	-0.350863	-0.180863	-0.0508626	-0.180863	-0.180863	0.119137	-0.290863	-0.0608626	-0.210863	-0.150863	-0.260863	-0.340863	-0.0208626	-0.0308626	-0.190863	-0.310863	-0.0908626	-0.290863	-0.140863	-0.200863	-0.120863	-0.210863	0.0591374	-0.130863	-0.170863	-0.190863	-0.340863	-0.320863	-0.200863	-0.0308626	-0.240863	-0.360863	-0.230863	-0.360863	-0.150863	0.0991374	-0.0508626	-0.250863	-0.0808626	-0.130863	-0.190863	0.139137	-0.160863	-0.0808626	-0.120863	-0.150863	-0.0508626	-0.100863	-0.0308626
chr1:167742473:167742605:+@chr1:167745301:167745403:+@chr1:167757057:167761156:+	-0.161022	-0.231022	-0.201022	-0.251022	-0.281022	-0.141022	-0.281022	-0.221022	-0.111022	-0.241022	-0.211022	-0.201022	-0.231022	-0.211022	-0.171022	-0.311022	-0.291022	-0.181022	-0.281022	-0.211022	-0.211022	-0.131022	-0.251022	-0.261022	-0.161022	-0.141022	-0.221022	-0.291022	-0.171022	-0.171022	-0.221022	-0.271022	-0.201022	-0.211022	-0.281022	-0.201022	-0.211022	-0.171022	-0.191022	-0.221022	-0.101022	-0.291022	-0.0510224	-0.281022	-0.191022	-0.221022	-0.211022	-0.131022	-0.131022
chr9:71862928:71863140:+@chr9:71864291:71864401:+@chr9:71865951:71866280:+	-0.10099	-0.15099	0.17901	0.0590096	-0.28099	-0.0609904	-0.17099	-0.0909904	-0.15099	-0.18099	-0.0809904	-0.19099	-0.22099	0.13901	0.10901	-0.12099	-0.11099	-0.25099	-0.0209904	-0.24099	-0.26099	-0.16099	0.12901	-0.14099	-0.19099	-0.24099	-0.16099	-0.11099	-0.19099	-0.13099	-0.21099	0.12901	-0.20099	-0.16099	-0.13099	-0.16099	-0.19099	-0.30099	-0.24099	-0.25099	-0.15099	0.28901	-0.19099	-0.13099	-0.28099	-0.15099	-0.25099	-0.20099	-0.21099
chr8:125575023:125575233:-@chr8:125570954:125571073:-@chr8:125569922:125570116:-@chr8:125568473:125568646:-	-0.450639	-0.340639	-0.180639	-0.320639	-0.320639	-0.290639	-0.250639	-0.360639	-0.260639	-0.190639	-0.230639	-0.180639	-0.160639	-0.510639	-0.290639	-0.140639	-0.290639	-0.220639	-0.430639	-0.140639	-0.240639	-0.350639	-0.090639	-0.360639	-0.300639	-0.280639	-0.270639	-0.060639	-0.190639	-0.250639	-0.260639	-0.150639	-0.200639	-0.130639	-0.310639	-0.270639	-0.070639	-0.000638978	-0.090639	-0.240639	-0.390639	-0.220639	-0.160639	-0.090639	-0.020639	-0.130639	0.079361	-0.180639	0.189361
chr16:15044077:15044112:+@chr16:15044609:15044678:+@chr16:15045472:15045931:+	-0.191342	-0.211342	-0.141342	-0.161342	-0.201342	-0.161342	-0.151342	-0.171342	-0.111342	-0.161342	-0.0913419	-0.171342	-0.131342	0.0486581	-0.171342	-0.171342	-0.161342	-0.191342	-0.101342	-0.0713419	-0.131342	-0.191342	-0.0613419	0.00865815	-0.191342	-0.221342	-0.0313419	-0.141342	-0.0313419	-0.151342	-0.131342	-0.221342	-0.121342	-0.191342	-0.171342	-0.131342	-0.191342	-0.211342	-0.121342	-0.211342	-0.0213419	-0.0513419	-0.101342	-0.0713419	-0.101342	-0.121342	-0.141342	-0.0913419	0.0386581
chr13:44953777:44953849:+@chr13:44964493:44964714:+@chr13:44971408:44971850:+	-0.277732	-0.197732	-0.247732	-0.187732	-0.217732	-0.237732	-0.227732	-0.387732	-0.247732	-0.197732	-0.257732	-0.0477316	-0.137732	-0.147732	-0.277732	-0.197732	-0.117732	-0.287732	-0.167732	-0.227732	-0.207732	-0.107732	-0.247732	-0.297732	-0.157732	-0.197732	-0.157732	-0.197732	-0.0777316	-0.0477316	-0.107732	-0.287732	-0.187732	-0.247732	-0.0177316	-0.0777316	-0.187732	-0.177732	0.0422684	-0.107732	-0.0977316	-0.347732	-0.0677316	-0.207732	-0.147732	-0.147732	-0.207732	-0.0977316	0.0522684
chr3:181281508:181281716:+@chr3:181328649:181328717:+@chr3:181417386:181417671:+	-0.14623	-0.29623	-0.29623	0.00376997	-0.20623	-0.23623	-0.24623	-0.00623003	-0.20623	-0.30623	-0.17623	-0.28623	-0.29623	0.35377	-0.23623	-0.26623	-0.22623	-0.30623	0.43377	-0.22623	-0.13623	-0.26623	0.33377	-0.27623	-0.25623	-0.29623	-0.13623	-0.27623	-0.14623	-0.16623	0.05377	-0.27623	-0.18623	-0.25623	-0.31623	-0.23623	-0.21623	-0.27623	-0.28623	-0.28623	-0.14623	0.20377	-0.31623	-0.17623	-0.22623	-0.12623	-0.25623	-0.32623	-0.16623
chr17:80206751:80206890:-@chr17:80203852:80203915:-@chr17:80200537:80202707:-	-0.117476	-0.117476	-0.147476	-0.097476	-0.147476	-0.117476	-0.117476	-0.197476	-0.097476	-0.147476	-0.107476	-0.227476	-0.047476	-0.147476	-0.167476	-0.347476	-0.237476	-0.187476	-0.077476	-0.197476	-0.097476	-0.087476	-0.217476	-0.237476	0.022524	-0.167476	-0.287476	-0.067476	-0.097476	-0.047476	-0.187476	-0.177476	-0.147476	-0.117476	-0.097476	-0.247476	-0.217476	-0.167476	-0.137476	-0.147476	-0.117476	-0.177476	-0.117476	-0.137476	-0.107476	-0.157476	-0.187476	-0.157476	-0.077476
chr4:114294441:114294605:+@chr4:114295920:114296102:+@chr4:114299246:114299337:+@chr4:114302613:114304896:+	-0.253642	-0.223642	-0.393642	-0.00364217	-0.123642	-0.383642	-0.0936422	-0.363642	-0.0836422	-0.113642	-0.153642	0.126358	-0.223642	0.126358	-0.433642	-0.153642	-0.233642	-0.153642	-0.163642	0.0863578	-0.0736422	-0.253642	-0.153642	0.136358	-0.403642	-0.133642	-0.143642	-0.383642	0.0863578	-0.00364217	0.146358	-0.183642	0.0563578	0.0263578	-0.123642	-0.113642	-0.363642	-0.103642	0.136358	0.166358	0.0763578	-0.163642	-0.0236422	0.0863578	-0.113642	-0.503642	0.126358	-0.0336422	-0.0836422
chr7:99820220:99820343:-@chr7:99810576:99810756:-@chr7:99809017:99809617:-	-0.0660064	-0.0660064	-0.0560064	-0.186006	-0.106006	-0.00600639	-0.236006	-0.0760064	-0.166006	-0.266006	-0.136006	-0.126006	-0.286006	-0.236006	-0.146006	-0.226006	-0.0660064	-0.126006	0.253994	-0.0360064	-0.116006	-0.156006	-0.0860064	-0.286006	0.0139936	-0.226006	-0.156006	-0.136006	0.193994	0.0339936	-0.00600639	-0.266006	-0.00600639	-0.146006	-0.276006	-0.0760064	-0.0960064	0.00399361	-0.236006	-0.0860064	-0.0860064	0.0739936	0.0539936	-0.126006	-0.0960064	-0.156006	-0.0360064	0.00399361	-0.206006
chr6:102503205:102503455:+@chr6:102513672:102513803:+@chr6:102516222:102517958:+	-0.143645	-0.143645	-0.143645	-0.143645	-0.133645	-0.113645	-0.133645	-0.123645	-0.123645	-0.143645	-0.143645	-0.123645	-0.133645	-0.133645	-0.133645	-0.103645	-0.113645	-0.133645	-0.133645	-0.123645	-0.123645	-0.113645	-0.133645	-0.143645	-0.113645	-0.123645	-0.123645	-0.133645	-0.113645	-0.0936448	-0.133645	-0.133645	-0.143645	-0.123645	-0.113645	-0.0436448	-0.133645	-0.143645	-0.0136448	-0.0836448	-0.113645	-0.123645	-0.103645	-0.103645	-0.133645	-0.133645	0.0363552	-0.0636448	-0.113645
chr22:43275054:43275175:-@chr22:43272894:43273016:-@chr22:43272143:43272339:-	-0.247348	-0.347348	-0.187348	-0.257348	-0.0273482	-0.0573482	-0.107348	-0.377348	-0.0673482	-0.127348	-0.197348	-0.147348	-0.0673482	-0.257348	-0.177348	-0.257348	-0.227348	-0.317348	0.0226518	-0.167348	-0.357348	-0.107348	-0.247348	-0.107348	0.0526518	-0.177348	-0.357348	-0.0773482	-0.0273482	-0.177348	-0.0973482	-0.0473482	-0.147348	0.0826518	0.0226518	-0.457348	-0.217348	-0.0473482	0.0326518	-0.127348	-0.297348	-0.337348	-0.237348	0.0526518	-0.157348	0.112652	-0.107348	-0.147348	-0.0173482
chr14:101295371:101296086:+@chr14:101302073:101302216:+@chr14:101302504:101302637:+	-0.215719	-0.195719	-0.205719	-0.145719	-0.185719	-0.165719	-0.0557189	-0.205719	-0.195719	-0.175719	-0.105719	-0.175719	-0.195719	-0.0557189	-0.155719	0.194281	-0.185719	0.0342812	-0.165719	-0.105719	-0.155719	-0.205719	-0.215719	-0.215719	-0.155719	-0.0757189	-0.175719	-0.105719	-0.125719	-0.235719	-0.225719	0.0942811	-0.195719	-0.205719	-0.0957188	-0.145719	-0.165719	-0.115719	-0.135719	-0.0957188	-0.245719	-0.245719	-0.155719	-0.135719	-0.155719	-0.165719	0.104281	-0.0857188	-0.0957188
chr10:46280957:46281079:+@chr10:46282060:46282122:+@chr10:46282483:46282695:+	-0.163163	-0.153163	-0.373163	0.0268371	-0.153163	-0.153163	-0.463163	-0.153163	-0.323163	-0.143163	-0.143163	-0.313163	-0.0431629	-0.223163	-0.223163	-0.123163	-0.113163	-0.0631629	-0.0531629	-0.163163	-0.173163	-0.203163	-0.413163	-0.233163	0.0968371	-0.0931629	-0.273163	-0.253163	-0.383163	-0.283163	-0.153163	-0.0231629	-0.213163	-0.153163	-0.143163	-0.223163	-0.133163	0.106837	-0.163163	-0.0931629	-0.223163	-0.183163	-0.253163	-0.0531629	-0.0431629	-0.103163	-0.343163	0.0168371	0.0268371
chr15:63353068:63353138:+@chr15:63353397:63353472:+@chr15:63353912:63353987:+@chr15:63354414:63354476:+	-0.289457	-0.0394569	-0.179457	-0.329457	-0.309457	-0.319457	-0.209457	-0.389457	-0.289457	-0.219457	-0.159457	-0.119457	-0.409457	-0.0494569	-0.139457	-0.159457	-0.0294569	-0.0794569	0.0405431	-0.0294569	-0.279457	-0.119457	-0.229457	-0.299457	-0.129457	-0.239457	0.200543	-0.279457	-0.0194569	-0.189457	0.180543	-0.0894569	-0.209457	-0.149457	-0.199457	0.310543	0.000543131	-0.0194569	-0.0494569	-0.369457	-0.00945687	-0.0794569	-0.0694569	-0.0494569	-0.169457	0.0705431	0.150543	0.160543	0.100543
chr1:44058128:44058272:+@chr1:44063419:44063724:+@chr1:44064391:44064584:+	-0.20947	-0.0894696	-0.11947	-0.29947	-0.26947	-0.32947	-0.0894696	-0.0394696	0.11053	-0.37947	-0.32947	-0.24947	-0.13947	-0.17947	-0.0194696	0.24053	-0.14947	-0.21947	0.21053	-0.16947	-0.31947	-0.0794696	0.0805304	0.10053	-0.0194696	-0.15947	0.18053	0.13053	-0.24947	-0.24947	0.0205304	0.17053	-0.14947	0.0605304	0.23053	-0.13947	-0.29947	-0.15947	-0.31947	0.0605304	-0.13947	0.28053	-0.0694696	-0.11947	0.11053	-0.0994696	-0.15947	0.0305304	-0.12947
chr17:5329291:5329402:+@chr17:5329556:5329619:+@chr17:5335862:5336340:+	-0.198722	-0.108722	-0.158722	0.011278	-0.038722	0.111278	0.011278	-0.068722	0.111278	-0.018722	-0.078722	0.241278	0.011278	-0.018722	-0.178722	-0.128722	-0.138722	-0.238722	-0.098722	0.071278	-0.068722	-0.168722	0.021278	0.011278	-0.108722	-0.228722	-0.018722	-0.038722	-0.00872204	-0.118722	-0.168722	0.041278	-0.178722	-0.178722	-0.00872204	-0.198722	-0.118722	-0.228722	-0.038722	-0.088722	-0.108722	-0.038722	0.051278	0.031278	0.141278	-0.178722	-0.088722	0.111278	-0.108722
chr14:101295371:101296086|101297871:+@chr14:101302504:101302637:+	-0.223674	-0.183674	-0.203674	-0.103674	-0.133674	-0.123674	-0.123674	-0.203674	-0.123674	-0.193674	-0.163674	-0.0936741	-0.193674	-0.113674	-0.163674	0.326326	-0.213674	-0.0736741	-0.143674	-0.0736741	-0.173674	-0.153674	-0.213674	-0.193674	-0.133674	-0.123674	-0.123674	-0.163674	-0.113674	-0.173674	-0.193674	0.326326	-0.163674	-0.0936741	0.0263259	-0.193674	-0.163674	-0.0736741	-0.173674	-0.123674	-0.243674	-0.203674	-0.193674	-0.153674	-0.193674	-0.0836741	0.0163259	-0.173674	-0.173674
chr16:15790566:15790717:+@chr16:15793586:15793711:+@chr16:15818048:15820208:+	-0.152141	0.0578594	0.117859	0.0578594	-0.112141	0.00785942	-0.122141	0.367859	-0.0721406	-0.0521406	-0.252141	-0.102141	-0.162141	0.277859	0.427859	-0.0121406	-0.0821406	-0.202141	-0.0221406	-0.222141	-0.0821406	-0.222141	0.227859	-0.0821406	-0.122141	0.127859	-0.102141	-0.122141	-0.0721406	-0.132141	-0.192141	-0.0621406	-0.0921406	-0.172141	-0.0221406	0.0578594	-0.0221406	-0.202141	-0.122141	-0.182141	-0.0321406	0.267859	0.0978594	-0.192141	-0.132141	-0.182141	0.0378594	-0.0821406	-0.192141
chr17:17083317:17083402:+@chr17:17083921:17083983:+@chr17:17088137:17095962:+	0.0194569	-0.150543	-0.0105431	-0.130543	-0.150543	-0.0905431	-0.200543	-0.140543	-0.160543	-0.110543	-0.0905431	-0.240543	-0.0905431	-0.0705431	-0.160543	-0.220543	-0.180543	-0.190543	-0.170543	-0.0905431	-0.120543	-0.150543	-0.0305431	-0.120543	-0.170543	-0.180543	-0.250543	-0.120543	-0.240543	-0.220543	-0.0805431	0.0794569	-0.130543	-0.110543	-0.160543	-0.230543	-0.150543	-0.110543	0.00945687	-0.150543	-0.200543	0.139457	-0.230543	-0.140543	-0.240543	-0.0905431	-0.100543	-0.160543	-0.130543
chr2:242625184:242625292:-@chr2:242619644:242619734:-@chr2:242617867:242618064:-	-0.0652396	-0.16524	-0.0352396	-0.38524	-0.0152396	-0.17524	-0.18524	0.0647604	0.12476	-0.0252396	-0.10524	-0.22524	-0.0652396	-0.0152396	-0.34524	-0.26524	0.0347604	-0.37524	-0.10524	-0.10524	-0.0652396	-0.16524	0.0647604	-0.32524	-0.0752396	-0.16524	0.0847604	-0.0952396	0.0147604	-0.15524	0.0947604	0.0647604	-0.24524	-0.11524	-0.28524	-0.21524	-0.17524	-0.11524	0.0147604	-0.25524	-0.23524	-0.20524	-0.0552396	0.0147604	-0.19524	-0.0152396	-0.0552396	-0.19524	-0.13524
chr20:62505021:62505169:+@chr20:62507169:62507228:+@chr20:62514072:62514173:+	-0.191502	-0.241502	-0.221502	-0.301502	-0.211502	-0.221502	-0.231502	-0.311502	-0.0715016	-0.211502	-0.0815016	-0.221502	-0.101502	-0.221502	-0.301502	-0.311502	-0.161502	-0.221502	-0.221502	-0.0415016	-0.221502	-0.211502	-0.0015016	-0.241502	-0.171502	-0.221502	-0.281502	-0.151502	-0.291502	-0.141502	0.178498	-0.241502	-0.251502	-0.181502	-0.231502	-0.161502	-0.211502	-0.121502	-0.121502	-0.221502	-0.171502	-0.0615016	-0.211502	-0.111502	-0.0915016	-0.161502	-0.111502	-0.111502	-0.0815016
chr2:20482708:20482992:-@chr2:20478344:20478580:-@chr2:20462954:20463221:-	-0.158339	-0.158339	-0.0583387	-0.118339	-0.0983387	-0.108339	-0.0983387	-0.108339	-0.0783387	-0.118339	-0.178339	0.0616613	-0.108339	0.00166134	-0.158339	-0.0583387	0.00166134	-0.188339	-0.00833866	0.00166134	-0.0583387	-0.128339	-0.0183387	-0.158339	-0.158339	-0.108339	-0.0583387	-0.148339	0.0616613	-0.118339	0.131661	-0.128339	-0.158339	-0.0483387	-0.0783387	0.0916613	-0.00833866	-0.0683387	0.0416613	-0.0483387	-0.188339	-0.00833866	0.101661	0.0916613	-0.0283387	-0.00833866	-0.0283387	0.0316613	0.0416613
chr16:1793333:1793477|1795104:+@chr16:1797030:1797276:+	-0.210032	-0.180032	-0.0600319	-0.160032	-0.0500319	-0.140032	0.00996805	-0.210032	-0.150032	0.00996805	-0.0900319	-0.0800319	-0.0100319	0.0699681	-0.200032	-0.0800319	-0.130032	-0.0400319	-0.120032	-0.130032	-0.0800319	-0.0600319	-0.0800319	-0.100032	-0.140032	-0.0800319	-0.0700319	0.00996805	0.0199681	-0.130032	-0.0200319	-0.130032	-0.0500319	-0.0100319	-0.160032	-0.140032	-0.160032	-0.0800319	-0.100032	-0.140032	-0.200032	-0.0700319	-0.0800319	0.0199681	0.00996805	-0.170032	-0.180032	-0.130032	-0.0200319
chr12:56223744:56224867:+@chr12:56225041:56225133:+@chr12:56226743:56227325:+	-0.0636422	-0.123642	-0.193642	0.00635783	-0.0636422	0.0963578	-0.0236422	-0.143642	-0.173642	-0.123642	-0.00364217	-0.0236422	-0.0136422	-0.153642	0.0763578	-0.0936422	-0.243642	-0.0536422	0.0663578	-0.223642	-0.223642	-0.0836422	-0.0836422	-0.0236422	-0.0636422	-0.233642	-0.0136422	-0.163642	-0.103642	-0.173642	-0.0136422	-0.193642	-0.00364217	0.0163578	-0.0736422	-0.0436422	0.0163578	-0.173642	-0.0336422	0.136358	-0.163642	-0.143642	-0.213642	-0.0436422	-0.133642	-0.0936422	-0.153642	-0.0936422	0.0163578
chr4:83763634:83763293|83763338:-@chr4:83750153:83750211:-	-0.217444	-0.197444	0.0425559	-0.147444	-0.0574441	-0.217444	-0.167444	-0.117444	0.152556	0.152556	0.0425559	-0.227444	-0.127444	-0.0874441	-0.0374441	-0.367444	-0.0774441	-0.0974441	-0.157444	0.0125559	-0.0974441	-0.127444	-0.107444	-0.117444	-0.0574441	-0.117444	-0.137444	-0.0574441	0.112556	-0.237444	-0.0474441	-0.0674441	0.132556	0.0625559	-0.0574441	-0.147444	-0.0774441	0.0225559	-0.227444	-0.237444	-0.0674441	0.0725559	-0.197444	0.0125559	-0.0374441	0.152556	-0.217444	-0.0874441	-0.00744409
chr6:43748469:43748540:+@chr6:43749693:43749824:+@chr6:43752278:43754223:+	0.051278	-0.118722	0.131278	-0.068722	0.071278	-0.098722	0.011278	0.111278	0.161278	-0.00872204	0.00127796	-0.058722	-0.088722	-0.198722	-0.018722	0.041278	-0.198722	0.061278	-0.018722	-0.208722	0.011278	0.031278	0.091278	-0.128722	-0.038722	-0.288722	0.00127796	0.071278	-0.018722	0.041278	0.031278	0.00127796	-0.00872204	-0.058722	0.041278	0.071278	0.00127796	0.061278	-0.018722	0.041278	-0.048722	0.021278	0.041278	0.031278	0.021278	-0.318722	0.011278	-0.058722	-0.118722
chr1:155170491:155170617:+@chr1:155172914:155173062:+@chr1:155174826:155175286:+	-0.106134	0.00386581	-0.186134	-0.00613419	-0.126134	-0.0961342	-0.196134	-0.236134	-0.216134	-0.116134	-0.196134	-0.0161342	-0.156134	0.253866	-0.256134	-0.326134	-0.156134	-0.256134	0.0638658	-0.196134	-0.186134	-0.226134	-0.256134	-0.226134	-0.266134	-0.0761342	-0.0161342	-0.186134	0.0338658	0.0538658	-0.0661342	-0.00613419	0.0938658	-0.106134	0.0538658	-0.146134	-0.166134	-0.00613419	-0.116134	-0.126134	-0.0561342	-0.326134	0.123866	0.0138658	-0.206134	-0.206134	-0.0661342	-0.206134	0.0638658
chr22:50964675:50964905:-@chr22:50964430:50964570:-@chr22:50961997:50962853:-	-0.385176	-0.255176	-0.265176	-0.0451757	-0.385176	-0.275176	-0.295176	-0.375176	-0.325176	-0.215176	0.114824	-0.125176	-0.285176	-0.265176	-0.315176	-0.155176	-0.345176	-0.235176	-0.405176	-0.255176	-0.235176	-0.315176	-0.145176	-0.295176	0.0448243	-0.255176	-0.275176	-0.175176	-0.325176	0.324824	0.154824	-0.325176	-0.275176	-0.375176	-0.375176	-0.0651757	-0.215176	0.0348243	-0.295176	-0.165176	-0.375176	-0.255176	-0.305176	-0.0951757	0.0648243	-0.225176	0.484824	-0.215176	-0.325176
chr3:47912348:47912595:-@chr3:47908736:47908828:-@chr3:47898921:47899002:-	-0.0738339	-0.163834	-0.0638339	-0.163834	-0.0938339	-0.203834	0.0161661	0.0761661	-0.0838339	-0.0938339	0.136166	-0.0638339	0.0861661	0.0561661	-0.103834	-0.0138339	-0.0538339	-0.0438339	-0.233834	-0.0938339	-0.0338339	-0.103834	-0.00383387	0.476166	-0.153834	-0.103834	-0.00383387	0.0461661	0.0361661	0.00616613	-0.0238339	-0.133834	-0.0338339	-0.113834	-0.213834	-0.133834	0.0161661	0.0461661	-0.0338339	-0.173834	0.00616613	-0.0838339	0.0761661	-0.0338339	-0.0638339	-0.193834	-0.0638339	-0.0338339	-0.0638339
chr20:45848909:45848975:-@chr20:45841287:45841370:-@chr20:45838381:45839542:-	-0.0908626	-0.100863	-0.160863	0.0691374	-0.0908626	-0.200863	-0.0508626	0.0491374	-0.0608626	-0.110863	-0.200863	0.00913738	-0.120863	0.249137	-0.100863	-0.140863	-0.160863	-0.220863	0.0191374	-0.0508626	-0.0908626	-0.230863	0.0291374	-0.170863	-0.0908626	-0.180863	0.109137	-0.130863	-0.0408626	0.149137	-0.0708626	-0.0808626	-0.170863	-0.200863	-0.0908626	-0.0708626	-0.250863	-0.210863	-0.120863	-0.310863	-0.0808626	-0.0608626	-0.0308626	0.199137	-0.0108626	-0.200863	0.0791374	0.109137	-0.0208626
chr1:33149859:33149983:-@chr1:33149611:33149690:-@chr1:33145507:33147461:-	0.0677955	-0.0922045	0.0577955	-0.0822045	-0.252204	0.237796	-0.0722045	-0.212204	-0.00220447	-0.262204	-0.202204	-0.282204	-0.102204	-0.222204	-0.112204	-0.112204	-0.282204	0.0177955	-0.142204	-0.212204	-0.152204	-0.142204	-0.312204	-0.172204	-0.0422045	-0.202204	-0.272204	-0.162204	-0.172204	-0.252204	-0.132204	-0.242204	-0.282204	-0.172204	-0.0822045	-0.302204	-0.132204	-0.0822045	-0.132204	0.0877955	-0.0722045	-0.252204	-0.212204	-0.0522045	-0.112204	-0.202204	-0.282204	-0.0622045	-0.242204
chr4:16510158:16510309:-@chr4:16507463:16507605:-@chr4:16503165:16504496:-	-0.0765815	-0.216581	-0.0365815	0.103419	-0.0265815	-0.0565815	-0.0665815	-0.236581	-0.0465815	-0.136581	-0.156581	0.00341853	-0.156581	-0.0165815	-0.0365815	0.0834185	0.0534185	0.123419	0.0234185	0.00341853	-0.196581	-0.166581	0.223419	-0.0665815	-0.0365815	-0.156581	-0.176581	-0.0965815	0.113419	-0.186581	-0.0165815	-0.0265815	-0.0165815	-0.0865815	-0.146581	-0.116581	-0.0865815	-0.0165815	0.0234185	-0.0665815	-0.206581	-0.0765815	0.0334185	0.0134185	-0.126581	-0.126581	-0.0665815	0.0434185	0.0234185
chr12:125270903:125271049:-@chr12:125267229:125267357:-@chr12:125262174:125263132:-	-0.12099	-0.0509904	-0.11099	-0.10099	-0.13099	-0.0509904	-0.15099	-0.19099	-0.12099	-0.17099	-0.13099	-0.17099	-0.13099	-0.0609904	-0.0709904	-0.17099	-0.11099	-0.16099	-0.0409904	-0.10099	-0.14099	-0.18099	-0.12099	-0.000990415	-0.11099	-0.0809904	-0.20099	-0.15099	-0.14099	-0.0909904	-0.16099	0.0490096	-0.17099	-0.15099	-0.15099	-0.11099	-0.10099	-0.11099	-0.0309904	0.0190096	-0.0809904	-0.14099	-0.15099	-0.10099	-0.11099	-0.14099	-0.10099	-0.17099	-0.0309904
chr17:5326089:5326149:+@chr17:5329291:5329402:+@chr17:5331391:5331531:+@chr17:5335862:5336340:+	-0.368083	-0.158083	-0.0480831	-0.0380831	-0.148083	-0.0380831	-0.128083	-0.138083	0.0219169	0.00191693	-0.0680831	-0.00808307	0.101917	0.0719169	0.0319169	-0.0380831	0.0119169	-0.278083	0.0619169	-0.138083	-0.248083	-0.178083	0.221917	-0.168083	-0.168083	-0.0680831	-0.228083	-0.0780831	-0.0380831	-0.188083	-0.0480831	0.211917	0.0319169	-0.0580831	0.00191693	-0.198083	-0.138083	-0.0380831	-0.148083	-0.318083	-0.188083	0.111917	-0.138083	-0.118083	0.0619169	-0.128083	-0.278083	-0.0580831	0.101917
chr10:120863611:120863709:+@chr10:120864276:120864534:+@chr10:120864823:120865007:+@chr10:120867480:120867676:+	0.0674129	-0.272587	0.0274129	-0.182587	-0.0825871	-0.172587	0.117413	0.0774129	0.0374129	-0.0725871	-0.0325871	-0.00258715	0.127413	-0.142587	0.0374129	0.0974129	0.0674129	-0.0425871	0.00741285	-0.00258715	-0.112587	-0.292587	0.0474129	-0.172587	0.0174129	-0.0925871	0.0574129	0.00741285	-0.142587	-0.0625871	-0.132587	-0.0125871	-0.0725871	-0.0225871	-0.0725871	0.0574129	0.117413	-0.0225871	-0.102587	0.137413	0.0174129	0.0574129	0.0774129	-0.0525871	-0.112587	0.0174129	-0.102587	-0.0425871	0.0674129
chr1:151299747:151300191:-@chr1:151298648:151298849:-@chr1:151297221:151297393:-@chr1:151288049:151288985:-	-0.0809585	-0.150958	0.0990415	-0.170958	0.129042	0.0290415	-0.120958	-0.120958	-0.170958	-0.170958	-0.0709585	0.0690415	0.0690415	0.0290415	-0.120958	-0.0809585	-0.0609585	0.0890415	-0.0609585	-0.100958	-0.000958466	-0.0309585	0.0990415	0.259042	0.0290415	0.0690415	0.0690415	-0.0209585	-0.140958	0.0990415	-0.0509585	0.0290415	-0.0809585	-0.140958	-0.000958466	-0.000958466	-0.110958	-0.0809585	-0.110958	-0.110958	-0.120958	-0.0209585	0.189042	-0.130958	-0.100958	-0.0309585	-0.0109585	-0.000958466	-0.0209585
chr11:120195838:120196077:+@chr11:120197831:120198349:+@chr11:120200686:120204388:+	-0.0976997	-0.0276997	0.2123	-0.00769968	-0.1277	0.00230032	0.0123003	0.00230032	-0.00769968	-0.0976997	-0.1577	-0.0376997	-0.1077	0.1423	0.0323003	0.0523003	-0.0776997	0.0423003	0.00230032	-0.0276997	-0.1377	-0.0176997	0.2323	-0.0976997	-0.1277	-0.1177	0.1723	-0.1277	-0.1477	-0.0576997	-0.0376997	0.0723003	0.0223003	0.00230032	-0.0976997	-0.00769968	-0.0376997	-0.1077	-0.1077	-0.1977	-0.0376997	-0.1177	-0.0876997	0.1423	0.0323003	-0.1777	-0.0176997	0.2223	-0.0676997
chrX:48924712-48925626:+@chrX:48926080-48927510:+	-0.311752	-0.0517519	-0.121752	-0.241752	-0.0217519	-0.391752	-0.0617519	0.148248	-0.0617519	-0.231752	0.0882481	0.0882481	0.138248	-0.251752	-0.101752	-0.0617519	0.0782481	-0.161752	-0.521752	-0.141752	-0.131752	-0.111752	0.0582481	0.0782481	-0.0517519	0.00824814	-0.0717519	0.0382481	-0.161752	-0.131752	-0.151752	-0.0317519	-0.0117519	-0.261752	0.138248	0.0182481	0.0682481	-0.121752	-0.171752	-0.211752	-0.0617519	-0.0317519	0.0482481	0.168248	0.0782481	-0.0417519	0.0682481	-0.0117519	-0.0917519
chr6:112024088:112024237:-@chr6:112020718:112020873:-@chr6:112017480:112017659:-	-0.171661	-0.111661	-0.121661	-0.201661	-0.111661	-0.191661	-0.131661	-0.0416613	0.0983387	-0.161661	-0.0916613	-0.211661	-0.111661	-0.191661	-0.181661	-0.201661	-0.161661	-0.101661	-0.151661	-0.111661	-0.181661	-0.181661	-0.0816613	-0.251661	-0.191661	-0.141661	0.238339	-0.131661	-0.101661	-0.171661	-0.211661	-0.0216613	-0.201661	-0.201661	-0.201661	-0.171661	-0.131661	-0.201661	-0.231661	-0.141661	-0.191661	-0.191661	-0.181661	-0.131661	-0.171661	-0.211661	-0.191661	-0.191661	-0.151661
chr14:100842597:100842680:-@chr14:100841620:100841743:-@chr14:100835424:100835595:-	-0.15892	-0.20892	-0.19892	-0.14892	-0.17892	-0.0989204	-0.20892	-0.18892	0.0110796	-0.14892	-0.21892	-0.10892	-0.0989204	0.36108	-0.21892	-0.16892	-0.16892	-0.17892	-0.0489204	-0.15892	-0.15892	-0.19892	-0.0189204	0.0810796	0.0310796	-0.18892	-0.0789204	-0.13892	0.0210796	-0.0389204	-0.11892	0.10108	-0.20892	-0.0389204	-0.20892	-0.0789204	-0.0989204	-0.12892	-0.12892	-0.13892	-0.18892	0.14108	-0.14892	-0.0289204	-0.0789204	-0.13892	0.17108	-0.16892	-0.22892
chr14:101295371:101296086|101297871:+@chr14:101298849:101298978:+	-0.211885	-0.191885	-0.211885	-0.101885	-0.141885	-0.131885	-0.131885	-0.191885	-0.121885	-0.191885	-0.161885	-0.101885	-0.201885	-0.111885	-0.171885	0.428115	-0.211885	-0.091885	-0.161885	-0.101885	-0.161885	-0.151885	-0.201885	-0.161885	-0.151885	-0.111885	-0.141885	-0.161885	-0.121885	-0.191885	-0.191885	0.248115	-0.171885	-0.111885	0.028115	-0.211885	-0.171885	-0.091885	-0.161885	-0.131885	-0.241885	-0.231885	-0.191885	-0.161885	-0.181885	-0.141885	-0.031885	-0.191885	-0.171885
chr14:101295371:101296086:+@chr14:101297758:101297871:+@chr14:101302073:101302216:+@chr14:101302504:101302637:+	-0.10655	-0.10655	-0.10655	-0.0965495	-0.0965495	-0.10655	-0.0665495	-0.11655	-0.10655	-0.0965495	-0.0565495	-0.0865495	-0.0965495	-0.0365495	-0.0965495	0.19345	-0.0965495	-0.0265495	-0.10655	-0.0865495	-0.0865495	-0.0965495	-0.11655	-0.10655	-0.0965495	-0.0565495	-0.0965495	-0.0765495	-0.0865495	-0.11655	-0.11655	0.33345	-0.10655	-0.10655	-0.0765495	-0.0865495	-0.0865495	-0.0865495	-0.0865495	-0.0765495	-0.11655	-0.12655	-0.0965495	-0.0765495	-0.0865495	-0.10655	0.0234505	-0.0765495	-0.0765495
chr8:67834849:67834960:-@chr8:67834559:67834627:-@chr8:67834165:67834349:-	0.0104792	0.0604792	0.0204792	0.150479	-0.219521	-0.0995208	-0.259521	-0.0995208	-0.129521	-0.159521	-0.209521	0.0404792	-0.209521	0.210479	-0.159521	-0.0695208	-0.0995208	-0.179521	-0.0195208	0.0304792	-0.109521	-0.299521	0.150479	-0.0295208	0.200479	-0.0495208	0.0404792	-0.149521	-0.229521	0.0404792	-0.0795208	0.000479233	-0.149521	-0.159521	-0.209521	0.0704792	0.000479233	-0.129521	-0.0695208	-0.309521	-0.0895208	0.220479	-0.0395208	0.0104792	-0.0995208	-0.209521	-0.00952077	-0.129521	0.0304792
chr14:21493836:21493935:-@chr14:21492189:21492255:-@chr14:21491400:21491480:-	-0.270326	-0.0703259	0.0996741	-0.200326	-0.140326	0.219674	-0.190326	-0.240326	0.249674	-0.160326	-0.150326	-0.230326	-0.0703259	0.179674	-0.100326	-0.160326	-0.150326	-0.240326	0.0596741	-0.150326	-0.180326	-0.210326	0.109674	0.249674	0.0596741	-0.210326	-0.230326	-0.0303259	-0.300326	0.129674	-0.140326	0.159674	-0.160326	-0.160326	-0.170326	-0.0503259	-0.210326	-0.250326	-0.290326	-0.320326	-0.160326	0.0996741	-0.120326	-0.190326	-0.300326	0.0396741	-0.230326	-0.220326	-0.190326
chr14:53521156:53521347:-@chr14:53518562:53518645:-@chr14:53503458:53513667:-	-0.269489	-0.239489	-0.169489	-0.219489	-0.279489	-0.189489	-0.129489	-0.289489	-0.279489	-0.0894888	-0.219489	-0.0594888	-0.149489	-0.189489	-0.299489	-0.259489	-0.229489	-0.229489	0.0505112	-0.239489	-0.219489	-0.0894888	-0.129489	-0.0894888	-0.119489	-0.159489	-0.0494888	-0.0894888	-0.149489	0.0505112	-0.0694888	-0.219489	-0.289489	-0.289489	-0.229489	-0.209489	-0.00948882	-0.249489	-0.0294888	-0.209489	-0.109489	0.230511	-0.199489	-0.159489	0.0205112	-0.129489	-0.149489	-0.0794888	0.100511
chr9:35737936-35737745:-@chr9:35737601-35736864:-	-0.25476	-0.0547604	-0.0947604	0.0852396	0.12524	-0.0847604	0.17524	-0.32476	-0.23476	-0.0747604	-0.11476	0.11524	0.00523962	-0.0147604	-0.12476	0.0952396	-0.11476	-0.0647604	0.0352396	0.11524	0.0652396	-0.0847604	0.0652396	-0.0747604	0.0452396	0.0752396	0.0252396	0.0152396	0.11524	-0.15476	0.0752396	0.0452396	-0.0747604	0.14524	0.10524	-0.25476	-0.00476038	-0.10476	-0.00476038	-0.0847604	-0.12476	-0.10476	-0.0347604	0.0752396	-0.0147604	0.0352396	0.0452396	-0.0347604	0.0552396
chr3:156876655:156876764:-@chr3:156874800:156874872:-@chr3:156870825:156870945:-	-0.0943642	0.165636	-0.104364	-0.194364	-0.164364	-0.234364	-0.204364	-0.154364	-0.164364	-0.194364	-0.184364	-0.164364	-0.164364	0.0556358	-0.274364	-0.264364	-0.0443642	-0.0843642	0.145636	-0.154364	-0.134364	-0.114364	-0.0243642	-0.0183642	0.125636	-0.124364	-0.0743642	-0.124364	-0.184364	0.0756358	-0.0643642	-0.104364	-0.114364	-0.0743642	-0.174364	-0.0843642	-0.0643642	-0.194364	-0.124364	-0.0543642	-0.0743642	-0.174364	-0.0743642	-0.124364	0.0356358	-0.164364	0.00563578	0.0956358	-0.104364
chr12:53848510:53848653:+@chr12:53849131:53849277:+@chr12:53853056:53853187:+	-0.32377	-0.10377	0.08623	0.02623	0.02623	-0.04377	0.21623	-0.13377	0.06623	0.10623	-0.12377	0.07623	0.28623	-0.25377	0.07623	-0.00376997	0.03623	0.23623	-0.01377	0.16623	0.03623	-0.19377	-0.05377	0.02623	-0.10377	-0.05377	0.28623	-0.02377	0.13623	-0.18377	-0.04377	0.02623	0.03623	-0.02377	-0.17377	-0.01377	-0.09377	0.02623	-0.06377	-0.03377	-0.04377	-0.11377	0.17623	0.04623	-0.00376997	0.04623	0.21623	0.15623	-0.08377
chr16:29824311-29825254:+@chr16:29825654-29827202:+	-0.12278	-0.13278	0.0372204	-0.13278	-0.00277955	0.0372204	-0.10278	-0.14278	0.0472204	0.0172204	-0.0327796	-0.0227796	-0.11278	0.22722	-0.0327796	0.0172204	-0.0127796	-0.0627796	-0.0627796	0.0272204	-0.0227796	-0.00277955	0.17722	-0.0227796	0.0472204	-0.0827796	0.0172204	0.0172204	-0.0927796	-0.0927796	0.0472204	0.14722	-0.0727796	-0.0627796	-0.0227796	-0.0827796	-0.0227796	-0.0827796	-0.14278	-0.0427796	-0.0927796	-0.00277955	-0.0427796	0.0972204	-0.0827796	-0.0427796	-0.0727796	-0.0627796	-0.0127796
chr12:53689235:53689423:+@chr12:53690214:53691708:+@chr12:53691829:53691934:+	-0.215974	-0.0359744	0.0340256	0.134026	0.124026	-0.0459744	0.154026	-0.295974	-0.135974	0.154026	0.214026	-0.125974	0.124026	-0.00597444	0.124026	-0.155974	-0.185974	0.204026	0.0640256	0.0840256	0.0740256	0.0140256	-0.135974	0.134026	-0.0759744	0.114026	0.00402556	0.114026	-0.0559744	0.0740256	-0.0259744	0.144026	-0.0159744	0.0640256	0.144026	0.234026	-0.245974	0.0340256	-0.165974	-0.0259744	-0.115974	0.0340256	0.0640256	0.0840256	0.104026	-0.0459744	-0.0359744	-0.145974	-0.195974
chr14:101295371:101296124|101297871:+@chr14:101298849:101298978:+	-0.210575	-0.190575	-0.220575	-0.120575	-0.150575	-0.140575	-0.140575	-0.200575	-0.130575	-0.200575	-0.160575	-0.100575	-0.210575	-0.110575	-0.170575	0.429425	-0.220575	-0.0905751	-0.170575	-0.100575	-0.160575	-0.160575	-0.210575	-0.170575	-0.150575	-0.120575	-0.140575	-0.160575	-0.140575	-0.200575	-0.200575	0.349425	-0.180575	-0.110575	0.0194249	-0.220575	-0.180575	-0.0905751	-0.160575	-0.150575	-0.250575	-0.240575	-0.190575	-0.170575	-0.190575	-0.150575	-0.0305751	-0.200575	-0.180575
chr14:101295371:101296124|101297871:+@chr14:101302504:101302637:+	-0.2223	-0.1823	-0.2123	-0.1123	-0.1423	-0.1323	-0.1223	-0.2023	-0.1323	-0.2023	-0.1623	-0.1023	-0.2023	-0.1123	-0.1623	0.4277	-0.2123	-0.0723003	-0.1423	-0.0723003	-0.1723	-0.1523	-0.2223	-0.2023	-0.1323	-0.1323	-0.1223	-0.1623	-0.1223	-0.1823	-0.1923	0.3677	-0.1623	-0.0923003	0.0276997	-0.2023	-0.1723	-0.0723003	-0.1723	-0.1323	-0.2523	-0.2123	-0.1923	-0.1623	-0.1923	-0.0823003	-0.0223003	-0.1823	-0.1723
chrX:48924712-48925626:+@chrX:48926080-48927509:+	-0.309414	-0.0494138	-0.119414	-0.249414	-0.0194138	-0.399414	-0.0594138	0.140586	-0.0794138	-0.239414	0.0605862	0.0805862	0.0905862	-0.249414	-0.109414	-0.0494138	0.0705862	-0.149414	-0.569414	-0.119414	-0.109414	-0.0994138	0.0705862	0.0905862	-0.0594138	0.000586173	-0.0694138	0.0505862	-0.139414	-0.139414	-0.169414	-0.0194138	-0.0294138	-0.249414	0.140586	0.0205862	0.0605862	-0.0594138	-0.159414	-0.259414	-0.0694138	-0.0394138	0.0905862	0.160586	0.0905862	-0.00941383	0.0905862	-0.0494138	-0.109414
chr11:113105755:113105886:+@chr11:113126596|113126599:113126723:+	-0.274224	-0.164224	-0.0742236	-0.254224	0.0957764	-0.0942236	0.0357764	-0.324224	-0.194224	0.0457764	0.175776	-0.0342236	-0.0842236	-0.344224	0.0857764	-0.124224	0.0157764	-0.0342236	0.0557764	0.0757764	0.0957764	0.0757764	0.0557764	-0.0542236	0.115776	-0.0942236	-0.274224	0.0657764	-0.184224	-0.134224	0.155776	-0.0142236	0.0757764	0.0257764	0.0457764	-0.184224	-0.104224	-0.0742236	0.145776	-0.0342236	-0.124224	0.0557764	-0.0942236	-0.154224	-0.0642236	0.0757764	0.00577636	0.0957764	0.155776
chr12:42768665:42768876:+@chr12:42778742:42778798:+@chr12:42781258:42781337:+	-0.262812	-0.262812	-0.272812	-0.0928115	-0.142812	-0.252812	-0.172812	-0.282812	0.107188	-0.192812	-0.302812	-0.262812	-0.132812	-0.202812	-0.202812	-0.232812	-0.232812	-0.332812	-0.262812	-0.192812	-0.242812	-0.0128115	-0.332812	-0.262812	-0.202812	-0.262812	-0.252812	-0.152812	-0.222812	-0.0828115	-0.292812	0.0171885	-0.342812	-0.242812	-0.0428115	-0.202812	-0.202812	-0.142812	0.0271885	-0.132812	-0.0728115	-0.412812	0.0471885	-0.122812	-0.0528115	-0.172812	-0.352812	-0.192812	-0.212812
chr14:100842597:100842680:-@chr14:100841620:100841740:-@chr14:100835424:100835595:-	-0.168616	-0.228616	-0.208616	-0.138616	-0.188616	-0.0886159	-0.208616	-0.198616	0.0113841	-0.148616	-0.228616	-0.128616	-0.0986159	0.351384	-0.208616	-0.118616	-0.158616	-0.188616	-0.0486159	-0.158616	-0.158616	-0.208616	-0.0386159	0.0813841	0.0213841	-0.188616	-0.0686159	-0.148616	0.0113841	-0.0286159	-0.148616	0.0113841	-0.208616	-0.00861593	-0.198616	-0.0786159	-0.0786159	-0.128616	-0.128616	-0.128616	-0.198616	0.151384	-0.138616	-0.00861593	-0.0786159	-0.168616	0.141384	-0.188616	-0.228616
chr12:51442082:51442261:+@chr12:51442817:51442968:+@chr12:51450133:51450285:+	-0.159744	0.110256	-0.0297444	-0.169744	-0.139744	-0.119744	-0.309744	-0.0397444	-0.139744	-0.259744	-0.0297444	0.0602556	-0.0497444	0.0502556	-0.159744	-0.249744	0.0302556	-0.159744	0.110256	-0.119744	-0.169744	-0.109744	0.160256	-0.0697444	-0.109744	0.0202556	-0.259744	-0.00974441	-0.0497444	-0.119744	0.120256	-0.119744	0.0902556	-0.119744	-0.279744	-0.109744	-0.0997444	-0.139744	-0.119744	-0.399744	-0.0297444	-0.0497444	-0.239744	-0.159744	-0.0997444	-0.139744	0.0202556	-0.169744	0.0202556
chr1:46655029:46654852|46654914:-@chr1:46654353:46654652:-	-0.171757	-0.121757	-0.0417572	0.0182428	0.118243	-0.211757	0.0882428	-0.221757	-0.211757	0.0382428	0.198243	0.228243	0.00824281	0.0182428	-0.0317572	-0.0617572	-0.151757	0.188243	-0.191757	-0.0217572	0.128243	0.208243	-0.191757	0.0482428	-0.221757	0.0882428	0.198243	0.218243	0.508243	0.138243	0.188243	0.0382428	0.0982428	0.0682428	-0.0217572	0.0782428	-0.0117572	-0.0617572	-0.0417572	0.238243	-0.171757	0.00824281	0.198243	-0.00175719	0.108243	-0.151757	-0.0317572	0.0682428	-0.00175719
[truncated: 187 more columns]

## Sheet: Figure 1B- NU heatmap
event	190	156	219	211	208	201	111	186	182	220	149	122	151	200	202	221	162	141	128	203	125	90	129	137	205	154	121	176	126	105	214	113	177	138	102	212	120	119	187	157	134	213	218	108	144	132	160	173	127
chr11:46680942:46681035:+@chr11:46686399:46686509:+@chr11:46686933:46687069:+	0.369217	0.449217	-0.120783	0.129217	0.249217	0.289217	0.159217	0.249217	0.159217	0.0592174	0.0392174	0.419217	-0.000782609	-0.170783	-0.0107826	0.0192174	0.0192174	-0.160783	-0.0207826	0.0692174	0.209217	-0.000782609	0.0792174	0.0892174	-0.0607826	-0.0207826	-0.0807826	-0.0207826	0.0392174	-0.0107826	-0.200783	-0.200783	0.0292174	-0.190783	-0.0207826	-0.220783	-0.190783	-0.280783	-0.0807826	0.279217	-0.0907826	-0.210783	0.0892174	0.119217	-0.210783	-0.0507826	-0.0507826	0.119217	-0.0207826
chr7:134645284:134645379:+@chr7:134647571:134647685:+@chr7:134650057:134650137:+	0.06	0.59	0.33	0.03	-0.06	0.5	0.49	0.22	0.35	0.15	0.11	0.06	0.05	0.04	0.07	0.31	0.06	0	0.59	-0.1	0.17	0.03	0.03	-0.07	-0.06	0.28	0.3	-0.13	-0.05	0.02	0.17	-0.17	-0.11	-0.18	-0.17	0.01	0.02	0.06	-0.05	-0.14	-0.1	-0.18	0	-0.17	-0.07	-0.1	-0.14	-0.05	-0.08
chr2:55255300:55255356:-@chr2:55252222:55254621:-@chr2:55214627:55214834:-	0.469913	0.439913	0.309913	-0.040087	0.479913	0.179913	0.309913	0.199913	0.319913	0.029913	0.089913	0.059913	-0.020087	0.369913	0.079913	-0.160087	0.339913	0.219913	0.249913	0.419913	0.279913	0.359913	0.259913	0.149913	0.209913	0.199913	-0.030087	0.209913	0.079913	-0.060087	0.429913	-0.060087	0.269913	-0.080087	-0.140087	0.279913	-0.020087	-0.060087	-8.7e-05	0.149913	0.109913	0.369913	0.079913	0.279913	-0.050087	-0.040087	0.359913	0.169913	0.099913
chr22:29736645:29736846:-@chr22:29735743:29735763:-@chr22:29734979:29735122:-	0.30313	0.25313	0.0431304	0.28313	0.32313	0.14313	0.0831304	0.19313	0.37313	0.14313	0.13313	0.24313	-0.0368696	0.0531304	0.14313	0.12313	0.0931304	0.00313043	0.0431304	0.30313	0.0731304	0.26313	0.27313	0.30313	-0.0768696	-0.17687	-0.15687	0.0731304	-0.13687	-0.0368696	0.13313	-0.20687	0.13313	-0.0868696	0.0431304	-0.0568696	-0.16687	-0.17687	-0.23687	-0.26687	-0.20687	0.0631304	-0.12687	0.0931304	-0.17687	-0.16687	-0.13687	0.0131304	-0.10687
chr11:118509880:118509969:+@chr11:118512972:118513112:+@chr11:118514518:118514658:+	0.0506087	0.380609	0.150609	0.370609	0.240609	0.460609	0.0706087	0.260609	0.140609	0.350609	0.110609	0.220609	0.180609	0.0806087	0.440609	-0.169391	0.280609	-0.269391	0.160609	-0.159391	0.330609	-0.0593913	0.460609	-0.0893913	0.0506087	0.160609	0.200609	-0.159391	-0.149391	0.130609	0.000608696	-0.149391	-0.229391	0.0606087	-0.169391	-0.179391	-0.179391	-0.0193913	0.300609	0.290609	-0.119391	-0.249391	-0.0893913	0.000608696	-0.129391	-0.279391	-0.319391	-0.0193913	0.130609
chr2:97274245:97274401:-@chr2:97272707:97272784:-@chr2:97271057:97271248:-	0.28087	0.58087	0.24087	0.19087	0.32087	0.18087	0.14087	0.11087	0.31087	-0.0391304	0.0508696	0.24087	0.15087	0.18087	-0.0891304	0.0808696	0.0508696	0.24087	-0.0791304	-0.0591304	-0.0391304	0.0808696	-0.0791304	-0.0191304	-0.11913	-0.0991304	0.0408696	0.0108696	0.0108696	-0.0691304	0.000869565	0.18087	-0.0891304	-0.11913	-0.0791304	-0.21913	-0.0891304	0.0208696	-0.0591304	-0.19913	-0.26913	-0.14913	-0.0191304	-0.0391304	-0.16913	-0.0491304	0.0108696	-0.21913	-0.0891304
chr8:125575023:125575233:-@chr8:125570954:125571073:-@chr8:125569922:125570116:-	0.500522	-0.0394783	0.280522	0.300522	0.0405217	0.160522	-0.119478	-0.0894783	-0.139478	0.210522	-0.109478	-0.139478	0.0505217	0.190522	0.0605217	0.260522	-0.0594783	0.570522	-0.199478	0.0405217	-0.199478	-0.179478	-0.169478	0.000521739	-0.00947826	0.0305217	0.0805217	-0.0494783	-0.119478	0.120522	0.180522	0.190522	0.0805217	-0.159478	-0.239478	0.140522	-0.0694783	-0.249478	-0.159478	-0.169478	0.000521739	-0.109478	-0.0794783	-0.0494783	-0.0794783	-0.0594783	-0.0594783	-0.109478	-0.219478
chr5:146991869:146991934:-@chr5:146981304:146981374:-@chr5:146965004:146971249:-	-0.000434783	0.0995652	0.139565	0.0595652	0.139565	0.149565	0.0895652	0.0595652	0.159565	0.0895652	0.149565	0.119565	0.159565	0.0795652	0.0695652	0.119565	0.0895652	0.129565	0.129565	-0.0904348	0.129565	-0.220435	0.139565	-0.100435	0.0895652	0.139565	0.0795652	-0.160435	0.119565	0.0695652	-0.280435	-0.0604348	0.0795652	-0.140435	0.119565	0.0495652	-0.000434783	0.109565	0.0795652	0.0495652	-0.0804348	0.0295652	-0.200435	-0.000434783	0.0795652	0.0895652	0.0795652	0.119565	0.0195652
chr12:6972350:6972472|6972541:+@chr12:6972994:6973137:+	0.20973	0.11973	0.22973	0.0897304	-0.23027	0.0197304	0.28973	0.43973	0.25973	0.00973044	0.40973	0.0997304	-0.0102696	-0.0902696	0.0197304	0.12973	-0.0202696	-0.12027	0.0497304	-0.16027	-0.0602696	-0.29027	-0.0902696	-0.19027	0.11973	0.00973044	0.14973	-0.10027	-0.0302696	-0.12027	-0.23027	-0.22027	-0.10027	-0.0502696	-0.10027	-0.15027	-0.0702696	-0.0702696	-0.0302696	0.0997304	-0.0602696	-0.28027	0.0697304	-0.12027	-0.24027	-0.15027	-0.0702696	-0.15027	0.0697304
chr8:125575023:125575233:-@chr8:125570954:125571073:-@chr8:125568473:125568646:-	0.261304	0.0113043	0.381304	0.181304	0.141304	-0.0286957	-0.0486957	-0.00869565	-0.228696	0.181304	-0.118696	-0.208696	0.201304	0.0813043	-0.0686957	0.131304	0.0913043	0.231304	-0.0786957	-0.0686957	-0.208696	0.131304	-0.118696	-0.0986957	-0.118696	0.00130435	0.121304	-0.0186957	-0.168696	-0.188696	-0.108696	0.121304	-0.208696	-0.0586957	-0.158696	-0.0986957	0.261304	-0.228696	0.0913043	-0.178696	-0.0686957	-0.198696	-0.158696	-0.0886957	-0.128696	-0.148696	-0.0586957	-0.0186957	-0.238696
chr20:34782134:34782282:+@chr20:34783251:34783286:+@chr20:34785781:34785963:+	0.218957	0.218957	-0.0110435	0.208957	-0.0910435	0.218957	0.0689565	0.218957	0.0789565	0.00895652	0.228957	0.188957	0.198957	0.178957	0.158957	0.238957	0.0889565	0.208957	0.158957	0.0789565	0.0689565	0.128957	0.148957	0.00895652	0.198957	0.0989565	0.158957	-0.0410435	0.128957	0.00895652	-0.0810435	0.0689565	-0.271043	0.118957	0.128957	0.0689565	0.00895652	0.0289565	0.0989565	-0.231043	-0.171043	0.0989565	0.178957	-0.0110435	0.0389565	0.218957	-0.151043	-0.191043	-0.0310435
chr15:57543548:57543621:+@chr15:57544619:57544690:+@chr15:57545460:57545666:+	0.198	0.328	0.238	0.068	0.198	0.008	0.248	0.138	-0.052	0.188	-0.112	0.348	-0.012	0.148	0.048	0.158	0.198	0.218	0.138	0.198	-0.012	0.128	0.218	-0.002	-0.022	0.018	-0.032	0.068	0.118	0.068	0.008	0.158	0.048	0.088	-0.232	0.038	0.018	0.108	-0.112	-0.072	0.128	-0.032	-0.092	0.168	-0.152	-0.062	-0.152	0.008	0.038
chr9:134497183:134497385:-@chr9:134494438:134494596:-@chr9:134477448:134477536:-	0.392261	0.342261	0.102261	0.162261	0.112261	-0.0377391	0.312261	0.0422609	0.212261	0.0622609	0.172261	0.0322609	0.212261	-0.0277391	0.122261	-0.0577391	-0.147739	0.372261	-0.0377391	0.202261	-0.137739	-0.0777391	0.0322609	0.0222609	-0.107739	0.00226087	-0.00773913	0.172261	0.0322609	-0.127739	0.112261	-0.137739	0.0122609	-0.197739	-0.127739	0.0122609	0.0622609	-0.0377391	-0.0777391	-0.0277391	-0.117739	0.0722609	-0.0977391	0.0222609	-0.157739	-0.0977391	0.0422609	-0.0177391	-0.00773913
chr9:134497183:134497385:-@chr9:134494438:134494593:-@chr9:134477448:134477536:-	0.415652	0.345652	0.165652	0.125652	0.0756522	-0.0343478	0.235652	0.0456522	0.205652	0.115652	0.205652	0.115652	0.335652	-0.0543478	0.125652	-0.0143478	-0.134348	0.385652	0.0656522	0.215652	-0.104348	-0.0543478	0.0156522	0.0356522	-0.0343478	0.0156522	-0.114348	0.165652	0.0556522	-0.104348	0.0956522	-0.0743478	-0.0443478	-0.194348	-0.134348	-0.0443478	0.0656522	-0.0843478	-0.0343478	-0.0343478	-0.134348	0.0256522	-0.104348	0.0656522	-0.184348	-0.0843478	0.0956522	-0.0543478	-0.0743478
chr1:183515101:183515472:+@chr1:183516238:183516387:+@chr1:183518343:183518423:+	0.166348	0.196348	-0.0436522	-0.00365217	0.236348	0.0663478	0.136348	0.0863478	0.136348	-0.0836522	-0.00365217	0.326348	-0.183652	-0.163652	0.256348	-0.213652	-0.0436522	0.0463478	0.186348	0.186348	0.206348	-0.103652	0.196348	-0.0236522	-0.103652	0.256348	-0.153652	-0.0636522	-0.183652	0.0763478	0.0563478	0.0963478	0.0563478	0.126348	-0.00365217	0.0963478	0.326348	0.0163478	-0.153652	-0.0536522	0.0263478	-0.0836522	-0.0136522	0.0363478	0.356348	-0.0136522	-0.0636522	0.126348	-0.263652
chr5:61662241:61662308:+@chr5:61668265:61668378:+@chr5:61669514:61669664:+	0.519565	0.0795652	0.249565	0.219565	0.299565	-0.0104348	0.00956522	0.0195652	-0.0804348	0.419565	0.139565	-0.0404348	0.0195652	-0.150435	-0.0704348	0.109565	0.0195652	0.129565	-0.000434783	0.159565	-0.0504348	0.129565	-0.150435	-0.160435	-0.140435	-0.160435	0.0195652	-0.130435	-0.160435	-0.0904348	-0.240435	0.249565	0.119565	-0.0804348	-0.0104348	-0.190435	0.0695652	-0.260435	-0.160435	-0.160435	-0.0504348	-0.220435	-0.260435	0.0695652	-0.0804348	0.229565	-0.180435	0.0595652	-0.160435
chr12:50528329:50528485:-@chr12:50526745:50526847:-@chr12:50523581:50524477:-	0.0906087	0.520609	0.100609	0.240609	0.240609	0.0906087	0.130609	0.0606087	0.200609	0.220609	0.130609	0.130609	0.270609	0.110609	0.130609	0.0306087	0.150609	0.000608696	0.0706087	-0.0293913	-0.0093913	-0.0793913	0.0106087	0.000608696	-0.0193913	-0.0893913	-0.0393913	-0.139391	-0.0793913	-0.149391	-0.149391	-0.119391	-0.139391	-0.129391	-0.0693913	-0.219391	-0.0293913	-0.0393913	-0.139391	-0.149391	0.0206087	-0.159391	-0.0893913	-0.0793913	-0.149391	-0.209391	0.0306087	-0.0893913	0.0606087
chr2:36805740:36806008:-@chr2:36787928:36788008:-@chr2:36785581:36785656:-	-0.0151304	0.24487	0.26487	0.36487	0.25487	0.0748696	-0.0151304	-0.00513044	0.0848696	-0.0251304	0.19487	0.0548696	0.0348696	0.0848696	0.0848696	0.14487	0.12487	-0.23513	-0.0151304	0.33487	0.14487	0.11487	0.0948696	0.0948696	-0.19513	-0.0351304	-0.11513	-0.0651304	0.11487	0.34487	-0.0251304	-0.10513	-0.0951304	-0.13513	-0.0551304	0.24487	-0.18513	-0.0951304	0.41487	-0.12513	-0.0951304	0.44487	-0.0351304	-0.22513	-0.13513	-0.0351304	-0.22513	-0.0851304	-0.0851304
chr7:73778585:73778645:+@chr7:73787262:73787366:+@chr7:73790217:73791152:+	0.171565	0.261565	0.121565	0.451565	0.151565	0.0215652	0.151565	0.0915652	0.401565	0.261565	0.0515652	-0.0484348	-0.0384348	0.141565	0.00156522	0.241565	0.0815652	0.0315652	-0.0284348	-0.148435	0.0815652	-0.108435	-0.00843478	-0.0184348	-0.118435	0.0415652	0.0315652	-0.0384348	0.141565	0.0115652	-0.118435	-0.198435	-0.228435	-0.278435	-0.148435	0.00156522	-0.00843478	-0.0184348	0.121565	-0.0884348	-0.0484348	-0.188435	-0.108435	-0.0284348	-0.248435	-0.228435	-0.0384348	0.00156522	-0.0584348
chr19:11031726:11031803:+@chr19:11032051:11032119:+@chr19:11032291:11033448:+	0.21313	0.12313	0.0131304	0.22313	0.0231304	0.0831304	-0.0468696	0.20313	0.14313	0.27313	0.0431304	0.19313	0.0231304	-0.38687	0.11313	0.27313	0.0631304	-0.0268696	-0.0968696	0.27313	0.15313	0.24313	0.18313	0.24313	-0.0968696	0.00313043	0.10313	0.23313	-0.0668696	0.10313	-0.24687	-0.0168696	0.0531304	0.20313	0.15313	0.0831304	-0.0568696	-0.0268696	-0.16687	-0.0268696	0.0231304	0.16313	0.0331304	-0.0268696	0.14313	-0.40687	-0.12687	0.28313	0.0531304
chr2:204260379:204260503:+@chr2:204261508:204261690:+@chr2:204267299:204267457:+	0.103217	0.423217	0.0332174	-0.0567826	0.0732174	-0.00678261	0.0732174	0.0332174	-0.146783	-0.0167826	0.0832174	0.0832174	0.0532174	-0.0667826	0.00321739	0.0232174	-0.0367826	0.383217	0.00321739	0.143217	0.0632174	-0.0767826	-0.0667826	-0.0867826	0.0632174	-0.0867826	-0.0167826	-0.136783	-0.0867826	-0.0767826	-0.136783	-0.0267826	-0.0967826	-0.00678261	-0.0867826	-0.106783	-0.146783	0.0132174	-0.136783	-0.106783	-0.0167826	-0.156783	-0.0567826	-0.0567826	-0.0267826	-0.0867826	-0.0367826	-0.0467826	-0.0767826
chr2:159530395:159530512:+@chr2:159533251:159533379:+@chr2:159535093:159535166:+	0.134696	0.174696	0.154696	0.234696	0.104696	0.164696	0.0746957	0.234696	0.0246957	0.114696	0.0646957	0.224696	0.134696	0.0746957	0.204696	0.0746957	0.0346957	0.104696	0.194696	0.0846957	0.0846957	0.154696	0.0646957	0.184696	0.164696	0.164696	-0.0753043	0.0546957	0.0946957	0.214696	-0.0553043	-0.225304	-0.265304	-0.0153043	0.174696	0.0146957	-0.125304	0.134696	0.184696	0.114696	-0.00530435	0.134696	0.0346957	-0.255304	0.0546957	-0.0853043	-0.135304	0.0446957	0.134696
chr4:101953424:101953521:-@chr4:101950323:101950352:-@chr4:101944587:101947218:-	-0.114783	0.0452174	0.105217	0.335217	0.0952174	0.235217	0.0752174	0.195217	0.195217	-0.0147826	0.315217	0.355217	0.315217	0.00521739	-0.0747826	-0.0847826	0.235217	0.245217	0.125217	-0.0347826	-0.0247826	0.215217	0.0552174	0.0352174	0.145217	-0.00478261	0.00521739	-0.264783	-0.154783	0.195217	0.0152174	-0.244783	-0.164783	0.0252174	0.175217	0.0252174	-0.00478261	-0.124783	-0.144783	-0.244783	-0.144783	0.0752174	-0.0947826	0.0552174	-0.184783	0.0552174	-0.114783	-0.144783	0.00521739
chr2:70444126:70443885|70444018:-@chr2:70443536:70443631:-	0.0436522	-0.0363478	0.203652	-0.0563478	0.133652	0.173652	0.0536522	0.0636522	0.173652	0.0336522	-0.0763478	0.00365217	0.0236522	0.293652	0.0436522	-0.0663478	-0.0363478	-0.246348	0.0736522	-0.0963478	-0.226348	0.00365217	0.0836522	0.0436522	0.00365217	-0.146348	0.0136522	-0.0663478	-0.0963478	0.00365217	0.203652	-0.0363478	0.0236522	-0.0163478	0.173652	0.0536522	-0.306348	0.103652	-0.186348	0.0236522	-0.186348	0.203652	-0.0663478	0.0336522	0.0536522	0.0136522	-0.156348	0.173652	0.0136522
chr2:127826500:127826607:-@chr2:127825739:127825831:-@chr2:127821509:127821594:-	0.268174	0.568174	-0.111826	0.228174	0.218174	0.0781739	0.558174	0.108174	-0.191826	-0.0918261	0.0881739	0.0181739	0.348174	-0.161826	-0.141826	-0.131826	-0.0718261	0.118174	-0.151826	0.0981739	-0.251826	0.438174	0.0981739	-0.151826	-0.0118261	-0.161826	0.0681739	0.138174	0.118174	-0.131826	-0.181826	-0.00182609	0.168174	0.218174	-0.121826	-0.0618261	0.0281739	-0.261826	-0.291826	-0.301826	-0.0118261	-0.261826	-0.211826	0.128174	0.488174	-0.0318261	-0.0818261	-0.141826	-0.0218261
chr6:56330876:56330993:-@chr6:56329483:56329554:-@chr6:56328363:56328562:-	0.114696	0.104696	-0.0753043	-0.0153043	-0.125304	-0.00530435	-0.0953043	-0.0253043	0.134696	-0.105304	0.124696	0.134696	0.0746957	-0.0853043	-0.115304	0.00469565	0.0946957	-0.135304	-0.0853043	-0.195304	0.114696	0.114696	-0.125304	-0.0153043	-0.0553043	-0.135304	-0.125304	-0.165304	-0.0653043	-0.155304	-0.165304	-0.125304	-0.0653043	-0.0453043	0.0546957	-0.145304	-0.0253043	-0.0853043	0.0746957	-0.0453043	-0.0653043	-0.175304	-0.155304	-0.115304	-0.0553043	-0.0553043	-0.00530435	-0.125304	-0.0853043
chr11:70194295:70194526:+@chr11:70197100:70197129:+@chr11:70200407:70200558:+	0.420261	0.0602609	0.200261	-0.0697391	0.00026087	-0.129739	0.0202609	0.210261	0.0302609	0.410261	0.260261	0.160261	0.100261	0.0802609	-0.0497391	0.0902609	0.0902609	0.0202609	-0.189739	-0.0297391	0.130261	0.150261	-0.119739	-0.0897391	0.100261	0.0302609	-0.0797391	0.0102609	0.0302609	0.180261	-0.149739	-0.169739	-0.169739	0.120261	0.0202609	-0.139739	-0.139739	-0.169739	-0.129739	0.100261	0.00026087	-0.179739	-0.0597391	-0.0197391	-0.139739	-0.169739	-0.0397391	-0.0197391	-0.129739
chr7:150817074:150817232:+@chr7:150817607:150817832:+@chr7:150820881:150820973:+	0.0478261	-0.162174	-0.00217391	-0.00217391	-0.0621739	0.337826	0.187826	0.0278261	-0.0321739	0.0178261	0.257826	0.407826	-0.0621739	0.0978261	-0.192174	0.0578261	0.0378261	-0.152174	0.0578261	-0.132174	0.0478261	0.0178261	0.207826	0.367826	-0.0621739	-0.0821739	-0.0521739	-0.242174	0.227826	0.0678261	0.00782609	0.0778261	-0.222174	0.197826	0.277826	-0.0121739	-0.132174	-0.0421739	-0.00217391	-0.202174	0.107826	-0.162174	-0.122174	0.0578261	-0.182174	-0.0121739	-0.302174	-0.0421739	0.0578261
chr9:134497183:134497385:-@chr9:134480318:134480575:-@chr9:134477448:134477536:-	0.185217	0.145217	0.135217	0.235217	-0.0147826	0.0152174	0.0352174	0.0452174	0.185217	0.145217	0.215217	-0.0147826	0.325217	0.0252174	0.145217	0.0752174	-0.0547826	0.185217	0.0252174	0.00521739	-0.0547826	-0.0447826	-0.114783	0.0252174	-0.134783	-0.104783	-0.00478261	0.175217	-0.0247826	-0.0647826	-0.0347826	-0.0847826	-0.0647826	-0.0747826	-0.124783	-0.00478261	-0.0647826	-0.0347826	-0.114783	-0.134783	-0.104783	-0.0547826	-0.0947826	0.0252174	-0.124783	-0.0747826	-0.0347826	-0.0347826	0.0652174
chr7:107832173:107832297:-@chr7:107831698:107831727:-@chr7:107830089:107830190:-	0.336522	0.376522	0.126522	0.0665217	-0.0134783	-0.0534783	0.0365217	0.216522	-0.173478	0.186522	0.196522	0.106522	0.126522	-0.0234783	0.00652174	0.116522	-0.0634783	0.0465217	-0.103478	0.0565217	-0.123478	0.0765217	-0.143478	-0.143478	-0.0734783	-0.173478	-0.153478	-0.0234783	-0.0134783	-0.0534783	-0.133478	-0.143478	-0.113478	0.0365217	-0.123478	-0.173478	-0.0434783	-0.173478	-0.193478	-0.193478	-0.0934783	-0.143478	-0.163478	-0.193478	-0.0834783	-0.103478	-0.183478	-0.0534783	-0.163478
chr12:56567480:56567633:-@chr12:56566721:56566813:-@chr12:56566369:56566488:-	0.268174	0.0681739	0.0581739	0.218174	0.0881739	0.268174	0.0181739	0.108174	0.338174	0.0681739	0.148174	0.208174	0.0881739	-0.121826	0.188174	0.0481739	0.0381739	0.338174	0.0181739	0.0381739	-0.121826	0.00817391	-0.0718261	-0.101826	-0.121826	0.0781739	-0.151826	0.00817391	0.0981739	-0.101826	-0.201826	-0.0118261	-0.171826	0.0481739	-0.0918261	-0.0718261	-0.121826	-0.211826	-0.121826	-0.0518261	0.0381739	-0.151826	-0.111826	-0.0718261	-0.0818261	0.00817391	-0.161826	-0.101826	-0.101826
chr10:49628198:49628363:+@chr10:49632131:49632202:+@chr10:49632557:49632628:+@chr10:49633931:49634113:+	0.359391	0.219391	0.239391	0.0093913	0.179391	-0.0406087	0.119391	0.0493913	0.0093913	0.239391	0.159391	0.199391	0.249391	-0.000608696	0.179391	-0.0506087	0.0593913	0.369391	0.149391	0.389391	-0.350609	0.229391	-0.0606087	-0.320609	0.0693913	-0.0506087	-0.000608696	-0.100609	0.0693913	-0.0306087	0.0493913	-0.0106087	-0.260609	0.139391	0.239391	-0.0806087	0.239391	-0.120609	-0.370609	-0.170609	-0.150609	-0.0906087	-0.0106087	-0.240609	0.169391	0.0193913	-0.250609	0.0093913	-0.190609
chr14:103958114:103958371:+@chr14:103964839:103964865:+@chr14:103966493:103966537:+@chr14:103969219:103970166:+	0.124261	0.224261	0.284261	-0.00573913	-0.0357391	-0.00573913	-0.0857391	0.224261	-0.105739	0.184261	0.0542609	0.224261	0.0842609	0.154261	-0.0957391	0.194261	-0.0857391	0.224261	0.124261	0.264261	0.0642609	0.274261	-0.225739	-0.0757391	0.0542609	0.114261	-0.0457391	0.144261	0.0342609	0.0142609	-0.415739	-0.0357391	-0.405739	0.194261	0.0742609	0.0542609	0.164261	-0.125739	0.164261	-0.0557391	-0.00573913	0.134261	0.134261	-0.235739	-0.175739	-0.0357391	0.104261	0.114261	-0.155739
chr2:220364843-220364940:+@chr2:220366198-220366759:+	0.404861	0.194861	0.324861	0.0748609	0.414861	0.0548609	0.294861	0.124861	0.394861	0.444861	0.294861	0.264861	0.0148609	0.0648609	0.344861	0.0448609	-0.285139	-0.135139	0.124861	-0.155139	-0.0251391	0.00486087	0.154861	0.124861	0.0348609	0.464861	0.0348609	0.184861	-0.205139	0.344861	0.0248609	-0.235139	0.0148609	-0.135139	-0.145139	0.134861	-0.0451391	0.0748609	-0.0651391	-0.225139	0.0948609	0.234861	0.0648609	0.124861	-0.0251391	0.0248609	-0.215139	-0.0151391	-0.175139
chr11:57573354:57573507:+@chr11:57573933:57573950:+@chr11:57574387:57574455:+	0.631652	0.441652	0.351652	0.101652	0.391652	-0.00834783	0.211652	-0.0583478	0.131652	0.121652	0.0316522	0.461652	-0.0883478	-0.0883478	-0.0883478	-0.158348	-0.128348	0.101652	-0.0383478	0.0316522	0.0616522	0.161652	0.0116522	0.121652	-0.208348	-0.0683478	0.0216522	0.221652	0.301652	-0.228348	-0.0683478	-0.168348	-0.0383478	-0.0983478	-0.108348	0.0116522	0.121652	-0.0783478	-0.248348	-0.0683478	0.0716522	-0.0383478	-0.118348	-0.0883478	-0.178348	-0.148348	0.0416522	0.161652	-0.0283478
chr11:73141735:73141815:-@chr11:73136067:73136093:-@chr11:73130919:73131044:-	-0.0553043	0.224696	0.284696	0.0846957	0.0346957	0.0446957	-0.0153043	0.204696	0.184696	0.114696	-0.155304	0.284696	-0.0753043	0.104696	0.0846957	0.134696	0.184696	-0.0453043	0.0546957	-0.105304	-0.155304	0.0646957	0.224696	0.0846957	-0.345304	0.214696	-0.175304	0.0346957	0.174696	0.104696	0.264696	-0.0753043	-0.0253043	0.124696	0.144696	0.00469565	0.0346957	-0.175304	0.0246957	0.0346957	-0.175304	0.104696	-0.0153043	-0.00530435	-0.185304	0.0946957	0.134696	-0.0453043	-0.175304
chr16:30006424:30006538:-@chr16:30005969:30006164:-@chr16:30004961:30005129:-	0.0853913	-0.0446087	-0.234609	0.175391	0.0353913	-0.0946087	0.305391	0.285391	0.0853913	0.105391	0.0353913	-0.144609	-0.104609	0.0953913	0.275391	0.385391	0.0753913	-0.154609	-0.164609	0.0653913	-0.0746087	-0.234609	0.125391	-0.0646087	0.0753913	-0.0646087	-0.0846087	0.165391	-0.404609	0.205391	0.145391	0.105391	0.0853913	-0.0146087	0.0753913	0.185391	-0.114609	-0.174609	0.0953913	-0.294609	-0.0646087	-0.194609	0.0153913	0.205391	-0.0646087	0.0653913	-0.194609	-0.204609	-0.254609
chr15:72499069:72499221:-@chr15:72495363:72495529:-@chr15:72494795:72494961:-@chr15:72492815:72492996:-	0.125739	0.0657391	-0.0542609	0.0157391	-0.00426087	0.215739	0.0357391	0.345739	-0.144261	-0.0542609	0.285739	0.105739	0.285739	-0.0942609	-0.0942609	-0.0342609	0.0157391	-0.0842609	-0.154261	-0.144261	-0.114261	0.0657391	-0.124261	-0.194261	0.0257391	-0.144261	-0.0842609	-0.164261	-0.0442609	-0.104261	-0.194261	-0.0842609	-0.114261	-0.0342609	-0.144261	-0.114261	-0.164261	-0.194261	-0.184261	-0.214261	-0.164261	-0.184261	-0.204261	-0.174261	0.0257391	-0.0542609	-0.184261	-0.134261	-0.224261
chr2:74173846:74174033:+@chr2:74177712:74177859:+@chr2:74185273:74185372:+	0.134261	0.114261	0.00426087	0.214261	0.284261	0.0142609	0.204261	0.0642609	-0.165739	0.0842609	0.204261	0.0142609	-0.0357391	-0.0857391	-0.165739	0.0442609	0.254261	-0.155739	-0.0157391	0.0542609	-0.0557391	-0.165739	-0.115739	-0.225739	0.0542609	-0.0957391	0.244261	-0.0557391	0.0442609	-0.0857391	0.0342609	-0.125739	0.0642609	-0.215739	-0.0257391	-0.0857391	-0.185739	-0.0857391	0.00426087	-0.0957391	0.0242609	0.0542609	0.174261	0.184261	-0.0957391	-0.155739	-0.0257391	-0.205739	0.244261
chr6:33409358:33409536:+@chr6:33410230:33410271:+@chr6:33410666:33411737:+	-0.135228	0.0647717	0.124772	0.204772	-0.305228	0.284772	0.124772	0.304772	0.354772	-0.125228	0.284772	0.0847717	0.284772	0.00477174	-0.205228	0.224772	-0.0752283	0.424772	-0.135228	-0.235228	-0.255228	0.134772	-0.135228	-0.225228	-0.195228	-0.285228	-0.315228	-0.155228	0.0647717	-0.0952283	-0.255228	-0.205228	-0.285228	-0.105228	0.0447717	-0.315228	-0.135228	-0.265228	-0.165228	-0.195228	-0.215228	-0.0452283	-0.225228	-0.195228	-0.305228	0.104772	-0.245228	0.0147717	-0.215228
chr11:65769550:65769984|65770041:+@chr11:65771097:65771617:+	-0.0146087	0.0553913	-0.0446087	-0.0446087	-0.144609	-0.124609	0.0453913	-0.144609	0.395391	-0.274609	0.0653913	0.175391	0.115391	-0.224609	0.165391	-0.224609	0.435391	0.0153913	0.365391	-0.0846087	0.175391	-0.0046087	-0.0946087	0.135391	-0.0146087	0.175391	-0.124609	-0.144609	0.0153913	0.175391	-0.164609	0.115391	-0.0346087	0.0353913	-0.0146087	0.265391	0.315391	-0.0646087	-0.224609	0.275391	-0.114609	-0.124609	-0.254609	0.335391	-0.224609	-0.134609	0.0153913	0.0753913	-0.0946087
chr16:30006424:30006538:-@chr16:30005227:30006164:-@chr16:30004961:30005129:-	0.0995652	-0.100435	-0.140435	0.199565	-0.0404348	-0.000434783	0.249565	0.179565	0.219565	0.169565	0.0495652	-0.120435	-0.0304348	0.0695652	0.269565	0.279565	0.0795652	-0.240435	-0.190435	-0.0604348	-0.170435	-0.130435	0.109565	0.0995652	0.169565	-0.150435	-0.280435	0.139565	-0.310435	0.249565	0.189565	-0.0804348	0.139565	0.159565	0.139565	0.0795652	-0.210435	-0.0604348	0.159565	-0.230435	0.00956522	-0.0404348	0.0895652	0.169565	0.0895652	-0.0204348	-0.180435	-0.240435	-0.310435
chr2:9528423:9528675:+@chr2:9531191:9531325:+@chr2:9533611:9533776:+	0.167304	0.167304	0.0873043	0.207304	0.0873043	0.00730435	0.0773043	0.0273043	0.267304	0.147304	-0.112696	0.147304	0.0173043	0.0673043	0.227304	0.0273043	0.0873043	0.127304	0.147304	-0.222696	0.0473043	0.177304	0.197304	0.0873043	0.147304	0.117304	0.0473043	0.107304	0.0273043	0.0873043	0.177304	0.0573043	-0.162696	0.197304	-0.172696	-0.0926957	0.0773043	-0.212696	-0.182696	0.0673043	0.0873043	-0.292696	0.177304	-0.0726957	0.0973043	0.0873043	0.0173043	0.0573043	0.0873043
chr17:57762948:57763169:+@chr17:57764362:57764382:+@chr17:57767997:57768072:+	0.208261	0.188261	0.218261	0.238261	0.278261	0.00826087	0.268261	0.0682609	0.468261	0.148261	0.0882609	0.208261	-0.00173913	0.158261	0.168261	0.268261	0.0482609	-0.0717391	0.188261	0.0782609	-0.0317391	0.0582609	0.178261	0.0482609	-0.0817391	-0.0517391	-0.0717391	-0.101739	0.0882609	0.198261	0.198261	-0.161739	0.0782609	-0.161739	-0.0117391	0.188261	-0.121739	-0.0717391	0.0782609	0.108261	0.0282609	0.108261	0.258261	0.0982609	-0.0917391	-0.111739	-0.121739	0.158261	-0.111739
chr14:103964839:103964865:+@chr14:103966493:103966537:+@chr14:103969219:103970166:+	0.0833913	0.0533913	0.143391	0.0733913	-0.0066087	0.113391	0.0233913	0.103391	0.113391	0.133391	0.153391	0.133391	0.0933913	0.123391	0.0733913	-0.0266087	-0.0466087	0.0833913	0.123391	0.163391	0.143391	0.143391	-0.0966087	-0.0166087	-0.0866087	0.143391	0.0233913	0.0033913	0.123391	0.133391	-0.0266087	-0.466609	0.0633913	0.103391	-0.126609	0.0433913	0.123391	-0.446609	0.0933913	-0.0566087	0.153391	0.0733913	0.143391	-0.0566087	-0.186609	-0.0966087	-0.0866087	0.0733913	0.153391
chr16:447192:447313:+@chr16:448208|448990:449123:+	0.153627	0.0836273	-0.0863727	0.323627	-0.176373	0.203627	0.213627	0.0936273	0.153627	-0.196373	-0.106373	-0.176373	-0.0863727	-0.116373	-0.0863727	-0.206373	-0.0363727	-0.356373	0.0736273	-0.266373	-0.0363727	-0.266373	-0.146373	0.133627	0.0636273	0.153627	0.423627	-0.206373	-0.236373	0.123627	0.193627	-0.0263727	0.0236273	-0.0663727	0.0436273	0.00362733	-0.206373	-0.126373	0.223627	-0.166373	0.343627	0.103627	0.123627	0.203627	-0.236373	0.0636273	-0.246373	0.243627	-0.146373
chr5:171433462:171433877:-@chr5:171430185:171430314:-@chr5:171423894:171424055:-@chr5:171337576:171337801:-	0.208435	-0.0115652	0.238435	-0.101565	-0.141565	0.218435	0.0684348	0.148435	0.158435	0.248435	0.0284348	0.168435	-0.0515652	0.128435	0.198435	0.0884348	-0.00156522	0.198435	0.0384348	-0.261565	0.0484348	-0.141565	0.128435	-0.211565	-0.221565	-0.00156522	0.0184348	0.168435	-0.0715652	0.0384348	-0.0515652	-0.0715652	0.138435	0.168435	-0.0515652	-0.181565	-0.141565	0.0384348	-0.00156522	0.148435	0.00843478	0.0284348	-0.161565	-0.201565	-0.131565	0.0584348	0.148435	0.0584348	-0.0115652
chr16:70713533:70713607:-@chr16:70713218:70713226:-@chr16:70712155:70712312:-	0.124165	-0.155835	0.00416522	-0.0958348	0.0641652	-0.105835	0.154165	0.214165	0.234165	0.0741652	-0.175835	-0.205835	0.264165	0.144165	0.114165	-0.0458348	-0.105835	0.114165	-0.245835	0.0341652	-0.115835	-0.195835	-0.145835	0.0541652	0.0741652	-0.00583478	0.0141652	-0.205835	0.124165	-0.155835	0.0941652	-0.0558348	-0.0158348	-0.195835	0.234165	-0.0758348	-0.0158348	0.204165	0.0541652	-0.225835	-0.175835	-0.0658348	-0.115835	-0.175835	-0.00583478	-0.0658348	0.174165	0.0241652	-0.0958348
chr1:228327929:228328064:+@chr1:228329334:228329530:+@chr1:228333212:228333325:+	-0.112061	0.297939	0.437939	0.217939	-0.0320609	0.277939	0.147939	0.547939	-0.0120609	0.0479391	0.0479391	0.0779391	0.00793913	-0.192061	0.0279391	-0.142061	0.357939	-0.162061	0.0279391	-0.0520609	-0.152061	-0.122061	-0.162061	0.0379391	0.0379391	-0.0320609	-0.0220609	0.0579391	0.00793913	-0.0520609	0.167939	-0.142061	0.0779391	-0.112061	-0.112061	0.0279391	-0.132061	-0.112061	-0.112061	-0.0720609	0.0579391	0.0679391	-0.0520609	-0.0220609	0.0279391	-0.102061	0.227939	0.0579391	0.0279391
chr1:17934297:17934472:+@chr1:17939553:17939669:+@chr1:17942589:17942697:+	0.00747826	0.0774783	0.0674783	0.187478	0.237478	0.107478	0.107478	0.0174783	0.177478	0.0374783	-0.0725217	-0.0325217	0.0474783	-0.0725217	-0.0625217	0.0174783	-0.0425217	-0.0625217	-0.0625217	0.00747826	-0.102522	0.0674783	-0.0325217	-0.0625217	-0.0725217	-0.0425217	-0.0525217	0.0974783	-0.0525217	-0.112522	0.217478	-0.0825217	-0.0325217	-0.0125217	-0.102522	0.0674783	-0.0725217	-0.0725217	-0.0725217	-0.0325217	-0.0925217	0.0774783	-0.0725217	-0.00252174	-0.0225217	-0.122522	0.197478	0.0574783	0.497478
chr6:116892583:116892818:+@chr6:116894021:116894148:+@chr6:116895221:116895334:+	0.337331	-0.0026686	0.257331	-0.0126686	0.127331	0.167331	-0.132669	0.0573314	-0.162669	0.127331	0.0573314	-0.0526686	0.217331	0.0273314	0.117331	-0.102669	0.0473314	-0.0326686	-0.172669	0.0173314	0.197331	0.0573314	-0.0626686	-0.0726686	-0.0026686	-0.0426686	-0.132669	0.247331	0.127331	-0.0926686	-0.0726686	-0.0026686	-0.0026686	0.0873314	-0.152669	-0.0826686	-0.252669	-0.262669	-0.0026686	0.0273314	0.0173314	-0.242669	-0.142669	0.0373314	-0.0726686	0.287331	-0.132669	-0.282669	0.0973314
chr17:7096264:7096436:-@chr17:7095212:7095321:-@chr17:7094586:7094677:-	0.143366	0.0633662	-0.0666338	0.213366	0.133366	0.173366	-0.0266338	0.163366	0.123366	0.173366	0.163366	0.283366	0.113366	-0.276634	0.173366	0.243366	0.183366	0.0133662	-0.0866338	0.103366	0.0733662	0.0833662	0.163366	-0.146634	0.143366	0.0733662	-0.136634	-0.0366338	0.0133662	0.0533662	-0.0566338	0.113366	-0.246634	-0.0266338	-0.0966338	-0.0266338	-0.0166338	-0.196634	-0.0966338	-0.0866338	0.163366	-0.00663382	-0.0966338	0.0233662	0.0433662	0.103366	-0.266634	-0.0466338	-0.00263382
chr5:179044111-179044052:-@chr5:179043959-179043870:-	0.14713	0.12713	-0.13287	0.0971304	-0.12287	0.0471304	0.0571304	0.0571304	-0.0128696	-0.18287	0.0971304	-0.18287	-0.0228696	-0.0828696	0.0171304	-0.20287	0.40713	-0.20287	0.27713	-0.18287	0.0171304	0.0171304	-0.17287	0.0871304	0.11713	0.27713	0.20713	-0.18287	-0.15287	-0.15287	-0.11287	-0.0828696	-0.0128696	0.14713	0.11713	-0.0828696	-0.0428696	0.0571304	0.0871304	0.0471304	0.10713	-0.0928696	-0.0528696	0.0771304	-0.13287	-0.0528696	0.0871304	-0.0628696	0.10713
chr18:9563376:9563548:-@chr18:9562920:9563044:-@chr18:9561978:9562073:-	0.0687826	-0.191217	0.00878261	-0.0312174	0.00878261	0.248783	0.238783	0.108783	-0.0412174	0.00878261	-0.0812174	-0.161217	-0.0312174	0.128783	0.158783	0.0187826	0.0987826	-0.101217	0.0687826	-0.0412174	-0.121217	-0.0612174	-0.0712174	0.188783	0.188783	-0.0312174	0.158783	-0.0712174	-0.111217	0.188783	0.118783	0.138783	-0.121217	0.0287826	-0.0812174	0.178783	-0.0812174	0.0687826	-0.0412174	-0.221217	-0.131217	-0.0212174	0.0287826	-0.0512174	0.0387826	-0.171217	-0.0212174	-0.121217	-0.111217
chr20:35864983:35865112:+@chr20:35866805:35866852:+@chr20:35869706:35870025:+	0.244609	0.194609	0.0746087	0.214609	0.0846087	0.0846087	0.154609	0.0546087	0.0646087	0.0646087	0.0646087	0.0846087	0.0546087	-0.135391	-0.0653913	0.0046087	0.0046087	-0.0453913	0.0246087	0.0046087	0.0246087	0.0346087	0.0346087	-0.0353913	-0.0253913	-0.0553913	-0.0753913	0.0146087	-0.0753913	-0.155391	-0.0853913	-0.115391	0.0746087	-0.115391	-0.105391	-0.145391	0.114609	-0.0853913	-0.105391	-0.115391	-0.0953913	-0.115391	-0.125391	-0.115391	-0.0653913	-0.0653913	0.0446087	0.0546087	-0.115391
chr10:123987352:123987523:+@chr10:123988861:123989001:+@chr10:123996910:123997053:+	-0.2555	-0.1355	0.3345	0.2445	-0.1255	0.1345	-0.0754995	0.4045	-0.0854995	-0.1155	0.0345005	0.0945005	0.0545005	-0.2655	0.1945	0.2045	-0.0654995	0.0945005	-0.0854995	-0.1155	-0.1255	-0.0154995	0.3545	-0.2755	-0.1655	0.1645	0.2745	-0.0854995	0.0645005	-0.1955	-0.2055	-0.1855	-0.1455	0.1845	0.0645005	0.1345	-0.1355	-0.0754995	-0.0354995	-0.2055	-0.1755	0.0545005	0.2345	-0.1555	-0.00549952	0.0245005	0.1345	-0.2155	-0.2055
chr3:33450728:33450838:-@chr3:33450182:33450289:-@chr3:33444293:33444396:-	-0.00686957	0.20313	0.0331304	-0.0968696	-0.0868696	0.27313	0.20313	-0.11687	-0.0268696	-0.18687	-0.0868696	-0.0368696	0.26313	0.0431304	0.13313	0.12313	0.25313	0.13313	0.10313	0.0831304	-0.20687	0.20313	-0.0168696	-0.14687	0.0931304	-0.15687	0.17313	-0.27687	-0.0368696	-0.0268696	-0.00686957	0.20313	-0.16687	-0.36687	0.0331304	-0.32687	-0.0368696	-0.12687	-0.0868696	0.0131304	0.0531304	0.0131304	0.0331304	-0.0868696	0.0631304	-0.23687	-0.13687	-0.16687	-0.14687
chr11:57505080:57505140:+@chr11:57505308|57505385:57505498:+	0.216696	0.136696	0.266696	0.0866957	-0.0833043	0.376696	-0.0133043	0.0266957	0.186696	-0.0333043	0.166696	-0.0533043	-0.113304	0.166696	0.126696	0.0366957	0.126696	-0.213304	0.0266957	0.126696	-0.143304	0.286696	-0.0433043	-0.113304	0.0966957	-0.0933043	0.326696	0.0366957	-0.183304	0.0866957	0.326696	-0.163304	-0.233304	-0.143304	-0.193304	-0.00330435	-0.223304	-0.183304	-0.00330435	-0.123304	-0.123304	-0.103304	0.0366957	-0.0233043	0.226696	0.00669565	0.00669565	-0.0733043	0.166696
chr17:7810671:7810806:+@chr17:7810919:7811020:+@chr17:7811212:7811337:+	0.26367	0.0636696	-0.29633	0.25367	0.0736696	0.0136696	0.0736696	0.27367	0.0236696	-0.0563304	-0.17633	-0.18633	0.0836696	0.0736696	-0.00633043	0.23367	0.0936696	0.0836696	-0.15633	-0.15633	0.0386696	-0.14633	-0.0563304	-0.0763304	-0.20633	-0.0163304	-0.39633	-0.41633	-0.13633	0.0536696	-0.16633	-0.22633	-0.35633	0.23367	-0.11633	0.0336696	-0.17633	-0.0303304	0.0636696	-0.17633	-0.17633	0.21367	0.0236696	0.0136696	-0.00633043	-0.00633043	0.24367	-0.34633	0.0836696
chr2:136396466:136396692:+@chr2:136399106:136399360:+@chr2:136402949:136403097:+	0.251652	0.131652	-0.138348	0.0416522	0.0716522	0.131652	0.191652	0.101652	0.111652	0.251652	0.161652	0.101652	0.211652	0.181652	0.171652	0.0716522	0.151652	0.0316522	0.0316522	-0.0483478	0.201652	0.161652	0.141652	-0.0983478	-0.0683478	0.221652	0.171652	0.0716522	0.0516522	0.0716522	-0.168348	0.0816522	0.221652	0.0616522	0.0116522	0.00165217	-0.0283478	-0.198348	-0.148348	-0.0583478	-0.0583478	-0.418348	0.101652	-0.108348	-0.128348	0.0916522	0.221652	-0.198348	-0.0383478
chr5:171433462:171433877:-@chr5:171423894:171424055:-@chr5:171337576:171337801:-	0.108609	-0.0013913	0.138609	-0.0513913	-0.0513913	0.458609	0.188609	0.148609	0.0186087	0.458609	0.0086087	0.198609	-0.131391	0.118609	0.118609	0.0986087	0.0286087	0.0686087	0.218609	-0.191391	0.0286087	-0.101391	0.118609	-0.121391	-0.0413913	0.0186087	0.0186087	0.0386087	-0.0813913	0.208609	-0.131391	-0.0413913	0.0686087	0.108609	-0.0813913	-0.0813913	-0.0613913	-0.0313913	0.0586087	0.0686087	-0.0613913	0.138609	-0.191391	-0.201391	-0.101391	0.0086087	-0.0813913	0.308609	-0.0113913
chr3:52001342:52001482:-@chr3:51996826:51996908:-@chr3:51995176:51995320:-	0.0633913	0.263391	0.373391	0.283391	0.173391	0.0833913	0.293391	0.223391	0.0933913	0.183391	0.163391	-0.106609	0.263391	0.283391	0.173391	0.0633913	-0.246609	-0.216609	0.0933913	-0.176609	-0.0066087	-0.0766087	-0.0266087	-0.0266087	-0.146609	0.133391	0.403391	-0.116609	-0.306609	0.113391	0.313391	-0.186609	-0.226609	0.103391	0.0133913	0.343391	-0.0566087	-0.226609	-0.206609	-0.316609	-0.136609	0.473391	0.0533913	-0.0566087	-0.0066087	0.303391	-0.166609	-0.0966087	-0.196609
chr12:89992894:89993076:-@chr12:89992367:89992520:-@chr12:89981826:89985072:-	0.300609	0.330609	0.0706087	0.540609	-0.189391	0.330609	0.300609	0.390609	-0.149391	-0.149391	0.430609	0.400609	0.420609	-0.219391	-0.0593913	0.130609	0.270609	-0.229391	-0.0993913	-0.0893913	-0.199391	0.420609	-0.129391	-0.259391	0.180609	0.000608696	-0.0393913	-0.239391	-0.119391	-0.0793913	-0.199391	-0.269391	-0.169391	0.190609	0.110609	-0.199391	-0.199391	-0.189391	-0.129391	-0.299391	-0.269391	-0.249391	-0.119391	-0.259391	-0.0393913	-0.0193913	-0.269391	-0.249391	-0.279391
chr8:54934623:54935008:-@chr8:54922990:54923052:-@chr8:54912505:54912610:-	0.0934783	0.163478	-0.126522	-0.376522	-0.386522	0.253478	-0.0765217	-0.0365217	0.0434783	-0.0265217	0.0834783	-0.106522	-0.136522	0.223478	0.143478	-0.316522	0.0234783	-0.166522	0.0534783	0.143478	0.133478	-0.0565217	0.363478	0.183478	0.0234783	-0.0165217	0.103478	0.133478	0.0934783	-0.0665217	-0.106522	-0.0465217	0.0334783	0.00347826	0.0234783	0.303478	-0.00652174	-0.0465217	0.0234783	-0.136522	-0.106522	0.0434783	-0.336522	0.00347826	-0.406522	0.163478	-0.126522	0.0834783	0.333478
chr5:887476:887586:-@chr5:886822|886882:886707:-	0.217723	-0.242277	0.257723	-0.112277	-0.212277	0.0477227	-0.00227729	-0.0522773	-0.0452773	0.0377227	0.117723	0.0977227	-0.172277	-0.0722773	-0.172277	0.147723	-0.252277	0.147723	-0.00227729	-0.0322773	0.0367227	-0.252277	-0.192277	0.277723	-0.292277	-0.202277	-0.0922773	-0.0722773	-0.0222773	0.0332783	-0.202277	0.217723	-0.0222773	0.0877227	0.127723	-0.132277	-0.112277	-0.0322773	-0.142277	0.0477227	0.197723	0.157723	0.227723	-0.252277	-0.132277	0.0677227	0.0297227	-0.162277	0.227723
chr1:228327929:228328064:+@chr1:228328825:228328989:+@chr1:228333212:228333325:+	0.00521739	0.265217	0.245217	0.155217	-0.0747826	0.195217	0.0752174	0.295217	-0.0647826	-0.184783	0.125217	0.0952174	0.0852174	-0.214783	-0.164783	-0.0947826	0.175217	-0.124783	0.135217	0.175217	-0.224783	-0.0747826	-0.214783	0.0552174	-0.244783	-0.0247826	-0.194783	0.115217	0.105217	-0.134783	0.0252174	-0.0947826	-0.0647826	-0.0847826	-0.0647826	-0.0747826	0.0352174	-0.154783	-0.0547826	-0.304783	-0.0547826	0.0252174	-0.0547826	0.0452174	0.0352174	-0.0547826	0.105217	-0.104783	-0.0147826
chr10:120101782:120101839:-@chr10:120101239:120101439:-@chr10:120095694:120095935:-	-0.0846957	0.0553043	-0.0346957	-0.0346957	-0.134696	-0.0346957	0.0253043	0.235304	0.175304	-0.0746957	0.0553043	-0.0946957	0.125304	0.125304	0.0753043	-0.0746957	-0.194696	-0.0646957	0.0353043	0.0253043	0.165304	-0.0546957	-0.0446957	0.0153043	-0.134696	0.155304	-0.164696	0.0853043	-0.0946957	0.0953043	0.305304	0.0253043	0.0453043	0.0653043	0.155304	-0.0946957	0.0253043	-0.0846957	-0.144696	0.0553043	-0.00469565	0.105304	-0.174696	0.145304	-0.114696	-0.0646957	0.135304	-0.114696	0.0253043
chr14:104195428:104195519:+@chr14:104196130:104196183:+@chr14:104198957:104199099:+	-0.128435	-0.148435	-0.248435	0.0415652	0.181565	0.0415652	0.0315652	0.331565	0.0215652	0.211565	0.0515652	0.331565	0.0515652	0.00156522	-0.128435	-0.198435	-0.0984348	0.181565	0.181565	0.0715652	-0.108435	-0.0684348	0.141565	-0.0284348	-0.0984348	-0.0184348	0.131565	0.151565	0.141565	-0.108435	0.0715652	0.0515652	-0.178435	0.0315652	0.151565	0.211565	0.0315652	-0.0284348	-0.228435	-0.178435	0.271565	0.311565	-0.0284348	-0.00843478	-0.0784348	0.0915652	0.0615652	0.301565	-0.138435
chr14:69345706:69345786:-@chr14:69345175:69345240:-@chr14:69343799:69343957:-	0.11533	0.10533	-0.00466956	0.48533	-0.17467	0.24533	-0.0146696	0.37533	-0.14867	0.0253304	0.59533	0.51533	0.34533	-0.0816696	0.0153304	-0.16467	0.46533	-0.20467	0.0353304	-0.19467	-0.20467	-0.0946696	-0.13467	-0.14467	-0.0646696	-0.19467	-0.16467	-0.0946696	0.0353304	0.0453304	-0.15767	-0.20467	-0.15467	-0.0846696	-0.12467	-0.14867	-0.17467	-0.21467	-0.21467	-0.20467	-0.18467	-0.12467	-0.11467	-0.0546696	-0.0846696	-0.18467	-0.14467	-0.20467	-0.18467
chr20:30154013:30154098:+@chr20:30155443:30155609:+@chr20:30155881:30156083:+@chr20:30156923:30157370:+	0.296087	0.116087	-0.093913	0.266087	0.206087	0.186087	0.226087	-0.223913	-0.053913	0.076087	-0.083913	-0.183913	0.046087	0.186087	0.176087	0.486087	0.276087	-0.053913	-0.123913	-0.163913	0.066087	0.086087	-0.093913	-0.013913	0.046087	0.096087	0.106087	-0.123913	0.046087	0.00608696	-0.023913	-0.083913	-0.133913	-0.153913	-0.093913	-0.033913	0.086087	-0.253913	-0.023913	-0.073913	-0.093913	0.186087	0.356087	-0.113913	-0.143913	-0.193913	-0.023913	-0.103913	-0.063913
chr10:27054147:27054247:-@chr10:27044584:27044670:-@chr10:27040527:27040712:-	-0.24713	0.0528696	0.26287	-0.15713	-0.17713	0.20287	0.13287	0.12287	0.0528696	0.19287	0.35287	-0.00713044	-0.45713	0.21287	0.12287	0.28287	0.15287	-0.10713	0.14287	0.0228696	0.0928696	0.0328696	0.24287	-0.0971304	0.12287	-0.13713	0.14287	-0.17713	0.33287	0.22287	0.30287	-0.34713	0.29287	-0.15713	-0.19713	0.27287	-0.13713	-0.39713	0.0228696	-0.35713	0.0128696	0.0928696	0.30287	-0.0971304	-0.21713	-0.25713	-0.14713	-0.10713	-0.0971304
chr3:33623313:33623420:-@chr3:33618694:33618756:-@chr3:33617661:33617767:-	0.187565	0.0375652	0.0275652	-0.112435	0.127565	0.217565	-0.0824348	0.0475652	0.147565	0.00756522	0.0375652	0.347565	-0.0124348	-0.0924348	-0.112435	-0.122435	0.107565	0.0175652	0.137565	-0.112435	0.367565	-0.0724348	-0.172435	-0.00243478	0.117565	0.177565	0.0675652	0.0875652	0.0675652	-0.182435	-0.232435	-0.0424348	-0.0724348	-0.132435	0.0375652	-0.242435	0.177565	-0.112435	0.307565	0.197565	0.277565	-0.262435	-0.232435	-0.152435	-0.0424348	0.0975652	-0.112435	-0.0524348	0.0775652
chr2:39931221:39931334:+@chr2:39934189:39934326:+@chr2:39944150:39945104:+	-0.027913	0.012087	-0.217913	0.132087	0.032087	0.232087	0.322087	0.262087	0.152087	0.242087	0.012087	0.352087	0.252087	0.212087	0.172087	0.232087	0.122087	0.092087	0.102087	-0.217913	0.012087	-0.177913	0.042087	-0.077913	0.122087	-0.047913	-0.037913	0.172087	0.062087	0.082087	0.092087	-0.197913	-0.147913	0.142087	0.192087	0.202087	-0.047913	-0.117913	-0.027913	0.022087	0.162087	0.242087	-0.037913	-0.207913	-0.017913	-0.00791304	-0.307913	0.092087	-0.237913
chr3:197427484:197428017:-@chr3:197426058:197426102:-@chr3:197423825:197423920:-	0.578348	-0.181652	-0.0816522	0.448348	0.418348	0.0383478	-0.0816522	0.0283478	0.158348	0.0783478	-0.0116522	-0.131652	0.228348	-0.151652	-0.0716522	-0.191652	-0.0716522	-0.0416522	0.428348	-0.261652	0.188348	0.138348	0.0583478	-0.141652	-0.171652	-0.231652	0.198348	-0.231652	-0.0316522	-0.161652	0.0983478	0.118348	-0.0216522	0.0283478	-0.191652	-0.191652	0.0883478	-0.0916522	-0.161652	-0.261652	-0.161652	0.158348	0.0583478	-0.171652	-0.161652	0.0483478	-0.141652	0.428348	0.168348
chr7:74131214:74131270:+@chr7:74133198:74133260:+@chr7:74143124:74143234:+	0.0674783	0.317478	0.207478	-0.222522	0.197478	0.237478	0.107478	0.0574783	0.127478	-0.00252174	0.137478	-0.0925217	0.0874783	-0.0125217	0.00747826	-0.132522	-0.0525217	0.0774783	0.0974783	0.127478	0.0874783	0.0674783	0.0374783	-0.112522	0.0874783	-0.0325217	0.277478	-0.0225217	-0.0525217	0.217478	-0.152522	0.0174783	0.157478	0.117478	-0.0825217	0.0174783	-0.0825217	-0.132522	-0.262522	0.0574783	0.217478	-0.142522	-0.0825217	0.0574783	0.0774783	0.277478	-0.262522	-0.00252174	0.137478
chr1:32201181:32201266:-@chr1:32200784:32200882:-@chr1:32198573:32198744:-	0.105674	0.0356744	-0.0643256	0.0756744	-0.144326	0.255674	-0.214326	0.125674	0.0656744	0.335674	0.175674	0.0656744	0.155674	-0.174326	0.115674	0.375674	0.155674	-0.0243256	-0.234326	-0.244326	0.0156744	0.0256744	0.205674	-0.0243256	-0.164326	0.0056744	-0.0043256	-0.214326	0.0356744	-0.0343256	0.125674	0.0056744	-0.254326	-0.104326	-0.134326	0.105674	-0.0243256	0.0101188	0.0456744	0.305674	-0.154326	-0.0843256	0.0256744	-0.124326	-0.184326	-0.194326	0.0566744	-0.164326	-0.244326
chr11:63670533:63670630:+@chr11:63671458:63671619:+@chr11:63672258:63672515:+	0.311385	-0.108615	0.161385	0.0913853	0.231385	0.151385	0.171385	0.101385	-0.0886147	-0.148615	0.221385	0.261385	0.0613853	0.151385	0.0313853	0.0113853	0.101385	-0.0363925	0.101385	0.0913853	-0.0786147	0.161385	0.111385	-0.188615	-0.158615	-0.128615	0.0213853	-0.188615	0.151385	-0.0886147	0.191385	-0.108615	-0.0486147	0.0713853	-0.208615	0.0413853	0.121385	-0.0886147	-0.128615	-0.318615	-0.0386147	0.0713853	-0.118615	0.0458297	0.0313853	0.231385	-0.298615	-0.0486147	-0.108615
chr2:225634928:225635066:-@chr2:225633589:225633664:-@chr2:225629807:225630554:-	0.257661	0.277661	-0.0623391	0.217661	0.00766087	0.107661	-0.0123391	0.177661	0.227661	-0.00233913	-0.102339	0.267661	0.0276609	0.197661	-0.0823391	-0.132339	0.197661	-0.122339	0.00766087	0.127661	0.197661	-0.132339	-0.0223391	0.0476609	0.327661	0.0576609	0.0876609	-0.0723391	-0.162339	-0.162339	-0.242339	-0.122339	0.117661	-0.162339	-0.222339	-0.282339	-0.172339	0.0276609	0.127661	0.277661	-0.0923391	-0.292339	-0.212339	-0.0123391	-0.0923391	-0.0723391	-0.182339	-0.122339	0.00766087
chr12:32890039:32890095:+@chr12:32890799:32890876:+@chr12:32891198:32891230:+@chr12:32892998:32893174:+	0.0271304	0.0771304	-0.25287	-0.0628696	-0.0928696	0.14713	0.30713	0.0771304	0.0171304	0.22713	0.0571304	0.0771304	0.10713	0.0971304	-0.20287	0.0871304	-0.0128696	0.24713	-0.25287	-0.12287	-0.0128696	0.14713	0.0371304	-0.11287	0.22713	-0.15287	-0.0728696	0.0771304	0.0471304	-0.23287	-0.24287	0.0971304	-0.0128696	0.18713	-0.0628696	0.31713	-0.0828696	-0.15287	-0.23287	-0.21287	0.0271304	-0.0228696	0.10713	-0.0528696	0.0871304	0.21713	-0.21287	-0.21287	-0.0228696
chr6_ssto_hap7:4889604:4889782:+@chr6_ssto_hap7:4890476:4890517:+@chr6_ssto_hap7:4890912:4891983:+	-0.129536	0.120464	0.140464	0.100464	-0.279536	0.270464	0.110464	0.180464	-0.0495362	-0.129536	0.250464	0.0304638	0.240464	0.000463768	-0.189536	0.210464	-0.0995362	0.410464	-0.109536	-0.249536	-0.239536	0.220464	-0.139536	-0.179536	-0.159536	-0.279536	-0.259536	-0.159536	0.0604638	-0.0895362	-0.279536	-0.199536	-0.249536	-0.0895362	0.0204638	-0.289536	-0.169536	-0.209536	-0.139536	-0.0995362	-0.179536	-0.0495362	-0.209536	-0.189536	-0.289536	0.150464	-0.209536	0.0704638	-0.209536
chrX:64743587:64740582|64743440:-@chrX:64737867:64738345:-	0.377217	-0.0727826	-0.0227826	0.0972174	0.167217	0.157217	-0.0227826	0.287217	0.187217	0.0872174	0.0872174	0.217217	-0.0127826	0.0772174	0.267217	0.00721739	-0.0427826	-0.282783	0.217217	-0.0127826	-0.0527826	-0.0227826	0.0372174	0.0372174	-0.0627826	0.187217	0.227217	-0.132783	-0.192783	0.0572174	-0.00278261	0.0772174	-0.132783	-0.0127826	0.107217	0.0972174	-0.252783	-0.122783	0.0772174	-0.172783	-0.0727826	0.107217	0.0172174	0.117217	-0.102783	-0.0327826	0.00721739	-0.0427826	-0.202783
chr1:243305765:243305588|243305618:-@chr1:243303239:243303409:-	0.120435	0.290435	0.210435	0.110435	0.300435	0.160435	0.0404348	0.290435	0.180435	0.0104348	-0.0295652	-0.229565	-0.0495652	0.0504348	0.120435	0.000434783	0.150435	0.0904348	0.130435	-0.0595652	0.0304348	0.100435	0.0904348	-0.0495652	0.0104348	0.0204348	0.0604348	0.0204348	0.0804348	0.280435	0.0104348	0.0104348	0.230435	-0.239565	0.130435	0.140435	0.0704348	0.180435	0.0504348	0.330435	0.0104348	-0.109565	-0.139565	0.210435	-0.229565	-0.0195652	0.0104348	0.0604348	0.110435
chrX:48754042:48754141:-@chrX:48752635:48752784:-@chrX:48752321:48752384:-	0.0677981	0.207798	0.187798	0.407798	0.287798	0.0277981	-0.152202	-0.252202	-0.0122019	-0.0522019	-0.282202	-0.212202	0.397798	0.00679807	0.107798	-0.222202	0.0877981	-0.132202	-0.272202	-0.172202	0.0177981	-0.142202	-0.0922019	0.317798	-0.0222019	-0.00220193	0.0897981	0.117798	-0.172202	0.277798	0.0477981	-0.122202	0.187798	-0.0192019	-0.162202	0.0777981	0.0277981	0.0267981	0.0677981	-0.0722019	0.277798	-0.0922019	-0.202202	0.0677981	-0.232202	-0.192202	0.0477981	-0.0522019	-0.172202
chr20:30155881:30156027|30156083:+@chr20:30156923:30157370:+	0.11513	0.10513	-0.10487	0.20513	0.10513	0.10513	0.29513	-0.11487	-0.12487	0.21513	-0.10487	-0.12487	0.0851304	0.0551304	0.10513	0.0451304	0.22513	-0.0748696	0.0451304	-0.0548696	-0.0348696	-0.0748696	-0.0548696	-0.0948696	0.00513044	-0.0948696	0.38513	-0.0748696	-0.14487	-0.0448696	0.18513	-0.13487	-0.0348696	-0.0548696	0.00513044	0.11513	0.22513	-0.0648696	-0.17487	0.0251304	-0.0548696	0.23513	0.12513	-0.10487	-0.0948696	-0.16487	0.11513	-0.14487	-0.13487
chr7:12726452:12726668:+@chr7:12727260:12727353:+@chr7:12727791:12730558:+	0.0393043	0.0993043	0.189304	0.00930435	-0.300696	-0.180696	-0.120696	-0.180696	-0.0306957	-0.0306957	0.0793043	-0.0706957	0.00930435	0.0793043	0.149304	0.109304	-0.190696	-0.000695652	0.219304	-0.150696	0.249304	-0.260696	-0.0906957	0.289304	-0.350696	0.0793043	0.129304	0.169304	-0.000695652	0.189304	0.0493043	0.119304	0.279304	-0.160696	0.00930435	0.0993043	0.0193043	0.149304	-0.0106957	0.109304	0.0593043	0.0893043	0.0793043	0.0593043	0.139304	0.0793043	-0.110696	-0.170696	0.269304
chr16:447192:447313:+@chr16:448208:448385:+@chr16:448990:449123:+	0.0455543	0.0755543	-0.214446	0.265554	-0.224446	0.165554	0.0155543	0.125554	0.265554	-0.214446	-0.0444457	-0.234446	-0.164446	-0.0844457	-0.154446	-0.144446	0.135554	-0.304446	0.0855543	-0.274446	-0.0544457	-0.314446	0.115554	0.145554	0.135554	0.175554	0.195554	-0.204446	-0.174446	0.0655543	0.0855543	-0.174446	-0.0244457	-0.144446	-0.0744457	-0.0544457	-0.214446	-0.00444565	0.205554	-0.154446	0.195554	-0.0744457	-0.0644457	0.235554	-0.204446	-0.104446	0.0455543	0.155554	-0.224446
chr8:38314874:38315052:-@chr8:38287200:38287466:-@chr8:38285864:38285953:-	0.149217	0.119217	-0.0107826	0.0292174	0.349217	-0.120783	0.269217	-0.0707826	0.0492174	0.149217	0.299217	0.289217	0.109217	0.0792174	-0.100783	-0.0407826	0.0392174	0.00921739	-0.110783	0.199217	-0.0907826	0.209217	0.259217	0.209217	0.0892174	-0.170783	-0.240783	0.179217	0.0392174	0.209217	0.0692174	0.119217	-0.150783	0.0792174	-0.0407826	-0.000782609	-0.150783	-0.300783	-0.140783	-0.000782609	-0.0807826	0.0392174	0.0792174	-0.0207826	-0.000782609	0.0592174	-0.300783	-0.320783	-0.0507826
chr1:201798288:201798500:+@chr1:201804082:201804192:+@chr1:201816407:201816468:+	0.0476522	-0.0623478	0.0176522	0.277652	-0.0923478	-0.0223478	-0.152348	-0.0123478	0.0276522	0.177652	-0.232348	-0.192348	0.0776522	-0.182348	0.437652	0.167652	0.0376522	-0.132348	-0.0223478	-0.0123478	-0.132348	-0.132348	-0.0423478	0.00765217	0.0676522	-0.132348	-0.172348	-0.132348	-0.192348	0.167652	0.167652	-0.0523478	-0.102348	0.0576522	0.0276522	0.0676522	-0.112348	-0.172348	-0.102348	-0.112348	-0.182348	0.0876522	0.297652	-0.0423478	-0.152348	-0.142348	0.0776522	-0.132348	-0.162348
chr14:23538685:23538826:-@chr14:23536523:23537880:-@chr14:23535175:23535217:-	-0.0254783	0.114522	-0.0554783	-0.00547826	-0.00547826	0.214522	0.104522	-0.135478	-0.185478	-0.135478	-0.165478	-0.125478	-0.125478	-0.0554783	0.0945217	-0.145478	-0.00547826	-0.195478	-0.00547826	-0.0454783	0.184522	-0.145478	0.0645217	-0.135478	-0.00547826	0.0545217	0.304522	0.0245217	-0.0254783	0.0445217	-0.0354783	0.334522	0.134522	0.414522	-0.165478	0.234522	-0.0254783	-0.0154783	0.00452174	-0.0554783	0.0345217	-0.115478	0.134522	0.144522	0.254522	0.0845217	-0.155478	-0.0554783	-0.175478
chr1:32210249:32210332:-@chr1:32209794:32209958:-@chr1:32208439:32208603:-@chr1:32207654:32207818:-	0.207469	-0.172531	0.0774686	0.357469	0.217469	0.297469	0.117469	0.137469	0.0674686	0.0274686	0.187469	0.187469	0.137469	0.0774686	0.0974686	0.287469	0.207469	-0.202531	0.147469	-0.0525314	0.217469	0.0674686	0.0074686	-0.0125314	-0.0425314	-0.0525314	-0.152531	-0.172531	-0.0925314	0.0174686	-0.142531	-0.272531	-0.0025314	0.187469	0.0674686	-0.0225314	-0.212531	-0.13142	-0.0825314	-0.0325314	-0.0225314	-0.0725314	-0.152531	0.0174686	-0.122531	-0.112531	-0.0925314	-0.0925314	-0.272531
chr11:85707869:85707972:-@chr11:85701293:85701442:-@chr11:85694909:85695016:-	0.109913	0.029913	0.139913	-8.7e-05	0.039913	0.029913	0.019913	-0.020087	-0.030087	-8.7e-05	0.029913	0.029913	0.099913	-0.080087	-0.150087	-0.040087	-0.030087	0.019913	-0.150087	-0.050087	-0.010087	0.169913	-0.100087	-0.200087	-0.070087	-0.030087	-0.120087	-0.140087	-0.020087	-0.170087	-0.070087	-0.120087	-0.160087	0.079913	-0.120087	-0.150087	-0.070087	-0.180087	-0.140087	-0.060087	-0.100087	-0.190087	-0.110087	-0.150087	-0.030087	-0.020087	-0.030087	-8.7e-05	-0.100087
chr9:131182759:131183353:+@chr9:131183483:131183790:+@chr9:131185147:131185257:+	0.190077	0.0600773	-0.379923	0.150077	0.0300773	0.290077	0.180077	0.270077	-0.269923	-0.419923	0.200077	0.260077	0.180077	0.180077	0.210077	-0.0899227	0.290077	-0.229923	0.220077	0.160077	0.270077	-0.00992271	0.160077	-0.0299227	0.280077	0.280077	0.180077	-0.269923	-0.489923	0.0300773	0.110077	0.0400773	-0.189923	0.0900773	0.250077	0.170077	-0.389923	-0.0299227	0.190077	0.220077	-0.0199227	0.180077	0.220077	0.0300773	0.0600773	0.180077	-0.389923	-0.109923	-0.219923
chr14:70235899-70235968:+@chr14:70237184-70237257:+	-0.110261	0.319739	-0.0702609	0.0297391	0.119739	0.149739	0.199739	0.119739	-0.0802609	-0.140261	-0.220261	0.109739	-0.130261	0.159739	0.0597391	0.00973913	-0.190261	-0.220261	0.219739	-0.180261	-0.150261	-0.160261	-0.180261	0.179739	0.199739	-0.0902609	0.0797391	-0.190261	-0.180261	-0.100261	0.199739	0.00973913	-0.110261	0.199739	0.179739	0.279739	-0.140261	0.0697391	0.149739	0.0297391	0.0497391	0.229739	0.299739	0.159739	0.0697391	-0.110261	-0.180261	-0.190261	-0.180261
chr12:51442817:51442968:+@chr12:51445875:51445990:+@chr12:51449618:51449804:+@chr12:51450133:51450285:+	0.143574	0.283574	0.103574	-0.136426	0.103574	-0.126426	0.0535739	-0.106426	0.0935739	0.0435739	0.0435739	-0.316426	0.00357391	-0.0164261	-0.176426	-0.0564261	0.353574	0.0835739	0.133574	-0.136426	0.233574	0.273574	0.0935739	0.133574	-0.00642609	-0.0764261	-0.0164261	-0.136426	-0.116426	-0.126426	0.00357391	-0.336426	0.393574	-0.176426	-0.0364261	0.0535739	-0.0564261	0.0835739	-0.0164261	-0.0964261	0.363574	-0.266426	-0.156426	-0.126426	-0.136426	-0.00642609	-0.176426	-0.146426	-0.0864261
chr12:89992894:89993076:-@chr12:89992369:89992520:-@chr12:89981826:89985072:-	0.328522	0.308522	0.0385217	0.528522	-0.171478	0.358522	0.258522	0.328522	-0.141478	-0.0614783	0.378522	0.368522	0.348522	-0.121478	-0.0814783	0.108522	0.218522	-0.221478	-0.101478	-0.0714783	-0.201478	0.338522	-0.121478	-0.241478	0.168522	-0.0314783	-0.00147826	-0.211478	-0.131478	-0.0614783	-0.191478	-0.251478	-0.211478	0.0885217	0.0485217	-0.131478	-0.181478	-0.191478	-0.101478	-0.261478	-0.251478	-0.191478	-0.121478	-0.251478	-0.0514783	-0.0414783	-0.241478	-0.231478	-0.251478
chr11:57529234:57529518:+@chr11:57558966:57559145:+@chr11:57561482:57561553:+@chr11:57563049:57563201:+	0.162	0.132	-0.098	0.022	0.102	-0.018	0.202	0.122	0.042	0.192	0.192	-0.078	0.002	0.062	0.192	0.202	-0.168	-0.228	-0.118	0.222	0.302	-0.028	0.112	0.152	-0.008	0.142	-0.038	0.002	0.022	0.112	0.112	-0.148	0.032	-0.128	-0.098	0.112	-0.098	-0.108	-0.038	0.082	-0.148	0.122	0.202	0.032	-0.248	-0.028	-0.088	0.022	0.122
chr6:139251114:139251235:-@chr6:139247538:139247618:-@chr6:139242174:139242261:-	0.177304	0.327304	-0.0226957	-0.292696	0.217304	0.0873043	0.157304	0.0473043	-0.302696	0.227304	0.157304	-0.0426957	-0.0626957	-0.252696	-0.112696	-0.0626957	0.0173043	-0.0626957	0.0673043	-0.252696	0.117304	0.147304	0.117304	-0.0926957	-0.102696	0.0873043	0.0373043	-0.0426957	-0.0526957	-0.222696	-0.212696	-0.162696	0.267304	-0.222696	0.00730435	-0.172696	-0.102696	-0.0826957	-0.152696	-0.0626957	0.0973043	0.0673043	-0.342696	0.0673043	0.0373043	-0.0126957	-0.132696	0.317304	-0.0426957
chr20:47790732:47790806:-@chr20:47782534:47782822:-@chr20:47770470:47770608:-	0.293043	0.0230435	0.173043	0.00304348	-0.0769565	0.133043	-0.0869565	0.283043	0.0430435	0.143043	0.0630435	0.333043	0.0830435	0.0630435	-0.00695652	0.103043	-0.176957	-0.156957	0.273043	-0.0569565	0.0430435	-0.0169565	-0.0169565	0.0230435	-0.0369565	0.143043	-0.0369565	-0.0869565	-0.0169565	0.0730435	-0.0269565	-0.0969565	-0.256957	-0.0869565	0.0530435	0.0730435	0.0330435	-0.00695652	-0.0969565	-0.156957	-0.0569565	-0.0769565	0.233043	0.393043	0.0130435	0.0630435	0.143043	0.0730435	-0.0469565
chr10:73975758:73975830|73975896:+@chr10:73983646:73983814:+	-0.148174	0.0218261	0.341826	0.0518261	0.0318261	-0.0481739	0.341826	-0.208174	0.311826	-0.208174	-0.138174	0.0118261	0.211826	0.0818261	-0.0981739	-0.0181739	0.231826	0.201826	0.101826	-0.0481739	-0.148174	0.0918261	0.0718261	-0.0781739	-0.0981739	0.0518261	-0.0981739	0.161826	0.0318261	-0.238174	-0.158174	-0.0281739	0.281826	0.161826	-0.178174	-0.308174	0.121826	-0.108174	-0.0881739	0.0318261	-0.208174	-0.0781739	-0.118174	0.211826	0.0618261	0.00182609	-0.0681739	-0.0781739	0.0918261
chr17:17740041:17740325:-@chr17:17726832:17726921:-@chr17:17723404:17723835:-	0.0903478	0.0303478	-0.219652	0.0703478	-0.139652	-0.129652	0.170348	0.0803478	0.120348	-0.259652	0.140348	0.0103478	-0.0996522	-0.0296522	0.0203478	0.140348	0.270348	0.000347826	0.100348	-0.309652	0.290348	-0.0396522	0.110348	0.260348	-0.139652	0.120348	-0.0396522	-0.0296522	0.130348	-0.0196522	-0.379652	-0.339652	-0.0896522	0.220348	-0.0296522	-0.139652	-0.189652	0.120348	0.100348	0.0603478	-0.0396522	-0.229652	0.0403478	-0.0296522	0.0903478	0.0303478	-0.139652	-0.189652	0.0503478
chr11:61644435-61644338:-@chr11:61643927-61643831:-	0.203641	0.183641	0.173641	-0.0663592	0.0636408	0.193641	0.183641	0.203641	0.0336408	0.0936408	-0.0863592	-0.206359	-0.226359	0.123641	0.00364082	-0.0763592	0.0936408	-0.226359	0.193641	0.133641	-0.216359	0.133641	0.223641	-0.106359	-0.0563592	0.0336408	0.263641	0.0736408	-0.356359	0.213641	0.163641	0.0936408	0.0436408	0.233641	-0.0763592	0.223641	-0.316359	0.00364082	-0.0963592	0.103641	0.223641	0.203641	0.193641	0.223641	-0.00635918	0.0436408	-0.346359	0.173641	-0.145359
chr2:102483674:102483771:+@chr2:102484491:102484499:+@chr2:102486084:102486259:+	0.330957	0.200957	0.0509565	0.170957	0.430957	0.200957	0.160957	0.300957	0.0509565	0.270957	0.100957	0.190957	0.130957	0.200957	0.180957	0.150957	-0.0790435	-0.179043	0.170957	0.230957	0.130957	0.310957	0.280957	0.170957	-0.129043	-0.0690435	0.270957	-0.0790435	0.0409565	0.120957	0.270957	-0.209043	0.0109565	-0.0990435	-0.229043	0.300957	0.0409565	0.0709565	0.180957	-0.129043	-0.0490435	0.100957	0.240957	-0.0290435	-0.179043	-0.309043	0.280957	0.270957	-0.129043
chr16:447192:447313:+@chr16:448208:448394:+@chr16:448990:449123:+	0.0850464	0.175046	-0.174954	0.265046	-0.244954	0.105046	-0.00495362	0.0350464	0.365046	-0.204954	-0.0649536	-0.264954	-0.124954	-0.0749536	-0.134954	-0.124954	0.135046	-0.304954	0.0450464	-0.264954	-0.204954	-0.284954	0.105046	0.175046	0.115046	0.105046	0.188046	-0.164954	-0.154954	0.115046	0.265046	-0.184954	0.00504638	-0.114954	-0.114954	-0.0349536	-0.244954	-0.0949536	0.275046	-0.144954	0.275046	-0.104954	0.0250464	0.215046	-0.254954	-0.0149536	0.0450464	0.175046	-0.214954
chr1:150316638:150316737:+@chr1:150316852|150316910:150317023:+	0.184122	-0.00587826	0.194122	0.104122	-0.165878	0.104122	-0.225878	0.0441217	-0.0258783	0.154122	-0.165878	0.0141217	-0.0558783	0.304122	0.0241217	-0.0258783	0.314122	-0.115878	-0.00587826	-0.135878	-0.0258783	-0.0158783	0.0541217	-0.0258783	0.0441217	-0.225878	0.374122	-0.215878	-0.205878	0.284122	-0.225878	0.194122	-0.0858783	-0.00587826	0.0941217	-0.145878	0.264122	-0.135878	-0.0158783	-0.0158783	-0.0458783	0.00412174	-0.115878	0.0441217	-0.205878	0.0741217	-0.175878	0.144122	-0.00587826
chr15:73558657:73558752:+@chr15:73562351|73562399:73562574:+	0.439478	0.429478	0.199478	-0.0605217	0.409478	0.0894783	0.209478	-0.180522	0.189478	-0.0305217	0.299478	-0.0805217	-0.0805217	0.169478	-0.140522	-0.000521739	0.0494783	-0.0205217	0.0594783	0.369478	0.149478	-0.140522	0.129478	0.0794783	-0.120522	0.00947826	0.0594783	-0.0705217	0.219478	0.209478	0.229478	0.229478	-0.100522	-0.270522	-0.220522	0.0894783	-0.280522	-0.120522	0.0694783	0.189478	0.169478	0.179478	-0.0405217	0.0494783	-0.310522	0.0994783	-0.250522	-0.110522	0.169478
chr1:155170401-155170242:-@chr1:155169904-155169786:-	-0.0892522	-0.0142522	0.100748	-0.0992522	-0.0192522	0.170748	0.170748	0.310748	0.0457478	0.190748	-0.00925217	0.170748	0.240748	0.380748	0.210748	0.150748	0.370748	-0.0322522	0.350748	-0.0592522	0.200748	0.400748	0.0607478	-0.0692522	0.180748	0.0407478	-0.0692522	-0.104252	-0.399252	0.350748	0.220748	-0.299252	-0.209252	0.310748	-0.0692522	0.110748	-0.299252	0.360748	-0.109252	-0.0792522	0.150748	0.140748	0.280748	0.0707478	0.200748	-0.119252	-0.0892522	-0.0592522	-0.0772522
chr5:180242414:180242541:-@chr5:180235648:180236066:-@chr5:180217541:180220097:-	-0.0472174	0.182783	0.00278261	0.172783	0.302783	0.312783	0.272783	0.0327826	0.0127826	-0.0472174	0.00278261	0.302783	-0.0272174	0.302783	-0.107217	-0.0872174	-0.117217	0.0427826	-0.0472174	0.172783	-0.227217	0.322783	-0.167217	0.0327826	0.0227826	-0.177217	-0.277217	-0.00721739	0.132783	0.0527826	0.0327826	0.0627826	-0.107217	-0.227217	-0.0772174	0.0627826	-0.157217	-0.257217	-0.217217	-0.127217	0.0627826	-0.167217	-0.0372174	-0.0672174	-0.0672174	0.142783	-0.0872174	0.0427826	-0.127217
chr18:23618519:23618623:-@chr18:23615795:23615887:-@chr18:23614969:23615091:-	0.251304	-0.0186957	-0.0586957	0.221304	0.231304	0.00130435	0.121304	-0.138696	0.0713043	0.0613043	0.131304	0.171304	0.0713043	-0.0186957	-0.138696	0.0913043	-0.0186957	-0.108696	0.101304	-0.288696	0.141304	0.111304	0.131304	0.241304	0.0413043	-0.0986957	0.161304	-0.208696	-0.0786957	0.0913043	-0.178696	0.0813043	-0.0986957	0.101304	-0.358696	0.0613043	0.161304	0.111304	-0.0886957	0.0713043	-0.228696	0.00130435	-0.188696	-0.0586957	-0.0586957	0.161304	0.00130435	-0.138696	-0.0886957
chr1:37967405:37967597:-@chr1:37962308:37962337:-@chr1:37961486:37961519:-	0.350957	-0.109043	-0.119043	0.0209565	0.0209565	0.0909565	-0.0690435	0.0509565	-0.169043	-0.209043	0.210957	-0.149043	0.250957	0.180957	-0.199043	0.300957	0.0909565	-0.0890435	0.0309565	0.0209565	-0.0390435	0.0409565	-0.149043	-0.169043	-0.109043	-0.0890435	0.0209565	-0.119043	-0.129043	-0.0390435	-0.169043	-0.169043	-0.119043	-0.0990435	-0.109043	-0.169043	-0.0690435	-0.0690435	-0.179043	-0.159043	-0.149043	-0.159043	0.0509565	-0.0890435	-0.119043	-0.0490435	-0.189043	-0.199043	0.0109565
chrX:123224425:123224614:+@chrX:123224704:123224814:+@chrX:123227868:123227994:+	0.036	-0.014	0.046	0.226	0.316	0.136	0.146	0.096	0.056	0.106	-0.014	0.146	0.006	0.176	0.176	0.056	-0.064	-0.084	-0.004	-0.024	0.106	0.136	0.016	0.036	0.036	0.076	0.006	-0.074	-0.114	0.196	0.156	0.096	-0.074	-0.124	-0.044	0.166	-0.074	-0.004	0.036	0.086	0.006	-0.044	0.206	0.026	-0.014	-0.004	0.006	0.056	-0.054
chr4:15683379:15683407|15683591:+@chr4:15687859:15688085:+	-0.0913913	0.0286087	-0.281391	-0.221391	-0.0613913	0.0486087	-0.171391	0.298609	0.0586087	-0.151391	-0.141391	-0.0313913	0.0986087	-0.231391	0.288609	-0.131391	0.328609	-0.141391	0.0986087	-0.131391	0.308609	-0.131391	0.0286087	-0.0113913	0.128609	0.368609	-0.231391	0.0286087	-0.121391	0.238609	0.118609	-0.111391	-0.0613913	0.0486087	-0.221391	-0.191391	-0.141391	-0.0813913	0.328609	-0.0613913	-0.141391	-0.281391	0.0586087	0.138609	0.338609	0.168609	-0.141391	0.0086087	0.0786087
chr1:37967405:37967597:-@chr1:37962308:37962337:-@chr1:37962148:37962205:-	0.125217	-0.0447826	0.145217	0.0452174	-0.0747826	0.165217	0.105217	-0.194783	-0.0347826	-0.0647826	0.0752174	-0.134783	0.355217	0.145217	-0.0847826	-0.0447826	0.0452174	0.0852174	0.185217	0.0752174	-0.0947826	-0.0647826	-0.144783	-0.194783	-0.204783	-0.00478261	0.0152174	-0.0547826	0.0852174	-0.184783	0.0552174	-0.114783	-0.144783	0.215217	-0.174783	-0.104783	-0.154783	-0.144783	-0.204783	-0.114783	-0.0947826	-0.00478261	-0.174783	0.255217	0.0252174	0.0152174	-0.0647826	-0.0647826	0.105217
chr7:99716995:99716503|99716952:-@chr7:99711677:99711891:-	0.0352174	0.215217	0.125217	-0.224783	0.165217	0.295217	0.135217	-0.114783	0.0752174	-0.294783	0.305217	-0.154783	0.165217	-0.274783	-0.0947826	-0.124783	0.0752174	-0.114783	0.0552174	0.0352174	-0.124783	-0.214783	0.0752174	0.115217	-0.124783	-0.0747826	0.185217	-0.0547826	0.0252174	-0.144783	-0.0647826	0.0352174	-0.0347826	0.275217	-0.254783	0.355217	0.325217	-0.104783	-0.0347826	0.305217	0.225217	0.125217	-0.0847826	0.335217	-0.0547826	-0.00478261	0.295217	-0.104783	0.195217
chr1:46056895:46056942:+@chr1:46067927:46068037:+@chr1:46070608:46070688:+@chr1:46072154:46072263:+	-0.023913	0.366087	-0.053913	-0.153913	-0.053913	-0.153913	0.096087	-0.213913	-0.013913	-0.223913	0.026087	0.096087	-0.033913	-0.173913	-0.193913	-0.243913	-0.033913	0.036087	-0.023913	-0.163913	-0.053913	-0.033913	0.116087	-0.013913	-0.113913	0.026087	-0.053913	0.056087	0.116087	-0.073913	-0.123913	0.136087	0.176087	-0.203913	-0.013913	-0.043913	0.00608696	0.056087	-0.193913	-0.013913	-0.023913	-0.133913	-0.193913	-0.033913	0.146087	0.146087	0.066087	0.076087	0.056087
chr8:19703215:19703308:+@chr8:19706673:19706750:+@chr8:19709160:19709586:+	0.386	0.166	0.056	0.056	-0.164	0.056	0.016	-0.084	0.136	0.176	-0.074	-0.074	0.146	0.026	-0.034	0.146	-0.064	-0.064	-0.114	-0.024	-0.044	-0.014	-0.144	-0.084	-0.134	0.126	0.086	-0.124	-0.064	-0.124	-0.054	0.076	0.046	-0.104	-0.004	0.096	-0.114	-0.074	-0.034	-0.094	-0.064	-0.184	-0.194	-0.004	-0.144	-0.164	-0.204	-0.054	0.016
chr14:53331119:53331340:-@chr14:53327732:53327752:-@chr14:53327059:53327183:-	-0.122	0.458	0.038	0.198	0.028	0.058	0.128	0.248	-0.012	0.188	0.028	-0.082	0.128	0.138	0.058	-0.132	0.098	-0.022	0.438	0.228	0.048	0.278	-0.002	-0.242	0.108	0.088	0.008	-0.062	0.048	-0.072	0.358	-0.292	-0.112	0.058	-0.272	0.438	0.048	0.018	-0.032	-0.072	-0.262	0.298	-0.052	-0.162	0.018	-0.132	0.058	0.198	0.138
chr5:88027546:88027718:-@chr5:88026028:88026051:-@chr5:88025035:88025164:-	-0.110261	0.239739	-0.220261	0.349739	0.0297391	0.279739	0.469739	0.259739	-0.240261	-0.190261	0.379739	0.339739	0.459739	-0.180261	-0.190261	-0.240261	0.0297391	-0.0702609	-0.310261	-0.0502609	-0.270261	0.409739	-0.150261	-0.190261	0.0297391	-0.280261	-0.130261	-0.240261	-0.0102609	-0.190261	-0.260261	-0.220261	-0.240261	0.209739	-0.00026087	-0.0802609	-0.180261	-0.310261	-0.280261	-0.270261	-0.280261	-0.0902609	-0.210261	-0.260261	0.109739	0.189739	-0.130261	-0.160261	-0.290261
chr8:22390434:22390531:+@chr8:22396982:22397011:+@chr8:22398128:22398657:+	0.289739	0.239739	0.0897391	0.0697391	-0.220261	-0.230261	0.149739	0.0197391	-0.0502609	0.239739	0.0997391	0.149739	-0.0402609	0.179739	0.139739	0.269739	-0.0702609	0.149739	-0.180261	0.0897391	0.00973913	0.239739	0.0597391	-0.240261	0.149739	-0.100261	-0.300261	-0.0502609	0.0697391	-0.210261	-0.280261	0.0697391	0.219739	-0.0902609	0.149739	-0.170261	0.209739	0.229739	-0.110261	-0.0202609	-0.0202609	0.189739	0.139739	0.119739	0.00973913	0.0497391	-0.0802609	-0.270261	0.0797391
chr1:203096836:203097056:+@chr1:203097406:203097560:+@chr1:203097913:203098310:+	0.0534406	-0.0665594	0.0901072	-0.00655942	0.343441	0.403441	-0.00655942	0.173441	0.423441	0.0934406	0.133441	0.0334406	0.00344058	0.313441	0.183441	0.0734406	0.283441	0.273441	0.313441	0.153441	0.183441	0.0234406	0.0374406	0.0134406	0.00344058	0.133441	0.0934406	-0.0445594	-0.196559	0.0612184	0.0694406	-0.176559	-0.176559	0.0534406	0.0234406	0.122329	-0.226559	0.0734406	0.203441	-0.0365594	0.0434406	0.0544406	0.323441	-0.0185594	-0.176559	-0.286559	-0.206559	0.0234406	-0.0165594
chr1:156391347:156391548:-@chr1:156384446:156384545:-@chr1:156374055:156374393:-	-0.0806957	0.0493043	-0.0706957	-0.0306957	-0.0906957	-0.0806957	-0.0306957	-0.0106957	0.0993043	-0.0306957	0.0193043	0.0593043	0.109304	-0.160696	-0.0706957	0.0993043	-0.000695652	0.0793043	0.0893043	-0.0106957	-0.0406957	-0.0206957	0.0193043	0.0393043	-0.210696	0.169304	0.0893043	0.0193043	0.0693043	0.0793043	-0.190696	-0.0206957	0.00930435	0.209304	0.0693043	-0.0606957	0.0393043	0.109304	-0.130696	-0.100696	-0.0906957	-0.000695652	-0.170696	-0.0406957	-0.150696	-0.0306957	0.429304	-0.000695652	0.0793043
chr7:77708264:77708402:-@chr7:77694891:77694979:-@chr7:77646374:77649293:-	0.139043	-0.0409565	0.229043	0.0690435	0.269043	0.139043	-0.120957	0.279043	-0.100957	0.109043	0.129043	0.0590435	0.119043	0.159043	0.0890435	0.0890435	0.00904348	-0.0209565	0.119043	0.0190435	-0.0409565	0.349043	0.159043	-0.180957	-0.170957	-0.0909565	0.0690435	-0.170957	0.0990435	-0.170957	-0.140957	-0.140957	-0.100957	0.289043	-0.130957	0.189043	-0.0809565	-0.110957	0.0490435	-0.120957	-0.200957	-0.130957	-0.140957	0.0290435	-0.110957	-0.170957	0.0690435	0.119043	-0.0609565
chrX:51927919:51928061:+@chrX:51928967|51929018:51929228:+	0.152174	0.402174	0.222174	0.182174	0.0521739	0.0621739	0.0521739	0.202174	-0.147826	0.182174	-0.0578261	-0.0878261	0.00217391	0.0321739	0.0721739	0.0821739	-0.00782609	-0.127826	-0.0778261	-0.0278261	-0.107826	-0.177826	0.0221739	-0.137826	-0.0178261	0.222174	-0.187826	-0.157826	0.0821739	-0.00782609	0.0221739	0.00217391	0.0521739	0.0421739	0.332174	0.272174	-0.0878261	0.202174	0.0121739	-0.0378261	0.0521739	0.192174	-0.107826	0.152174	-0.0578261	-0.0678261	0.0921739	0.00217391	-0.147826
chr2:232646417:232646593:+@chr2:232653265:232653442:+@chr2:232656443:232656518:+@chr2:232658973:232659061:+	0.114957	0.0949565	0.0549565	-0.115043	0.164957	0.124957	0.0449565	0.134957	0.114957	-0.425043	0.164957	0.0649565	0.114957	-0.0950435	-0.165043	-0.235043	0.0949565	0.0549565	-0.0150435	0.0849565	0.0749565	0.0749565	0.164957	0.104957	-0.0150435	0.144957	0.0349565	0.0249565	-0.125043	-0.0550435	0.104957	-0.00504348	0.104957	-0.0750435	-0.145043	0.00495652	0.124957	-0.0650435	-0.0850435	0.0249565	-0.0550435	0.114957	-0.195043	-0.0350435	0.114957	-0.0350435	-0.00504348	-0.0150435	0.0749565
chr15:45467417:45467623:-@chr15:45465774:45465856:-@chr15:45464345:45464516:-	-0.21904	0.10096	0.0409597	0.13096	0.0409597	0.17096	-0.19904	-0.15904	-0.18904	0.17096	0.21096	-0.0390403	-0.23904	-0.16904	0.0509597	-0.13904	0.47096	0.23096	-0.24904	-0.12904	-0.0490403	0.18096	-0.0990403	0.20096	-0.16904	0.29096	-0.12904	-0.16904	-0.00904034	0.35096	-0.0190403	-0.0490403	-0.24904	0.0209597	0.0209597	-0.25904	0.000959662	0.000959662	0.10096	-0.27904	-0.0690403	-0.17904	-0.22904	-0.0190403	0.0109597	0.000959662	-0.164596	-0.15904	-0.0901514
chr1:155640111:155640255:-@chr1:155638508|155638568:155638418:-	0.125391	-0.0846087	0.145391	-0.194609	-0.164609	0.125391	-0.0346087	-0.0946087	0.0753913	-0.0546087	-0.0646087	-0.354609	-0.194609	-0.104609	-0.164609	0.145391	-0.154609	-0.104609	0.0353913	-0.0046087	-0.264609	-0.0046087	-0.174609	-0.0046087	0.0053913	0.185391	-0.284609	0.185391	0.105391	-0.0746087	0.0853913	0.215391	0.0253913	-0.304609	-0.154609	0.0953913	-0.134609	-0.0646087	-0.144609	-0.0146087	0.0553913	0.0953913	-0.0146087	-0.0246087	-0.214609	0.0253913	0.165391	0.205391	-0.0646087
chr1:207940358-207940540:+@chr1:207943666-207943707:+	0.329652	-0.0203478	0.149652	0.139652	-0.100348	0.159652	0.109652	0.0196522	0.299652	0.529652	0.0396522	0.00965217	-0.0303478	0.0996522	0.399652	0.229652	0.149652	-0.000347826	-0.000347826	0.279652	-0.0103478	-0.000347826	0.0296522	0.169652	0.129652	0.0496522	0.119652	-0.0603478	-0.100348	-0.0503478	0.339652	0.0296522	0.0896522	-0.140348	0.0296522	0.529652	-0.180348	-0.140348	-0.0703478	0.0896522	-0.0303478	0.0496522	0.139652	0.239652	0.0396522	0.169652	-0.100348	-0.110348	-0.120348
chr1:32209794:32209958:-@chr1:32208439:32208603:-@chr1:32207654:32207818:-	0.239629	-0.200371	-0.0203708	0.209629	0.0896292	0.219629	0.219629	0.179629	0.0196292	0.0496292	0.0896292	0.199629	-0.0703708	0.189629	0.249629	0.239629	0.199629	-0.120371	0.169629	-0.160371	0.0696292	-0.000370773	0.0896292	-0.0203708	-0.0103708	0.0496292	-0.220371	-0.0803708	-0.0803708	-0.0103708	-0.170371	-0.220371	-0.0303708	0.119629	0.109629	0.0696292	-0.210371	-0.0859263	-0.140371	0.0696292	0.00962923	0.139629	-0.150371	-0.0603708	-0.0803708	-0.190371	-0.162371	-0.250371	-0.270371
chr17:62817885:62818170:-@chr17:62810981:62811363:-@chr17:62800948:62801218:-	0.206087	-0.133913	0.196087	0.116087	-0.143913	-0.133913	-0.113913	-0.123913	-0.143913	0.316087	-0.163913	-0.163913	-0.033913	-0.143913	-0.123913	0.556087	-0.063913	-0.093913	-0.103913	-0.123913	-0.033913	-0.143913	-0.103913	0.026087	-0.153913	0.196087	-0.153913	0.016087	0.216087	0.556087	0.076087	0.226087	-0.113913	-0.103913	0.346087	0.266087	0.356087	-0.113913	-0.043913	-0.113913	0.216087	0.196087	0.416087	-0.143913	-0.133913	-0.023913	0.106087	-0.053913	-0.073913
chr8:413007:413150:+@chr8:417720:417746:+@chr8:418715:419875:+	0.315565	0.225565	0.275565	0.0155652	-0.104435	0.0555652	-0.174435	0.445565	-0.164435	0.0855652	0.195565	-0.174435	-0.144435	-0.0344348	-0.174435	-0.164435	-0.134435	0.0955652	0.235565	-0.224435	-0.174435	0.0855652	-0.0144348	-0.184435	0.0355652	-0.194435	0.0155652	-0.0344348	-0.194435	-0.00443478	-0.164435	-0.0244348	-0.0644348	0.0955652	-0.104435	-0.244435	-0.164435	-0.0444348	-0.194435	-0.0744348	-0.0544348	-0.0844348	0.0255652	-0.164435	-0.114435	-0.0544348	0.00556522	0.285565	-0.154435
chr2:74592202:74592368:-@chr2:74590741:74590755:-@chr2:74590421:74590554:-	0.0404348	0.230435	-0.239565	0.120435	-0.119565	0.230435	-0.179565	0.150435	-0.229565	-0.249565	0.270435	0.100435	0.000434783	-0.249565	-0.139565	0.0304348	-0.129565	0.190435	-0.139565	-0.0595652	-0.239565	0.340435	-0.259565	-0.189565	-0.0995652	-0.179565	-0.0995652	-0.199565	-0.149565	-0.119565	-0.239565	-0.0895652	0.0704348	0.0904348	0.130435	-0.249565	0.0204348	-0.149565	-0.269565	-0.149565	-0.209565	-0.199565	-0.169565	-0.139565	-0.0695652	0.0904348	-0.219565	-0.179565	-0.179565
chr5:7889208:7889388:+@chr5:7890374:7890525:+@chr5:7891485:7891527:+	0.191866	-0.0681343	0.0218657	-0.0681343	0.181866	0.301866	-0.108134	-0.0481343	-0.0981343	0.161866	0.0018657	-0.128134	-0.168134	0.411866	0.0818657	-0.0481343	-0.168134	-0.268134	0.0663101	-0.0581343	-0.108134	-0.108134	0.331866	-0.0381343	-0.0681343	-0.0181343	-0.138134	-0.0681343	-0.0481343	0.0418657	0.0998657	-0.118134	-0.0781343	-0.0481343	-0.0871343	0.341866	0.0118657	-0.198134	-0.188134	-0.0681343	-0.118134	0.141866	-0.0281343	0.0258657	-0.208134	0.151866	-0.0681343	0.211866	0.0518657
chr20:34742662:34742818:+@chr20:34761686:34761876:+@chr20:34763473:34763637:+	0.0861565	-0.0638435	-0.0638435	0.0161565	0.0161565	0.126157	0.156157	0.236157	-0.133843	0.206157	0.206157	0.166157	0.0861565	0.206157	-0.0938435	0.116157	0.106157	-0.143843	-0.153843	-0.0938435	0.0561565	0.166157	0.0861565	-0.0438435	0.206157	0.0561565	-0.103843	-0.0538435	0.126157	-0.0638435	0.0761565	0.00615652	-0.253843	0.226157	-0.0738435	-0.0538435	-0.183843	-0.0238435	-0.253843	-0.273843	0.126157	-0.273843	-0.193843	-0.223843	0.196157	0.0361565	0.00615652	-0.0338435	-0.0938435
chr11:85707869:85707972:-@chr11:85701293:85701421:-@chr11:85694909:85695016:-	0.0361739	0.0861739	0.0961739	0.0261739	0.0161739	0.00617391	0.0261739	-0.0538261	0.0361739	-0.0438261	0.00617391	0.00617391	0.0761739	-0.0538261	-0.123826	-0.0538261	-0.0338261	0.0161739	-0.0838261	-0.113826	-0.0138261	0.146174	-0.0938261	-0.133826	-0.0838261	0.0361739	-0.0938261	-0.0638261	-0.0638261	-0.113826	-0.0638261	-0.0738261	-0.103826	-0.0438261	-0.0938261	-0.0938261	-0.0238261	-0.123826	-0.113826	-0.0438261	-0.0638261	-0.103826	-0.103826	-0.123826	-0.0238261	-0.0338261	-0.0338261	-0.0138261	-0.0838261
chr4:76580250:76580430:-@chr4:76579167:76579265:-@chr4:76573823:76573925:-	-0.0147826	-0.00478261	-0.0247826	-0.0147826	-0.0947826	0.115217	-0.0347826	0.165217	0.0152174	-0.00478261	0.165217	0.0552174	0.175217	0.00521739	0.00521739	-0.0247826	0.0852174	-0.0947826	-0.0947826	-0.174783	-0.124783	0.0752174	-0.0647826	-0.144783	0.0652174	-0.0147826	-0.0347826	-0.0747826	0.0252174	0.0252174	-0.194783	-0.0447826	-0.124783	-0.00478261	0.0452174	-0.114783	-0.0647826	-0.0747826	-0.154783	-0.134783	-0.184783	-0.134783	-0.114783	0.0252174	-0.0147826	-0.00478261	-0.204783	-0.0947826	-0.114783
chr10:27054147:27054247:-@chr10:27052809:27052889:-@chr10:27047991:27048167:-	-0.169217	-0.0792174	-0.189217	0.0807826	-0.109217	0.190783	0.0907826	0.0907826	0.0207826	-0.149217	0.0907826	0.180783	0.120783	0.150783	0.0907826	-0.0192174	0.120783	-0.169217	-0.0492174	0.0707826	0.0507826	0.160783	-0.0292174	0.420783	0.0107826	0.490783	0.000782609	0.230783	-0.159217	0.100783	0.0707826	-0.189217	-0.159217	-0.0592174	-0.0592174	0.0307826	0.240783	-0.0692174	-0.0992174	0.0907826	-0.139217	0.0407826	0.0207826	-0.0192174	-0.119217	-0.0492174	-0.159217	0.0207826	-0.0492174
chr20:34252878:34252682|34252724:-@chr20:34220717:34220845:-	-0.0233913	-0.0933913	0.216609	-0.333391	0.246609	0.0466087	0.136609	0.156609	-0.0433913	0.136609	0.186609	-0.203391	-0.213391	-0.0333913	0.0066087	0.176609	0.0766087	-0.173391	-0.0333913	-0.0833913	-0.343391	-0.133391	-0.343391	0.116609	-0.0533913	-0.0933913	-0.0833913	-0.0433913	-0.373391	-0.123391	-0.263391	0.306609	0.0366087	0.336609	-0.423391	0.186609	0.116609	0.0766087	-0.203391	-0.0133913	-0.123391	0.0066087	0.106609	0.166609	0.246609	-0.183391	-0.133391	-0.173391	-0.0233913
chr19:8373033:8373240:-@chr19:8369915:8370689:-@chr19:8368739:8368972:-	0.0818261	-0.0881739	0.181826	0.0718261	0.0718261	0.121826	0.221826	0.0718261	-0.0781739	0.301826	0.0218261	0.0418261	-0.0781739	0.181826	0.201826	0.161826	-0.118174	0.0918261	0.221826	0.0418261	-0.0681739	0.00182609	0.0318261	0.0518261	-0.108174	0.0418261	0.141826	-0.0781739	0.00182609	0.181826	-0.0581739	-0.0381739	0.0818261	-0.128174	0.291826	0.00182609	-0.0481739	-0.158174	0.231826	0.131826	-0.0581739	0.0318261	-0.0481739	0.141826	-0.138174	0.0318261	-0.108174	-0.0181739	0.111826
chr2:102476198:102476326:+@chr2:102480283:102480513:+@chr2:102481392:102481498:+	0.342522	0.212522	0.112522	-0.00747826	-0.107478	0.00252174	0.132522	0.102522	-0.247478	-0.0374783	0.172522	0.192522	0.0825217	-0.0774783	-0.137478	-0.207478	0.0425217	0.0625217	0.0625217	0.292522	0.152522	-0.107478	-0.0474783	0.0925217	-0.0874783	-0.00747826	0.0425217	0.0625217	0.182522	-0.0474783	-0.117478	-0.187478	-0.0974783	0.0625217	-0.147478	-0.127478	0.0825217	0.452522	0.222522	0.212522	0.272522	-0.0574783	0.0325217	0.462522	-0.0974783	-0.127478	-0.0974783	0.152522	0.272522
chr5:147805085:147805264:+@chr5:147806776:147807510:+@chr5:147812987:147813087:+	0.0409565	0.0809565	0.140957	-0.0890435	-0.129043	0.0509565	0.100957	0.130957	0.0709565	0.130957	0.110957	0.0809565	-0.129043	0.160957	0.120957	0.0709565	0.110957	-0.0390435	0.110957	-0.0390435	0.0309565	-0.269043	0.120957	0.0309565	0.120957	0.0509565	-0.159043	-0.159043	0.110957	0.120957	0.140957	-0.199043	0.130957	-0.279043	0.0809565	0.120957	0.0309565	0.0409565	-0.0490435	-0.0490435	0.0309565	0.0509565	0.0509565	-0.0190435	0.0709565	0.000956522	-0.0690435	0.0809565	0.110957
chr6:161529775:161529891:+@chr6:161529983:161530073:+@chr6:161530787:161530946:+	0.136087	0.066087	-0.00391304	-0.033913	-0.023913	0.146087	0.116087	-0.193913	-0.183913	0.276087	-0.103913	-0.153913	-0.073913	0.026087	-0.00391304	0.446087	0.196087	-0.023913	0.506087	-0.123913	-0.093913	0.046087	0.216087	0.026087	-0.083913	-0.023913	0.246087	-0.043913	-0.183913	0.036087	0.106087	0.00608696	0.126087	-0.163913	0.256087	-0.013913	-0.143913	-0.083913	0.036087	-0.143913	-0.113913	0.186087	-0.033913	0.146087	0.076087	-0.093913	-0.153913	0.126087	0.026087
chrX:119575585:119575749:-@chrX:119562481|119565317:119560003:-	-0.202348	-0.212348	0.0576522	0.00765217	0.0476522	0.0476522	0.00765217	-0.0923478	0.117652	-0.0223478	-0.152348	-0.142348	-0.202348	0.0476522	0.127652	0.0676522	0.0476522	0.0576522	0.0576522	0.0476522	0.117652	-0.0523478	0.107652	-0.0323478	0.0876522	0.0776522	0.0976522	0.0976522	0.0676522	0.0876522	0.0876522	0.0776522	0.0876522	0.00765217	0.0776522	0.117652	0.0976522	0.0876522	0.107652	0.107652	0.107652	0.117652	0.0876522	0.0876522	0.0576522	0.107652	0.0476522	0.117652	0.0776522
chr1:154145384:154145454:-@chr1:154144505:154144580:-@chr1:154143889:154143964:-@chr1:154143125:154143187:-	-0.309391	0.0206087	-0.319391	-0.439391	-0.149391	-0.229391	0.180609	-0.219391	-0.199391	-0.279391	-0.169391	-0.119391	-0.0993913	-0.0993913	-0.129391	-0.109391	-0.229391	-0.0393913	0.0406087	0.160609	0.120609	-0.0493913	-0.0193913	-0.0493913	-0.0693913	0.0506087	-0.229391	0.0206087	-0.209391	-0.139391	0.0706087	0.130609	0.170609	0.0206087	-0.0993913	0.0806087	0.100609	0.0906087	0.0406087	0.220609	0.0606087	0.0706087	0.000608696	0.200609	0.0706087	0.140609	0.180609	-0.0393913	0.100609
chr1:167742473:167742605:+@chr1:167745301:167745403:+@chr1:167757057:167761156:+	-0.267913	-0.317913	-0.307913	-0.107913	-0.267913	-0.217913	-0.227913	0.122087	-0.207913	-0.167913	-0.097913	-0.037913	-0.147913	-0.267913	-0.227913	-0.307913	0.032087	-0.297913	-0.247913	-0.227913	0.00208696	-0.057913	-0.067913	-0.077913	-0.077913	0.022087	-0.167913	-0.087913	-0.187913	-0.057913	0.142087	0.012087	-0.207913	-0.117913	-0.057913	-0.027913	-0.057913	-0.00791304	0.302087	0.072087	-0.077913	-0.117913	-0.067913	0.172087	0.102087	0.192087	-0.097913	-0.117913	0.142087
chr9:71862928:71863140:+@chr9:71864291:71864401:+@chr9:71865951:71866280:+	0.344696	-0.0653043	-0.265304	-0.205304	-0.0353043	-0.265304	-0.255304	-0.105304	-0.175304	-0.325304	0.0946957	-0.0153043	0.0346957	-0.265304	-0.295304	-0.285304	-0.0553043	-0.0853043	-0.00530435	0.0746957	-0.115304	0.154696	-0.115304	-0.0753043	-0.255304	-0.135304	0.0546957	0.0146957	-0.125304	-0.215304	-0.305304	0.0346957	0.234696	-0.0253043	0.0246957	-0.175304	0.154696	-0.125304	-0.105304	-0.235304	0.0746957	-0.155304	-0.105304	0.0746957	0.194696	-0.0153043	0.144696	0.244696	-0.0553043
chr8:125575023:125575233:-@chr8:125570954:125571073:-@chr8:125569922:125570116:-@chr8:125568473:125568646:-	-0.391913	0.108087	-0.091913	-0.241913	-0.091913	-0.051913	-0.171913	0.00808696	0.138087	-0.131913	-0.061913	0.268087	-0.111913	-0.121913	-0.00191304	-0.071913	0.098087	-0.211913	0.108087	-0.051913	0.218087	0.148087	0.118087	0.088087	-0.271913	-0.041913	-0.131913	0.00808696	0.068087	0.018087	-0.031913	-0.251913	-0.191913	0.098087	0.228087	0.098087	-0.071913	0.228087	0.278087	0.158087	-0.211913	0.178087	0.188087	-0.00191304	0.018087	0.088087	0.238087	-0.051913	0.128087
chr16:15044077:15044112:+@chr16:15044609:15044678:+@chr16:15045472:15045931:+	-0.150374	0.289626	-0.0403739	-0.0803739	-0.110374	-0.0403739	-0.110374	-0.0703739	0.159626	-0.100374	0.0896261	-0.0503739	-0.000373913	-0.0603739	-0.100374	-0.0603739	-0.0703739	-0.0573739	-0.0703739	0.0796261	-0.100374	-0.0303739	-0.100374	-0.100374	-0.0703739	0.0896261	0.00962609	0.119626	-0.0103739	-0.110374	-0.0903739	-0.130374	0.0296261	0.119626	-0.0303739	-0.120374	0.0696261	0.0496261	0.0496261	-0.0103739	-0.000373913	-0.0303739	-0.0803739	0.109626	-0.0103739	-0.0503739	0.459626	0.429626	0.0896261
chr13:44953777:44953849:+@chr13:44964493:44964714:+@chr13:44971408:44971850:+	-0.162924	-0.332924	-0.00292391	-0.152924	-0.362924	-0.0529239	-0.162924	-0.152924	-0.202924	-0.262924	-0.272924	-0.272924	-0.282924	-0.142924	0.217076	0.157076	0.147076	-0.112924	-0.122924	-0.0229239	-0.162924	-0.202924	-0.0729239	-0.00292391	-0.272924	-0.0329239	-0.112924	-0.202924	0.0670761	0.197076	0.317076	0.117076	-0.172924	-0.122924	-0.252924	0.137076	0.0270761	-0.0529239	0.0770761	0.147076	0.0170761	0.377076	0.297076	0.0470761	-0.0929239	-0.0729239	0.0570761	0.143326	0.267076
chr3:181281508:181281716:+@chr3:181328649:181328717:+@chr3:181417386:181417671:+	-0.534783	0.205217	-0.464783	-0.354783	0.0252174	-0.484783	-0.384783	-0.394783	-0.164783	-0.374783	0.00521739	-0.234783	-0.194783	-0.264783	-0.264783	-0.154783	-0.214783	0.125217	0.355217	0.265217	-0.204783	0.145217	0.195217	-0.0647826	-0.0947826	-0.0447826	0.0952174	0.0952174	0.0352174	0.325217	0.385217	0.145217	0.185217	-0.0947826	0.325217	0.285217	0.265217	-0.144783	-0.234783	-0.304783	0.295217	0.405217	0.375217	0.175217	0.235217	0.0652174	-0.284783	0.365217	0.0852174
chr17:80206751:80206890:-@chr17:80203852:80203915:-@chr17:80200537:80202707:-	-0.0866087	-0.196609	-0.136609	-0.306609	-0.356609	-0.136609	-0.316609	-0.0766087	-0.206609	-0.306609	0.0333913	-0.0866087	0.113391	-0.286609	-0.106609	-0.296609	-0.226609	-0.106609	-0.126609	-0.266609	0.0233913	0.0733913	0.0633913	-0.156609	-0.0866087	-0.186609	0.153391	0.163391	0.0733913	-0.206609	-0.446609	-0.186609	0.0133913	0.173391	-0.0866087	-0.406609	0.103391	0.0333913	-0.0666087	0.0833913	-0.0166087	-0.236609	-0.266609	0.0033913	0.0533913	0.143391	-0.0566087	0.233391	-0.256609
chr4:114294441:114294605:+@chr4:114295920:114296102:+@chr4:114299246:114299337:+@chr4:114302613:114304896:+	-0.299739	-0.289739	-0.0697391	-0.0997391	-0.129739	-0.00973913	-0.109739	-0.139739	0.0302609	0.0702609	-0.209739	0.0702609	-0.209739	0.0602609	0.00026087	0.0602609	-0.0197391	0.0502609	-0.109739	0.150261	0.0702609	0.0202609	-0.0397391	-0.0597391	-0.00973913	0.0802609	0.110261	-0.0997391	0.0602609	-0.0297391	0.160261	0.0102609	-0.00973913	0.0802609	0.0202609	0.0902609	0.0702609	0.0802609	0.150261	0.180261	0.0802609	0.140261	0.0702609	0.130261	0.0802609	0.0302609	-0.0197391	0.100261	0.270261
chr7:99820220:99820343:-@chr7:99810576:99810756:-@chr7:99809017:99809617:-	0.00886956	0.0288696	-0.17113	0.17887	-0.15113	0.0688696	-0.14113	0.13887	0.10887	-0.0911304	-0.19113	0.0288696	0.18887	0.0888696	-0.0411304	-0.0211304	-0.0611304	-0.18113	-0.0411304	-0.0711304	-0.0611304	-0.0111304	0.00886956	0.0688696	-0.0711304	-0.0611304	0.00886956	0.00886956	0.18887	0.22887	-0.17113	-0.14113	-0.0711304	-0.14113	-0.25113	0.11887	0.0588696	-0.15113	-0.0311304	-0.0711304	0.0188696	-0.22113	-0.0711304	-0.0111304	0.0688696	-0.31113	0.0588696	0.00886956	0.19887
chr6:102503205:102503455:+@chr6:102513672:102513803:+@chr6:102516222:102517958:+	-0.117348	-0.0973478	0.132652	-0.0973478	-0.127348	-0.117348	-0.117348	-0.0673478	-0.117348	0.0226522	-0.0873478	-0.117348	-0.0773478	-0.0773478	-0.117348	-0.0973478	-0.0573478	-0.117348	-0.127348	-0.0573478	-0.117348	-0.0673478	-0.0773478	-0.0573478	-0.0673478	-0.0973478	-0.0773478	-0.0773478	-0.0773478	-0.0773478	-0.107348	0.0826522	-0.0273478	-0.0573478	-0.0373478	0.132652	0.0226522	-0.0273478	0.0926522	-0.0973478	-0.00734783	-0.0973478	-0.0973478	-0.0773478	-0.00734783	-0.0273478	0.232652	0.172652	-0.0473478
chr22:43275054:43275175:-@chr22:43272894:43273016:-@chr22:43272143:43272339:-	-0.320435	-0.180435	-0.170435	-0.100435	-0.380435	-0.130435	0.0295652	-0.0504348	-0.170435	-0.140435	-0.220435	-0.0104348	-0.170435	-0.150435	-0.0404348	0.0195652	-0.000434783	-0.000434783	0.0295652	-0.120435	0.159565	-0.120435	0.0995652	-0.210435	0.0395652	0.0895652	0.0995652	0.149565	0.0195652	-0.0104348	-0.0404348	0.0695652	0.169565	0.0595652	-0.000434783	-0.160435	0.179565	0.179565	0.169565	0.189565	0.0695652	-0.160435	0.249565	-0.0904348	0.219565	0.0395652	0.0295652	0.139565	0.0995652
chr14:101295371:101296086:+@chr14:101302073:101302216:+@chr14:101302504:101302637:+	-0.155478	-0.155478	-0.135478	-0.105478	-0.115478	-0.125478	-0.125478	-0.155478	-0.155478	-0.0254783	-0.145478	-0.135478	-0.165478	-0.0954783	-0.0854783	-0.135478	-0.115478	-0.105478	-0.0954783	-0.0554783	-0.0754783	-0.105478	-0.0954783	-0.0654783	-0.00547826	-0.0454783	-0.0654783	-0.145478	-0.125478	-0.0454783	0.174522	-0.0354783	-0.0254783	-0.135478	-0.145478	0.244522	-0.105478	-0.105478	0.114522	0.0545217	-0.125478	0.344522	0.0345217	0.344522	-0.0554783	-0.0954783	0.384522	0.114522	0.214522
chr10:46280957:46281079:+@chr10:46282060:46282122:+@chr10:46282483:46282695:+	-0.0793043	0.0206957	-0.299304	0.150696	-0.179304	-0.249304	-0.149304	0.0706957	-0.309304	0.0806957	-0.199304	-0.0993043	-0.409304	-0.359304	-0.0893043	-0.319304	0.0306957	-0.299304	-0.369304	-0.149304	-0.0493043	-0.259304	0.180696	-0.329304	0.0306957	-0.149304	0.0906957	0.0606957	-0.0993043	-0.0393043	0.170696	-0.129304	0.200696	0.0606957	-0.289304	0.0906957	0.0406957	0.0206957	-0.129304	-0.0493043	0.130696	0.160696	0.0706957	-0.109304	-0.119304	0.190696	-0.0293043	0.150696	-0.129304
chr15:63353068:63353138:+@chr15:63353397:63353472:+@chr15:63353912:63353987:+@chr15:63354414:63354476:+	-0.19687	-0.15687	-0.37687	-0.19687	-0.25687	-0.18687	-0.11687	-0.34687	-0.19687	0.0631304	-0.36687	-0.10687	-0.17687	-0.28687	-0.10687	-0.12687	-0.18687	0.14313	-0.28687	-0.14687	0.27313	-0.19687	0.0131304	0.10313	-0.15687	0.16313	0.15313	-0.21687	0.22313	0.16313	0.14313	0.41313	0.0731304	-0.17687	-0.0868696	0.16313	0.20313	0.33313	0.20313	0.23313	0.23313	0.17313	0.0131304	0.32313	0.12313	0.23313	-0.17687	0.32313	0.11313
chr1:44058128:44058272:+@chr1:44063419:44063724:+@chr1:44064391:44064584:+	0.0116522	-0.188348	0.251652	0.0416522	0.0816522	-0.308348	-0.268348	-0.298348	-0.0283478	0.0716522	-0.118348	-0.0583478	-0.118348	0.0116522	-0.0183478	0.231652	-0.258348	0.0516522	-0.0283478	0.241652	-0.0283478	-0.138348	0.191652	0.161652	0.0216522	0.0516522	0.0316522	0.121652	-0.158348	0.181652	0.121652	0.281652	-0.178348	-0.208348	-0.0783478	0.131652	0.251652	0.161652	0.0816522	0.181652	0.211652	0.241652	0.261652	0.171652	0.00165217	0.111652	0.271652	-0.0483478	0.301652
chr17:5329291:5329402:+@chr17:5329556:5329619:+@chr17:5335862:5336340:+	-0.163826	0.0161739	-0.123826	0.00617391	0.0561739	-0.193826	-0.0338261	-0.163826	0.226174	0.256174	-0.163826	-0.0538261	-0.0138261	-0.0938261	0.0361739	0.246174	0.0361739	0.146174	-0.103826	-0.173826	-0.0838261	-0.153826	-0.0538261	0.0561739	0.0461739	0.296174	-0.203826	-0.113826	0.126174	0.0861739	-0.223826	0.116174	-0.283826	-0.00382609	0.286174	-0.103826	0.146174	-0.0238261	-0.133826	-0.173826	-0.0538261	-0.213826	0.246174	0.0461739	-0.203826	0.0261739	-0.173826	0.366174	0.306174
chr14:101295371:101296086|101297871:+@chr14:101302504:101302637:+	-0.284087	-0.364087	-0.144087	-0.144087	-0.224087	-0.194087	-0.274087	-0.264087	-0.334087	-0.134087	-0.304087	-0.324087	-0.304087	-0.174087	-0.144087	-0.194087	-0.244087	-0.344087	-0.254087	-0.174087	-0.254087	-0.034087	-0.294087	-0.224087	-0.074087	-0.124087	0.045913	-0.094087	-0.264087	-0.184087	-0.024087	-0.114087	0.105913	-0.154087	-0.114087	0.085913	-0.294087	-0.274087	0.355913	0.395913	-0.074087	0.045913	-0.034087	0.325913	0.045913	-0.104087	0.345913	0.165913	0.105913
chr16:15790566:15790717:+@chr16:15793586:15793711:+@chr16:15818048:15820208:+	0.279043	0.149043	-0.150957	-0.0909565	0.00904348	-0.150957	0.209043	-0.0709565	-0.0709565	-0.0309565	0.00904348	-0.280957	-0.0209565	-0.210957	-0.320957	-0.0709565	-0.220957	0.189043	-0.0209565	0.229043	-0.220957	-0.100957	0.119043	0.159043	-0.0109565	0.0490435	0.369043	-0.160957	-0.0309565	-0.0209565	-0.0409565	-0.200957	0.239043	0.179043	0.219043	0.00904348	-0.220957	-0.220957	-0.130957	-0.280957	-0.100957	0.229043	0.0990435	0.469043	-0.110957	0.339043	0.0290435	-0.140957	0.0590435
chr17:17083317:17083402:+@chr17:17083921:17083983:+@chr17:17088137:17095962:+	-0.140783	-0.0807826	-0.310783	-0.0107826	-0.000782609	-0.260783	-0.130783	0.0692174	-0.0707826	-0.180783	-0.0407826	-0.110783	-0.220783	-0.290783	-0.180783	-0.170783	-0.170783	0.0792174	-0.200783	-0.100783	0.0792174	-0.000782609	-0.220783	-0.190783	0.0392174	-0.0607826	0.199217	0.379217	-0.0607826	-0.130783	-0.170783	-0.110783	0.229217	-0.0907826	0.0192174	-0.230783	0.329217	-0.120783	-0.230783	0.149217	0.189217	-0.170783	-0.180783	0.0892174	-0.000782609	0.239217	-0.0607826	-0.0407826	0.119217
chr2:242625184:242625292:-@chr2:242619644:242619734:-@chr2:242617867:242618064:-	-0.00513044	0.19487	-0.12513	0.0748696	0.19487	-0.32513	0.14487	0.0548696	0.15487	-0.17513	-0.0851304	0.18487	-0.11513	-0.14513	0.20487	0.0448696	0.10487	0.0548696	-0.00513044	-0.16513	0.13487	0.0448696	0.0248696	0.20487	0.0848696	0.0748696	0.14487	-0.00513044	0.18487	-0.25513	0.0248696	0.28487	-0.18513	-0.18513	-0.0151304	-0.21513	0.0848696	0.0548696	0.20487	0.12487	-0.0851304	-0.0351304	-0.22513	-0.33513	-0.28513	0.21487	-0.34513	0.12487	-0.00513044
chr20:62505021:62505169:+@chr20:62507169:62507228:+@chr20:62514072:62514173:+	-0.282261	0.0577391	-0.0722609	-0.212261	-0.182261	-0.242261	-0.122261	-0.162261	-0.0322609	-0.342261	-0.0422609	-0.192261	-0.0622609	0.0177391	-0.242261	-0.242261	-0.0622609	-0.0322609	-0.0422609	-0.162261	0.217739	-0.0922609	-0.112261	-0.122261	-0.0122609	-0.0922609	0.157739	0.127739	0.00773913	-0.242261	-0.0922609	0.0377391	0.217739	0.107739	-0.0322609	-0.262261	0.157739	0.147739	-0.0722609	0.0977391	-0.0122609	-0.0922609	-0.242261	-0.202261	-0.122261	0.0277391	0.0277391	0.117739	0.0177391
chr2:20482708:20482992:-@chr2:20478344:20478580:-@chr2:20462954:20463221:-	-0.17513	0.21487	-0.0551304	-0.0751304	0.0748696	-0.0151304	-0.0451304	-0.0751304	-0.0951304	-0.0451304	-0.0851304	-0.0751304	-0.13513	-0.0451304	-0.0351304	0.0748696	0.10487	-0.25513	0.11487	-0.00513044	-0.0751304	-0.00513044	-0.0651304	0.00486957	0.0348696	0.0948696	0.0648696	0.0648696	0.0148696	0.14487	-0.0251304	0.00486957	0.0748696	0.0848696	-0.0851304	-0.00513044	-0.0251304	0.00486957	0.13487	0.0248696	0.15487	0.12487	0.28487	-0.0451304	0.10487	-0.12513	0.00486957	0.0248696	0.19487
chr16:1793333:1793477|1795104:+@chr16:1797030:1797276:+	-0.123478	-0.0634783	-0.133478	-0.193478	-0.0134783	-0.0934783	-0.0734783	-0.103478	-0.0434783	-0.133478	-0.183478	-0.0934783	-0.153478	-0.0534783	-0.113478	-0.183478	-0.0134783	-0.103478	-0.00347826	-0.0334783	-0.0734783	-0.173478	-0.133478	0.0465217	-0.0934783	-0.0234783	0.00652174	-0.0634783	-0.153478	-0.0934783	-0.0434783	0.00652174	0.226522	0.00652174	-0.0134783	-0.103478	0.166522	0.0465217	-0.0234783	0.0465217	0.0765217	0.0565217	-0.123478	0.356522	-0.103478	-0.123478	0.146522	0.0265217	0.136522
chr12:56223744:56224867:+@chr12:56225041:56225133:+@chr12:56226743:56227325:+	-0.196609	0.103391	-0.156609	0.0633913	0.0933913	-0.216609	-0.0966087	-0.196609	0.0033913	-0.276609	-0.0966087	-0.106609	0.163391	-0.266609	-0.0966087	-0.0466087	-0.106609	0.173391	-0.346609	0.143391	0.0333913	-0.216609	-0.0566087	-0.146609	0.0033913	-0.206609	-0.0866087	-0.156609	0.103391	-0.266609	-0.106609	0.0433913	0.183391	0.143391	0.0133913	-0.166609	0.273391	0.0633913	0.0033913	-0.0466087	0.173391	0.113391	-0.0566087	0.0933913	0.0133913	-0.0666087	-0.156609	-0.0166087	0.203391
chr4:83763634:83763293|83763338:-@chr4:83750153:83750211:-	-0.201652	0.00834783	-0.151652	0.238348	-0.251652	0.0783478	-0.0116522	-0.181652	-0.0816522	0.0383478	-0.0616522	-0.131652	-0.171652	0.0583478	0.0983478	0.0683478	0.218348	0.0183478	-0.181652	0.178348	0.0383478	-0.231652	-0.201652	-0.00165217	0.0183478	-0.111652	0.0583478	0.118348	0.188348	-0.0416522	-0.00165217	0.278348	0.238348	0.238348	-0.101652	-0.331652	0.218348	0.0883478	-0.0616522	0.208348	-0.0716522	-0.211652	0.178348	-0.101652	-0.251652	-0.0616522	0.108348	0.168348	0.108348
chr6:43748469:43748540:+@chr6:43749693:43749824:+@chr6:43752278:43754223:+	0.0793913	0.0193913	-0.210609	0.0293913	0.0393913	-0.0906087	-0.0506087	-0.320609	-0.160609	-0.0506087	-0.0206087	0.0393913	0.0593913	-0.0106087	0.0293913	-0.520609	-0.140609	-0.0706087	-0.130609	0.109391	0.0993913	0.0693913	-0.0206087	0.0493913	0.0893913	-0.0706087	-0.0306087	-0.0706087	-0.210609	-0.0406087	0.0493913	0.0593913	0.0993913	-0.0806087	0.0993913	0.0493913	-0.0306087	-0.130609	0.109391	-0.000608696	0.0893913	0.0593913	-0.110609	0.0393913	0.0893913	0.0593913	0.0793913	0.0793913	0.0493913
chr1:155170491:155170617:+@chr1:155172914:155173062:+@chr1:155174826:155175286:+	-0.0226957	0.167304	-0.0326957	0.0973043	0.247304	-0.152696	-0.312696	-0.0526957	-0.142696	-0.0926957	-0.0626957	0.187304	-0.162696	-0.322696	-0.192696	-0.202696	0.0273043	0.357304	0.127304	-0.0726957	-0.132696	-0.0226957	-0.0326957	0.197304	0.207304	0.307304	-0.142696	0.147304	0.247304	0.0473043	0.167304	0.0773043	-0.272696	0.0773043	0.0973043	-0.262696	0.127304	0.0773043	-0.152696	-0.142696	-0.122696	-0.212696	-0.162696	0.0873043	-0.192696	-0.232696	-0.0426957	-0.0826957	-0.122696
chr22:50964675:50964905:-@chr22:50964430:50964570:-@chr22:50961997:50962853:-	-0.300696	-0.250696	-0.180696	-0.220696	-0.290696	-0.160696	-0.210696	-0.240696	-0.250696	0.169304	-0.0306957	-0.270696	-0.150696	-0.120696	-0.310696	0.159304	-0.0606957	0.0893043	0.119304	-0.110696	0.0493043	-0.0606957	-0.0606957	0.239304	0.239304	-0.180696	0.0993043	-0.170696	-0.340696	-0.280696	0.0893043	0.0993043	0.219304	0.109304	0.339304	-0.0906957	0.209304	0.309304	0.199304	-0.120696	-0.310696	0.199304	-0.0806957	-0.0106957	-0.160696	-0.150696	0.0293043	-0.130696	-0.0906957
chr3:47912348:47912595:-@chr3:47908736:47908828:-@chr3:47898921:47899002:-	-0.0595652	0.0704348	-0.199565	-0.0595652	0.110435	-0.339565	-0.179565	-0.0595652	-0.179565	-0.259565	0.0104348	-0.00956522	0.0304348	-0.189565	-0.169565	-0.219565	-0.169565	0.0904348	-0.0995652	0.0904348	-0.239565	-0.00956522	-0.289565	-0.0995652	-0.269565	-0.169565	0.0904348	-0.0295652	-0.0495652	-0.0895652	0.0304348	0.280435	-0.219565	-0.129565	0.100435	-0.209565	0.230435	0.0404348	-0.189565	0.260435	0.160435	-0.279565	-0.0395652	-0.139565	-0.0595652	0.0404348	-0.0195652	0.0204348	0.0204348
chr20:45848909:45848975:-@chr20:45841287:45841370:-@chr20:45838381:45839542:-	-0.0976522	-0.207652	-0.00765217	-0.0776522	-0.187652	-0.167652	-0.0876522	-0.187652	-0.107652	-0.0376522	0.0223478	-0.187652	-0.0576522	0.112348	-0.0776522	0.132348	-0.0476522	0.132348	-0.0176522	0.0323478	0.0923478	-0.147652	0.0223478	-0.0276522	0.0223478	-0.0776522	0.0223478	0.102348	-0.167652	0.0123478	0.0323478	-0.0576522	-0.0376522	-0.137652	-0.0876522	0.182348	0.152348	-0.0576522	-0.0876522	-0.0576522	0.262348	-0.0776522	0.0823478	-0.177652	0.0323478	0.00234783	0.182348	0.312348	-0.117652
chr1:33149859:33149983:-@chr1:33149611:33149690:-@chr1:33145507:33147461:-	-0.167565	-0.197565	-0.0775652	-0.0375652	-0.177565	-0.0375652	-0.0975652	0.00243478	0.192435	-0.0975652	-0.0675652	-0.0275652	-0.0475652	-0.177565	-0.167565	-0.0275652	0.0924348	-0.00756522	-0.177565	-0.0175652	0.212435	-0.0775652	-0.107565	-0.0875652	-0.167565	0.322435	-0.147565	-0.147565	-0.167565	-0.187565	-0.187565	0.0124348	-0.107565	-0.157565	0.0824348	-0.207565	0.332435	0.0724348	-0.00756522	0.0424348	-0.0775652	-0.237565	0.00243478	-0.217565	-0.0175652	-0.0975652	0.192435	-0.197565	-0.0175652
chr4:16510158:16510309:-@chr4:16507463:16507605:-@chr4:16503165:16504496:-	0.252522	-0.137478	-0.117478	-0.197478	0.112522	-0.0374783	-0.157478	-0.147478	0.0525217	-0.0874783	-0.227478	-0.127478	-0.197478	-0.157478	0.0925217	0.262522	-0.227478	-0.0574783	0.00252174	0.242522	0.0925217	-0.227478	-0.0174783	-0.0474783	-0.117478	0.0425217	0.302522	-0.00747826	-0.0574783	-0.0174783	0.152522	0.162522	0.262522	-0.00747826	0.182522	0.132522	0.262522	-0.00747826	0.222522	-0.0974783	0.172522	-0.0174783	0.00252174	0.262522	-0.127478	-0.117478	0.162522	0.132522	0.232522
chr12:125270903:125271049:-@chr12:125267229:125267357:-@chr12:125262174:125263132:-	-0.157043	-0.107043	-0.137043	-0.107043	-0.157043	-0.0970435	-0.0770435	0.00295652	-0.137043	-0.127043	-0.0370435	-0.0170435	-0.0970435	-0.0870435	-0.197043	-0.127043	-0.0470435	0.0629565	-0.187043	-0.167043	0.182957	-0.177043	-0.0570435	-0.00704348	-0.117043	-0.00704348	0.302957	-0.0570435	-0.107043	-0.167043	-0.137043	-0.0770435	0.0629565	0.132957	-0.167043	-0.0770435	0.282957	0.252957	0.0629565	0.0629565	0.0629565	-0.0870435	-0.137043	-0.0970435	0.0729565	0.0429565	0.312957	-0.0670435	0.0329565
chr17:5326089:5326149:+@chr17:5329291:5329402:+@chr17:5331391:5331531:+@chr17:5335862:5336340:+	-0.366	0.214	0.174	0.234	-0.106	-0.126	-0.146	-0.166	0.024	-0.206	0.144	0.154	-0.206	0.204	0.044	0.074	0.044	-0.036	-0.136	0.074	-0.146	0.024	-0.416	0.244	-0.116	0.114	-0.046	0.074	-0.076	-0.156	0.084	-0.076	-0.026	-0.086	0.284	0.104	0.134	-0.186	0.054	-0.156	0.114	-0.006	0.094	-0.236	0.054	-0.056	0.114	0.094	0.154
chr10:120863611:120863709:+@chr10:120864276:120864534:+@chr10:120864823:120865007:+@chr10:120867480:120867676:+	0.0274435	0.107443	0.217443	0.0974435	0.0574435	0.0974435	0.0174435	-0.192557	-0.0225565	0.197443	-0.112557	0.0874435	-0.122557	0.0274435	0.0174435	-0.0525565	-0.0725565	0.0974435	0.00744348	-0.172557	0.327443	0.0274435	-0.00255652	0.0574435	0.277443	0.177443	-0.142557	-0.117557	-0.122557	0.167443	-0.232557	0.0674435	-0.142557	0.0474435	-0.0525565	0.267443	0.0774435	0.0274435	0.277443	0.207443	0.167443	-0.0425565	0.0874435	-0.00855652	0.0474435	-0.262557	-0.272557	0.177443	-0.0155565
chr1:151299747:151300191:-@chr1:151298648:151298849:-@chr1:151297221:151297393:-@chr1:151288049:151288985:-	-0.0841739	-0.0141739	-0.144174	-0.00417391	-0.00417391	-0.0741739	-0.0641739	-0.0941739	0.0458261	0.0258261	-0.134174	-0.204174	0.0158261	-0.0441739	-0.0541739	0.0258261	0.115826	0.0958261	-0.0341739	0.0558261	-0.0941739	-0.0341739	-0.114174	-0.0141739	-0.104174	0.0258261	-0.00417391	0.195826	-0.104174	0.185826	-0.0841739	-0.00417391	0.285826	-0.114174	0.0458261	-0.0241739	0.135826	-0.0341739	0.145826	-0.0641739	0.0258261	0.0458261	-0.174174	0.195826	0.0258261	0.105826	-0.0241739	-0.0341739	-0.234174
chr11:120195838:120196077:+@chr11:120197831:120198349:+@chr11:120200686:120204388:+	-0.00556522	-0.0855652	-0.0455652	0.0944348	-0.0755652	-0.0955652	0.134435	-0.125565	0.0644348	-0.0655652	-0.135565	-0.215565	-0.155565	0.0844348	-0.195565	-0.0655652	-0.205565	-0.275565	0.0744348	-0.245565	-0.135565	0.194435	0.0644348	-0.00556522	-0.225565	-0.0655652	0.174435	0.144435	0.264435	0.0144348	0.204435	0.234435	-0.215565	0.144435	0.154435	0.144435	-0.0255652	-0.0455652	0.104435	-0.275565	0.204435	-0.0155652	-0.0655652	0.234435	-0.0355652	-0.155565	0.204435	0.0944348	0.204435
chrX:48924712-48925626:+@chrX:48926080-48927510:+	-0.123134	0.0568659	0.106866	-0.283134	0.106866	-0.0931341	-0.153134	-0.173134	-0.283134	0.0768659	0.126866	0.0168659	-0.173134	0.186866	-0.103134	0.0368659	0.186866	-0.0431341	0.166866	-0.0731341	0.00686594	0.0368659	-0.0731341	-0.0131341	0.206866	-0.0231341	-0.143134	0.136866	-0.213134	0.136866	0.0268659	-0.113134	0.126866	0.0768659	-0.0231341	0.0368659	0.0368659	0.0290882	0.0968659	0.126866	-0.0331341	0.0768659	0.156866	0.126866	0.0546437	0.0413104	-0.00313406	0.0657548	0.0568659
chr6:112024088:112024237:-@chr6:112020718:112020873:-@chr6:112017480:112017659:-	-0.138261	0.0317391	-0.238261	-0.248261	-0.208261	-0.268261	-0.148261	0.0517391	-0.198261	-0.168261	-0.0182609	-0.0582609	-0.0682609	-0.218261	-0.188261	-0.238261	-0.0582609	0.301739	0.231739	0.0417391	0.0717391	-0.0482609	-0.178261	0.0717391	-0.0682609	0.251739	-0.0782609	-0.178261	-0.218261	-0.138261	-0.198261	0.151739	0.181739	0.191739	0.0517391	-0.138261	-0.0882609	0.141739	0.201739	-0.168261	-0.108261	-0.198261	-0.148261	-0.0182609	-0.0782609	0.0117391	0.261739	0.0517391	0.181739
chr14:100842597:100842680:-@chr14:100841620:100841743:-@chr14:100835424:100835595:-	-0.132261	-0.0722609	-0.162261	-0.182261	-0.272261	0.0677391	-0.192261	-0.0722609	-0.232261	-0.0722609	-0.0422609	-0.112261	-0.122261	0.0977391	-0.0922609	-0.0722609	-0.0222609	0.0277391	-0.0122609	0.0677391	0.257739	0.117739	0.167739	0.0577391	-0.222261	-0.0822609	0.227739	0.227739	-0.0122609	-0.232261	-0.0722609	0.117739	0.407739	0.157739	0.0477391	-0.202261	0.0977391	0.0177391	0.307739	-0.162261	-0.0422609	-0.242261	-0.142261	-0.0222609	0.317739	0.247739	0.207739	0.157739	0.147739
chr14:101295371:101296086|101297871:+@chr14:101298849:101298978:+	-0.300783	-0.360783	-0.200783	-0.280783	-0.240783	-0.280783	-0.290783	-0.330783	-0.340783	-0.210783	-0.310783	-0.350783	-0.300783	-0.190783	-0.190783	-0.280783	-0.240783	-0.360783	-0.280783	-0.200783	-0.260783	-0.0207826	-0.290783	-0.250783	-0.100783	-0.190783	0.0692174	-0.0807826	-0.260783	-0.260783	-0.0407826	-0.110783	0.149217	-0.160783	-0.110783	0.0192174	-0.300783	-0.290783	0.369217	0.379217	-0.0707826	0.0892174	-0.150783	0.329217	0.0992174	-0.130783	0.359217	0.249217	0.0292174
chr14:101295371:101296086:+@chr14:101297758:101297871:+@chr14:101302073:101302216:+@chr14:101302504:101302637:+	-0.117391	-0.117391	-0.117391	-0.117391	-0.0773913	-0.117391	-0.107391	-0.117391	-0.117391	-0.0773913	-0.117391	-0.107391	-0.117391	-0.0973913	-0.0973913	-0.117391	-0.107391	-0.0673913	-0.107391	-0.0573913	-0.0773913	-0.0973913	-0.0973913	-0.0873913	-0.0673913	-0.0873913	-0.0773913	-0.107391	-0.107391	-0.0873913	0.0126087	-0.0173913	-0.0373913	-0.107391	-0.107391	0.0026087	-0.0973913	-0.0973913	0.0226087	-0.0073913	-0.107391	0.152609	-0.0773913	0.0726087	-0.0473913	-0.0873913	0.402609	0.142609	0.282609
chr8:67834849:67834960:-@chr8:67834559:67834627:-@chr8:67834165:67834349:-	0.0390435	0.129043	0.0390435	-0.100957	-0.0709565	-0.190957	-0.260957	-0.0909565	0.0690435	-0.0709565	0.0190435	-0.0109565	-0.0209565	-0.190957	-0.120957	-0.180957	-0.120957	-0.0409565	-0.0309565	-0.160957	-0.0109565	0.0290435	-0.110957	0.0890435	0.0290435	-0.0809565	0.199043	0.119043	0.129043	-0.150957	-0.170957	-0.0609565	0.0990435	-0.190957	0.169043	-0.270957	0.0490435	-0.100957	-0.0409565	0.119043	0.179043	-0.390957	-0.0109565	0.0390435	-0.0209565	-0.110957	0.0990435	0.0690435	0.149043
chr14:21493836:21493935:-@chr14:21492189:21492255:-@chr14:21491400:21491480:-	-0.0632261	0.0267739	-0.353226	-0.203226	0.0467739	-0.223226	-0.123226	0.196774	0.266774	-0.243226	0.186774	0.0867739	0.176774	-0.273226	-0.363226	-0.323226	0.0567739	-0.213226	0.246774	0.166774	0.176774	0.196774	-0.183226	0.296774	-0.0932261	0.00677391	0.0467739	0.0567739	0.166774	-0.343226	-0.263226	0.0667739	0.0467739	-0.0332261	0.0867739	-0.363226	0.166774	-0.0232261	0.176774	-0.0832261	0.0967739	-0.373226	-0.303226	0.0667739	-0.0632261	-0.00322609	0.116774	0.0567739	0.0967739
chr14:53521156:53521347:-@chr14:53518562:53518645:-@chr14:53503458:53513667:-	-0.128609	-0.218609	0.0513913	-0.138609	-0.0686087	-0.0786087	-0.148609	-0.148609	-0.118609	0.0013913	-0.158609	-0.238609	0.0913913	0.111391	-0.0286087	-0.0686087	-0.178609	0.0813913	-0.208609	-0.148609	0.151391	0.131391	-0.0386087	0.0013913	0.0313913	0.131391	0.0813913	-0.128609	0.101391	0.0613913	-0.128609	-0.0986087	0.331391	-0.118609	0.0513913	-0.0086087	0.141391	0.121391	-0.0586087	0.201391	0.0313913	-0.118609	0.291391	-0.118609	0.0113913	-0.0386087	-0.118609	0.0513913	-0.0786087
chr9:35737936-35737745:-@chr9:35737601-35736864:-	-0.0993043	-0.169304	0.0806957	0.0906957	0.110696	0.0506957	-0.0193043	-0.269304	-0.0593043	0.180696	-0.0593043	-0.0593043	-0.0193043	0.0406957	-0.0193043	0.0706957	-0.0593043	-0.00930435	0.0506957	0.000695652	0.190696	0.0406957	0.0406957	0.200696	0.250696	0.000695652	0.170696	-0.0693043	-0.0293043	0.270696	0.0306957	0.000695652	-0.129304	0.0606957	-0.0293043	0.160696	-0.239304	0.0706957	0.190696	0.0906957	0.0106957	0.0306957	0.170696	-0.289304	-0.0793043	0.0306957	-0.0293043	0.140696	-0.0693043
chr3:156876655:156876764:-@chr3:156874800:156874872:-@chr3:156870825:156870945:-	-0.0976522	-0.0176522	-0.167652	-0.267652	-0.267652	-0.00765217	-0.137652	0.0523478	-0.107652	-0.107652	0.252348	-0.147652	0.242348	0.0523478	0.132348	-0.0376522	-0.127652	0.122348	0.0623478	-0.117652	-0.0476522	0.122348	-0.0776522	-0.0676522	-0.107652	0.112348	0.242348	0.192348	-0.0176522	0.0223478	-0.0776522	0.0923478	-0.207652	-0.0176522	0.00234783	0.0323478	0.342348	0.182348	0.132348	0.0923478	-0.0576522	0.252348	-0.0276522	0.442348	0.102348	-0.0676522	-0.0876522	-0.177652	0.152348
chr12:53848510:53848653:+@chr12:53849131:53849277:+@chr12:53853056:53853187:+	-0.0770435	-0.0170435	-0.0870435	-0.187043	0.0329565	-0.237043	0.182957	-0.0870435	-0.0870435	0.0929565	0.00295652	0.122957	0.122957	0.272957	-0.0570435	0.0129565	-0.0170435	0.342957	0.0329565	-0.147043	-0.107043	-0.0770435	0.332957	-0.177043	-0.137043	0.292957	0.172957	0.402957	-0.0170435	-0.0570435	-0.127043	-0.127043	0.0429565	-0.147043	0.0429565	0.0429565	-0.157043	-0.0970435	0.132957	-0.117043	0.0629565	-0.0570435	-0.197043	-0.0170435	0.00295652	0.162957	0.0929565	0.0729565	0.0429565
chr16:29824311-29825254:+@chr16:29825654-29827202:+	-0.0195652	-0.149565	0.000434783	-0.0695652	0.370435	-0.189565	0.0104348	-0.119565	0.0704348	-0.0195652	-0.119565	-0.139565	-0.00956522	-0.0995652	-0.00956522	0.0204348	-0.0695652	0.0304348	0.0804348	-0.00956522	0.200435	-0.0695652	-0.109565	-0.0795652	0.0104348	-0.0295652	0.210435	0.280435	-0.159565	-0.0795652	0.0704348	0.330435	-0.149565	-0.119565	-0.149565	0.0704348	0.0604348	0.190435	-0.0295652	0.270435	0.0104348	0.0204348	-0.00956522	-0.0595652	0.0304348	-0.0295652	0.260435	-0.0395652	0.150435
chr12:53689235:53689423:+@chr12:53690214:53691708:+@chr12:53691829:53691934:+	-0.0342609	-0.0942609	-0.0342609	-0.0342609	0.175739	0.125739	0.0157391	-0.0342609	-0.0142609	0.305739	-0.234261	-0.154261	0.0457391	-0.0342609	0.385739	0.195739	-0.134261	0.0557391	0.255739	0.0857391	-0.174261	0.0357391	-0.174261	-0.134261	0.325739	-0.184261	0.205739	-0.0842609	-0.214261	-0.0242609	0.0857391	0.275739	-0.0342609	-0.0342609	-0.114261	0.255739	-0.194261	0.0257391	0.195739	0.0157391	0.105739	-0.164261	0.355739	-0.154261	-0.0542609	0.405739	-0.224261	0.205739	0.145739
chr14:101295371:101296124|101297871:+@chr14:101298849:101298978:+	-0.307739	-0.367739	-0.197739	-0.267739	-0.237739	-0.277739	-0.297739	-0.327739	-0.347739	-0.227739	-0.317739	-0.357739	-0.307739	-0.177739	-0.187739	-0.287739	-0.247739	-0.367739	-0.267739	-0.207739	-0.267739	-0.00773913	-0.287739	-0.257739	-0.107739	-0.197739	0.0722609	-0.0877391	-0.247739	-0.277739	-0.0277391	-0.117739	0.132261	-0.147739	-0.0977391	0.0422609	-0.287739	-0.277739	0.362261	0.382261	-0.0777391	0.112261	-0.147739	0.352261	0.112261	-0.117739	0.382261	0.322261	0.102261
chr14:101295371:101296124|101297871:+@chr14:101302504:101302637:+	-0.280435	-0.360435	-0.140435	-0.130435	-0.220435	-0.180435	-0.270435	-0.260435	-0.340435	-0.160435	-0.310435	-0.320435	-0.290435	-0.150435	-0.130435	-0.190435	-0.250435	-0.350435	-0.250435	-0.170435	-0.260435	-0.0104348	-0.290435	-0.220435	-0.0804348	-0.130435	0.0595652	-0.100435	-0.250435	-0.200435	-0.0104348	-0.120435	0.0895652	-0.140435	-0.100435	0.0795652	-0.290435	-0.260435	0.349565	0.369565	-0.0904348	0.0895652	-0.0204348	0.309565	0.0595652	-0.0904348	0.319565	0.279565	0.109565
chrX:48924712-48925626:+@chrX:48926080-48927509:+	-0.137618	0.0723816	0.192382	-0.307618	0.132382	-0.0776184	-0.117618	-0.167618	-0.347618	0.0823816	0.0723816	0.0423816	-0.0976184	0.162382	-0.0576184	0.112382	0.142382	-0.147618	0.212382	-0.0876184	0.0823816	0.0523816	-0.0576184	-0.0776184	0.172382	-0.00761836	-0.217618	0.172382	-0.187618	0.142382	0.0123816	-0.157618	0.132382	0.0623816	-0.0676184	0.0223816	-0.00761836	0.0179372	0.122382	0.102382	0.0123816	0.0623816	0.142382	0.0823816	0.0390483	0.0312705	-0.0176184	0.0623816	0.0211316
chr11:113105755:113105886:+@chr11:113126596|113126599:113126723:+	-0.323043	0.216957	-0.273043	-0.0230435	-0.203043	0.126957	-0.213043	-0.133043	0.196957	-0.233043	-0.0830435	0.0669565	-0.223043	-0.0430435	-0.163043	-0.143043	0.196957	-0.0530435	0.436957	0.236957	0.216957	-0.233043	0.396957	-0.123043	0.0369565	0.0969565	0.126957	0.216957	-0.0830435	0.176957	-0.213043	-0.0830435	-0.0930435	-0.163043	-0.123043	-0.213043	-0.00304348	0.296957	-0.0230435	0.346957	0.206957	0.216957	0.0769565	0.0369565	-0.213043	0.0769565	0.0169565	-0.233043	-0.0230435
chr12:42768665:42768876:+@chr12:42778742:42778798:+@chr12:42781258:42781337:+	-0.118435	-0.168435	-0.278435	-0.218435	-0.488435	-0.398435	-0.228435	-0.198435	-0.198435	-0.238435	-0.178435	-0.138435	0.161565	-0.108435	-0.138435	-0.0984348	-0.318435	-0.00843478	-0.328435	-0.498435	0.121565	-0.128435	-0.0384348	-0.128435	0.0515652	-0.0784348	0.0715652	0.241565	-0.348435	-0.268435	-0.288435	0.111565	-0.298435	-0.0484348	0.231565	0.261565	0.281565	0.241565	0.181565	-0.0784348	-0.248435	0.00156522	-0.208435	-0.0784348	-0.208435	0.0515652	0.141565	0.0415652	-0.188435
chr14:100842597:100842680:-@chr14:100841620:100841740:-@chr14:100835424:100835595:-	-0.18087	-0.0508696	-0.19087	-0.22087	-0.27087	0.11913	-0.16087	-0.0908696	-0.21087	-0.12087	-0.0608696	-0.13087	-0.12087	0.17913	-0.10087	-0.0808696	-0.0308696	0.0191304	-0.0408696	0.0591304	0.26913	0.11913	0.19913	0.13913	-0.22087	-0.0808696	0.21913	0.20913	-0.0208696	-0.21087	-0.0908696	0.0891304	0.40913	0.16913	0.0491304	-0.21087	0.0891304	0.0291304	0.30913	-0.14087	-0.0808696	-0.25087	-0.15087	0.0291304	0.29913	0.25913	0.22913	0.15913	0.13913
chr12:51442082:51442261:+@chr12:51442817:51442968:+@chr12:51450133:51450285:+	-0.0890435	-0.0490435	0.0209565	-0.0890435	0.0309565	0.130957	-0.0890435	-0.159043	-0.169043	-0.409043	0.100957	-0.0290435	0.0209565	-0.0290435	-0.119043	-0.179043	0.0709565	0.0109565	-0.159043	0.150957	-0.119043	-0.119043	0.150957	-0.229043	0.150957	0.0409565	-0.0890435	0.0909565	0.100957	0.170957	-0.149043	0.130957	0.0709565	-0.209043	0.0209565	0.0409565	0.0909565	0.0909565	-0.299043	0.140957	-0.0890435	0.0509565	-0.0890435	0.170957	0.120957	0.0509565	0.150957	0.0109565	0.0209565
chr1:46655029:46654852|46654914:-@chr1:46654353:46654652:-	0.00417391	-0.175826	-0.0258261	0.0441739	0.144174	0.0241739	0.214174	0.284174	-0.175826	-0.215826	0.0741739	0.0141739	-0.105826	-0.205826	0.404174	-0.0958261	0.0141739	-0.265826	-0.115826	0.204174	-0.0758261	-0.00582609	0.0541739	-0.0158261	0.464174	0.0141739	0.0741739	-0.205826	-0.0558261	-0.0558261	0.194174	-0.0958261	0.244174	0.174174	-0.0758261	0.0941739	-0.135826	0.244174	-0.00582609	-0.0358261	-0.155826	-0.0758261	0.0841739	-0.175826	0.0841739	-0.0358261	0.0641739	0.184174	-0.00582609
[truncated: 43 more columns]

## Sheet: Figure 1C
TCGA							CGGA
IDH-Mut codel		IDH-Mut non-codel			GBM IDH-WT		IDH codel	IDH non-codel	IDH-wt
II	III	II	III	IV			0.406667	0.3585	0.57975
0.28475	0.4025	0.586	0.4575	0.6075	0.675		0.37525	0.5925	0.78975
0.39375	0.38675	0.406	0.551	0.5535	0.749744		0.53825	0.3645	0.67775
0.464	0.34375	0.4785	0.55325	0.55775	0.73875		0.406	0.40625	0.6935
0.26675	0.27925	0.49875	0.38	0.4295	0.71375		0.43025	0.493	0.785
0.37575	0.439	0.3945	0.54025	0.401	0.8185		0.3935	0.423	0.24825
0.35975	0.47275	0.39175	0.42725	0.62325	0.56025		0.38975	0.538	0.70575
0.3765	0.36825	0.37225	0.4875	0.57625	0.5905		0.42725	0.4305	0.756
0.45075	0.36875	0.3995	0.39925	0.73475	0.74875		0.4055	0.36925	0.84575
0.30825	0.398974	0.3475	0.402432	0.6025	0.80975		0.437	0.37775	0.65
0.352	0.3465	0.4465	0.44775	0.53625	0.66475		0.45575	0.4685	0.81975
0.5725	0.3865	0.462	0.47175	0.3445	0.71825		0.386	0.36475	0.494
0.2725	0.392	0.4335	0.338	0.44625	0.6675		0.43575	0.575	0.3335
0.39425	0.24875	0.4255	0.402	0.439	0.63375		0.437	0.53975	0.77875
0.26375	0.41	0.46075	0.613437	0.60325	0.6275		0.413	0.42175	0.6415
0.36175	0.55975	0.539	0.30625	0.6485	0.73		0.35275	0.53625	0.29675
0.333684	0.4285	0.432	0.48625	0.518	0.56		0.399	0.44075	0.563
0.3355	0.3925	0.4	0.451	0.463	0.675946		0.38875	0.5085	0.39275
0.31575	0.398	0.443	0.4535	0.47425	0.70075		0.35975	0.63025	0.58625
0.43275	0.34625	0.19575	0.41425	0.51575	0.688056		0.4005	0.4215	0.49125
0.31175	0.417	0.4075	0.42525	0.45125	0.83125		0.389	0.4305	0.75625
0.34025	0.37975	0.34475	0.57575	0.3805	0.74025		0.4495	0.624	0.80175
0.302051	0.4385	0.46525	0.3575	0.56475	0.762821		0.39275	0.3355	0.7905
0.31875	0.37475	0.27825	0.531	0.20675	0.71025		0.347	0.53025	0.47675
0.32825	0.35225	0.3795	0.44475	0.49525	0.655		0.41275	0.68	0.43925
0.36725	0.56175	0.423	0.3435	0.39325	0.62625		0.376	0.4645	0.58475
0.41675	0.3985	0.35875	0.46875	0.499744	0.5015		0.30575	0.443	0.25675
0.3585	0.47425	0.557	0.52325	0.5435	0.7525		0.4615	0.424	0.805
0.39775	0.3655	0.4475	0.485	0.52125	0.61		0.45625	0.5395	0.309
0.3665	0.4045	0.44925	0.5045		0.6785		0.413	0.51	0.73225
0.2695	0.31225	0.72475	0.50525		0.69975		0.417	0.42575	0.74975
0.3715	0.39175	0.434	0.4565		0.70025		0.40475	0.472	0.67075
0.2835	0.281	0.36475	0.569		0.7325		0.38825	0.50275	0.485
0.42925	0.42025	0.41875	0.5325		0.61175		0.429	0.52575	0.57925
0.3075	0.476	0.42125	0.393		0.55625		0.33175	0.43425	0.6195
0.347	0.3	0.41625	0.35075		0.556		0.4465	0.55075	0.76125
0.31225	0.4015	0.44025	0.41425		0.6265		0.38025	0.39075	0.70075
0.323	0.28125	0.425789	0.447		0.7415		0.4325	0.5865	0.71525
0.305	0.3935	0.30575	0.30725		0.7425		0.4885	0.523	0.569
0.29075	0.3865	0.364	0.58125		0.6595		0.40775	0.39825	0.5605
0.39275	0.33	0.44975	0.402		0.743		0.4355	0.36125	0.76375
0.30725	0.51	0.33875	0.41975		0.73525		0.58425	0.4215	0.46175
0.4305	0.39925	0.33975	0.52		0.7605		0.68925	0.53775	0.28
0.351	0.4005	0.47825	0.40025		0.603		0.42825	0.42125	0.477
0.35325	0.302	0.5705	0.7125		0.75775		0.3865	0.487	0.63175
0.33075	0.34125	0.47425	0.388		0.7145		0.4005	0.5145	0.793333
0.333	0.356	0.42675	0.379		0.814		0.4725	0.4065	0.75475
0.375	0.40525	0.5195	0.3875		0.66725		0.5465	0.3595	0.77875
0.448	0.272	0.3375	0.34359		0.72825		0.38375	0.5485	0.7215
0.4015	0.36025	0.2455	0.35825		0.7355		0.42925	0.457	0.852051
0.2795	0.39375	0.48425	0.40525		0.718		0.385	0.4695	0.80125
0.25175	0.3395	0.39875	0.433333		0.63775		0.643	0.593	0.48525
0.3955	0.3855	0.37275	0.54525		0.79375		0.55475	0.60825	0.63325
0.36975	0.36325	0.53675	0.31325		0.696		0.337	0.539	0.78125
0.33175	0.3995	0.465	0.454		0.7645		0.395	0.69175	0.75975
0.3585	0.4145	0.4525	0.46075		0.6345		0.384	0.58025	0.744615
0.3935	0.26925	0.2915	0.444		0.82725		0.41525	0.48775	0.711
0.3455	0.411026	0.48525	0.4105		0.74825		0.41625	0.58475	0.84641
0.4565	0.39775	0.32375	0.45225		0.71775		0.3805	0.528	0.671795
0.29825	0.32275	0.3325	0.574		0.64525		0.41275	0.59625	0.67025
0.39375	0.42325	0.45625	0.4525		0.71275		0.50275	0.5955	0.725
0.395	0.41875	0.4445	0.38725		0.846579		0.43725	0.53125	0.58375
0.364	0.507949	0.42675	0.463		0.53375		0.46875	0.59925	0.81775
0.40275	0.56025	0.43325	0.297		0.714865			0.36175	0.60125
0.3175	0.2835	0.41025	0.45475		0.71125			0.53425	0.8215
0.284	0.32375	0.432	0.40375		0.7065			0.55475	0.777949
0.36625	0.27875	0.6115	0.686		0.7955			0.61425	0.67275
0.36525	0.372	0.449211	0.44675		0.74875			0.631	0.677692
0.369	0.32175	0.364	0.3375		0.51775			0.6935	0.682
0.33225	0.41975	0.37125	0.47275		0.64125			0.479	0.62975
0.4235	0.43075	0.278	0.42225		0.64025			0.644	0.518
0.386154	0.416	0.472	0.445		0.739744			0.59175	0.70025
0.33	0.296	0.41875	0.5475		0.731538			0.66875	0.754359
0.2815	0.349	0.52925	0.45525		0.617			0.57725	0.803
0.3445		0.412	0.46		0.72			0.532	0.2815
0.362		0.3995	0.419		0.73025			0.51975	0.73175
0.35175		0.4505	0.41775		0.42675			0.6385	0.75
0.3965		0.33025	0.4595		0.7485			0.472	0.79
0.34975		0.42875	0.321		0.725			0.57975	0.59375
0.4255		0.4235	0.42925		0.60025			0.4255	0.69325
0.296		0.48775	0.479		0.62925			0.65225	0.595128
0.3375		0.4815	0.396		0.674			0.516	0.743
0.33575		0.3535	0.4945		0.76359			0.346	0.634
0.275		0.4045	0.275		0.691			0.614	0.77275
0.35925		0.374872	0.52225		0.731			0.645	0.58025
0.31925		0.38875	0.40975		0.56275			0.65775	0.533
0.36275		0.362	0.4645		0.6425			0.52725	0.78625
		0.461	0.47175		0.709			0.6255	0.657
		0.51275	0.33325		0.77075			0.4115	0.33175
		0.3945	0.32875		0.699			0.43	0.679
		0.402821	0.4595		0.744375			0.4025	0.28375
		0.28425	0.422		0.46775			0.49175	0.44925
		0.32775	0.47925		0.7425			0.469	0.791
		0.507	0.49275		0.484			0.6145	0.712
		0.4495	0.44275		0.80275			0.64475	0.473
		0.40125	0.64725		0.71027			0.58575	0.80675
		0.27625	0.598		0.734			0.59925	0.778462
		0.433	0.3605		0.6915			0.401	0.68675
		0.38175	0.519		0.64			0.415	0.4745
		0.391			0.58625			0.62075	0.691795
		0.5135			0.7695			0.59575	0.674
		0.45125			0.80075			0.489	0.57075
		0.455			0.71325			0.566842	0.79975
		0.446			0.63775			0.432	0.771
		0.35225			0.74525			0.616	0.794359
		0.3885			0.77675			0.63325	0.782
		0.328			0.69425			0.6565	0.833077
		0.48225			0.73375			0.59325	0.78275
		0.232			0.692			0.40675	0.66325
		0.3645			0.77375				0.5765
		0.41875			0.689				0.811
		0.62			0.8115				0.4295
		0.41125			0.4745				0.50075
		0.462			0.705				0.7195
		0.484			0.671				0.3435
		0.22875			0.82225				0.66375
		0.5195			0.69641				0.6215
		0.36025			0.71675				0.739
		0.3315			0.61875				0.534615
		0.40825			0.617				0.73675
		0.4455			0.72775				0.61875
		0.33375			0.70975				0.670256
		0.47175			0.626333				0.556923
					0.6805				0.699211
					0.5145				0.61675
					0.705				0.465313
					0.6385				0.723143
					0.73175				0.713
					0.56975				0.695897
					0.84225				0.62225
					0.6495				0.521795
					0.67				0.66425
					0.602564				0.65675
					0.74925				0.64
					0.73725				0.702821
					0.6135				0.6585
					0.66575				0.631
					0.66475				0.748
					0.774				0.71975
					0.73575				0.57275
					0.674				0.6505
					0.724615				0.544103
					0.73675				0.7965
					0.74725				0.8035
					0.721795				0.656
					0.68875				0.7855
					0.64275				0.74325
					0.66875				0.7965
					0.79				0.66475
					0.758
					0.49575
					0.77825
					0.703
					0.7065
					0.761
					0.703
					0.652703
					0.7705
					0.7355
					0.47275
					0.60925
					0.59575
					0.49825
					0.56075
					0.63625
					0.68375
					0.6745
					0.5615
					0.57275
					0.29925
					0.671
					0.6405
					0.51275
					0.588
					0.67
					0.497
					0.70825
					0.57075
					0.54175
					0.4715
					0.7255
					0.5895
					0.681
					0.64525
					0.421
					0.65025
					0.45825
					0.63425
					0.70175
					0.537
					0.686154
					0.521786
					0.6455
					0.59425
					0.536
					0.748
					0.6175
					0.6645
					0.6925
					0.807
					0.7035
					0.576
					0.71025
					0.6545
					0.46575
					0.60025
					0.69325
					0.52825
					0.74125
					0.55575
					0.656
					0.53725
					0.63075
					0.64875
					0.763
					0.5235
					0.7685
					0.37125
					0.53675
					0.54825

## Sheet: Figure 1D
IDH-Mut, codel				IDH-Mut, non-codel				IDH-WT, GBM
Survival (year)	<0.4	>0.4		Survival (year)	<0.45	>0.45			<0.7	>0.7
0.0191781		1		0.531507	0			0.654795	1
2.07671		0		1.4411	0			0.635616	1
4.46849		0		3.12055	0			0.30411	1
2.76986		1		3.66849	1			0.479452	1
3.05479		0		13.0192	0			1.73151	1
6.51781		1		0.0219178	0			1.58082	1
6.27123		0		0.158904	0			0.268493	1
0.969863		0		2.51781	0			0.59726	0
0.912329		0		3.32329	0			0.558904	0
1.27945		0		2.89863	0			1.10959	1
4.52055		0		2.53699	0			0.326027	1
1.9589		0		3.86849	0			1.13699	0
1.6411		0		1.23014	0			1.18356	1
0.665753		0		1.25479	0			1.26027	1
3.83836		1		0.50411	0			2.11507	1
1.24384		0		0.939726	0			0.457534	0
3.08767		0		0.00821918	0			0.090411	1
6.25205		1		3.33973	0			0.380822	0
2.48767		0		1.43014	0			1.50685	1
2.72055		0		3.18904	0			1.89863	0
2.20548		0		1.49041	0			0.734247	0
2.71781		0		3.90685	0			0.0767123	1
1.78356		0		1.73425	0			0.0712329	1
0.920548		0		4.8274	1			1.08219	1
3.42466		0		1.4137	0			0.479452	1
1.32055		0		0.0136986	0			0.917808	1
1.93425		0		0.208219	0			0.739726	1
1.00822		0		9.78356	1			0.364384	1
0.0191781		0		4.21918	0			3.37808	1
2.51781		1		1.5589	0			1.84932	1
1.55342		0		2.71781	0			0.29589	1
1.86849		1		3.34795	0			1.65479	0
0.169863		0		5.00822	0			0.410959	1
1.27671		1		0.8	0			2.01918	1
4.34247	1			1.1863	0			1.38356	1
15.1945	0			3.54521	0			0.10137	0
3.90685	0			1.63288	0			1.0411	1
7.40274	0			0.210959	0			1.2274	1
2.17808	0			1.98356	0			0.884932	1
0.0273973	0			1.37534	0			1.2274	1
1.41096	0			3.31233	1			1.32877	1
1.39452	0			1.13973	0			1.63836	1
0.246575	0			2.48767	0			2.23014	1
0.0109589	0			3.83288	0			1.61096	0
2.63562	1			0.558904	0			1.56438	0
6.27123	0			1.24658	0			0.863014	1
2.50959	0			3.06849	0			1.47123	1
11.189	1			0.0191781	0			2.07671	1
1.16986	0			1.11507	0			2.03562	0
1.78356	0			0.172603	0			0.424658	1
1.26301	0			2.63288	1			0.545205	1
1.25205	0			1.27945	0			0.969863	1
2.81096	0			1.12603	0			0.865753	1
1.49863	1			1.60274	0			1.14795	0
1.36164	0			0.224658	0			0.476712	0
0.556164	0			3.33425	0			1.50137	0
2.94795	0			3.61644	0			0.671233	1
1.2	0			2.28767	0			2.12329	1
1.56986	0			1.46027	0			1.35342	0
1.85753	0			2.40548	0			1.45753		1
4.94795	0			3.36164	0			1.07945		1
0.10137	1			1.57808	1			0.208219		1
1.26301	0			2.6137	1			0.339726		1
2.55616	0			3.04658	0			0.613699		1
2.36438	0			1.43288	0			0.736986		1
2.31781	0			0.876712	0			1.23836		0
1.55068	0			14.3973	0			0.783562		0
4.25479	0			1.97534	0			0.378082		1
2.6	0			2.79726	0			2.41918		1
3.3863	0			1.54247	0			0.39726		0
7.83562	0			1.40274	0			0.616438		1
1.43288	0			10.2055	0			0.227397		1
0.00821918	0			3.54521	0			0.868493		1
4.16164	0			11.5863	1			0.586301		0
1.72329	0			4.02466	0			0.430137		1
12.863	1			1.79452	0			1.48767		1
1.6	0			1.29041	0			1.32877		1
0.169863	0			1.33151	0			2.60548		0
7.86027	0			0.191781	0			0.59726		0
7.96438	1			0.0191781	0			1.04658		1
0.00547945	0			2.61096	0			2.41096		1
1.48493	0			5.11781	0			0.389041		1
2.43562	0			0.531507	0			0.257534		1
3.41096	0			1.1726	0			0.991781		1
2.06575	0			1.49041	0			2.90959		1
1.35342	0			1.10959	0			0.608219		0
2.33973	0			3.8	0			0.632877		1
0.454795	0			8.1863	1			0.449315		1
4.10959	0			0.19726	0			0.175342		1
0.764384	0			3.81644	0			0.936986		1
0.923288	0			2.15068	0			0.421918		1
3.29041	0			1.55068	0			1.05205		1
10.3041	0			1.74795	0			0.512329		0
1.01918	0			1.57808	0			0.986301		1
1.23562	0			1.45479	1			0.0356164		0
0.663014	0			7.26027	0			0.079452		1
0.49863	0			3.03014	1			1.69315		1
3.26301	0			8.91233	0			1.47123		1
5.69315	0			3.66301	0			1.24384		1
1.2	1			2.31781	0			0.821918		1
2.61644	0			3.06849	1			1.05479		1
2.26301	0			0.2	0			0.857534		1
3.2137	0			9.79178	0			5.82466		1
1.93425	0			5.47945	1			0.0164384		1
2.55616	1			7.28767	1			2.03288		1
2.04932	0			2.6411	0			0.956164		1
6.07945	0			2.50411		0		0.309589		1
1.33425	0			1.55342		0		1.59452		0
2.5726	0			0.857534		0
0.783562	0			0.306849		0
1.36986	0			7.76712		1
4.71507	0			1.95616		0
1.21096	0			3.31507		0
1.79726	0			2.7726		0
0.682192	0			2.56164		0
0.520548	0			1.72329		0
1.18904	0			0.00273973		0
1.18082	0			4.17808		1
2.65205	0			2.84932		0
6.26575	0			0.00821918		0
4.35068	0			9.50685		1
7.59452	0			1.55068		0
11.2685	0			0.868493		0
0.00821918	0			3.8274		0
				2.29315		0
				1.58356		1
				3.40274		1
				1.45753		0
				3.06849		1
				3.99452		0
				3.36712		0
				1.54521		0
				4.08493		1
				0.0164384		0
				3.65753		1
				2.19178		0
				1.13425		0
				2.1589		1
				12.0877		1
				0.567123		0
				3.44384		0
				2.37808		0
				1.03562		1
				1.24658		0
				3.14247		0
				1.08219		0
				0.419178		0
				0.334247		0
				2.69589		1
				3.67397		0
				10.8986		1
				1.13425		0
				1.33425		0
				2.18082		0
				2.08219		0
				4.92055		0
				4.8		0
				3.50411		0
				1.66849		0
				5.62192		1
				1.66849		0
				7.56438		0
				0.824658		0
				1.78082		0
				1.10411		0
				2.70411		1
				8.25479		0
				1.72603		0
				3.49863		0
				7.87671		1
				3.56164		0
				5.29589		1
				0.490411		0
				1.24932		1
				1.14247		0
				3.11507		1
				2.48767		0
				0.630137		0
				7.99452		0
				6.83014		0
				1.70685		0
				7.0274		0
				2.24932		1
				1.46027		0
				0.660274		1
				5.32329		0
				0.00821918		0
				6.26301		1
				7.34521		1
				2.11507		0
				4.21096		1
				2.4274		1
				4.23836		1
				3.91233		0
				3.4274		1
				1.39726		1
				7.12877		0
				1.37808		0
				2.33973		0
				2.62466		0
				2.02192		0
				1.27671		0
				8.21918		0
				1.85479		0
				1.96712		0
				2.80548		1
				0.00821918		0
				0.30411		1
				3.05753		0
				1.56438		0
				2.35616		0
				5.24658		1
				2.01918		1

## Sheet: Figure 1E
sample ID	years	status	AS score	2023 WHO classification	gender	age	IDH	1p/19qcodel	EGFR	TP53
TCGA-06-0745	0.654795	1	0.675	Glioblastoma	male	59	WT	no	yes	no
TCGA-28-2499	0.260274	0	0.749744	Glioblastoma	male	59	WT
TCGA-26-5139	0.131507	0	0.73875	Glioblastoma	female	65	WT	no	yes	no
TCGA-14-2554	1.45753	1	0.71375	Glioblastoma	female	52	WT	no	yes	no
TCGA-06-0130	1.07945	1	0.8185	Glioblastoma	male	54	WT	no	no	yes
TCGA-76-4929	0.30411	1	0.5905	Glioblastoma	female	76	WT	no	no	yes
TCGA-06-0125			0.74875	Glioblastoma	female	63	WT	no	yes	no
TCGA-02-0055	0.208219	1	0.80975	Glioblastoma	female	62	WT	no	no	yes
TCGA-06-5408	0.978082	1	0.66475	Glioblastoma	female	54	WT	no	yes	no
TCGA-14-0787	0.186301	1	0.71825	Glioblastoma	male	69	WT	no	yes	no
TCGA-06-0646	0.479452	1	0.6675	Glioblastoma	male	60	WT	no	yes	yes
TCGA-02-2483	1.27671	0	0.6075	Astrocytoma	male	43	Mutant	no	no	yes
TCGA-06-0882	1.73151	1	0.63375	Glioblastoma	male	30	WT	no	no	no
TCGA-19-2625	0.339726	1	0.73	Glioblastoma	female	76	WT	no	no	yes
TCGA-06-0174	0.268493	1	0.56	Glioblastoma	male	54	WT	no	yes	no
TCGA-12-3652	2.90959	1	0.675946	Glioblastoma	male	60	WT	no	yes	no
TCGA-27-2523	1.33973	1	0.70075	Glioblastoma	male	63	WT	no	yes	no
TCGA-14-1829	0.59726	0	0.688056	Glioblastoma	male	57	WT	no	yes	no
TCGA-06-0190			0.83125	Glioblastoma	male	62	WT	no	no	yes
TCGA-32-2616	0.613699	1	0.74025	Glioblastoma	female	48	WT	no
TCGA-12-3653	1.21096	1	0.762821	Glioblastoma	female	34	WT	no	yes	no
TCGA-06-2564	0.49589	0	0.71025	Glioblastoma	male	50	WT	no	yes	no
TCGA-76-4926	0.378082	1	0.655	Glioblastoma	male	68	WT	no	yes	no
TCGA-06-5416	0.558904	0	0.62625	Glioblastoma	female	23	WT	no
TCGA-06-0156	0.487671	1	0.6645		male	57	Mutant
TCGA-06-0238	1.10959	1	0.5015	Glioblastoma	male	46	WT	no	no	yes
TCGA-32-2632	0.736986	1	0.7525	Glioblastoma	male	80	WT	no	yes	no
TCGA-16-0846	0.326027	1	0.61	Glioblastoma	male	85	WT	no	no	yes
TCGA-28-5216	1.13699	0	0.6785	Glioblastoma	male	52	WT	no	no	yes
TCGA-06-0178	7.34521	1	0.5535	Astrocytoma	male	38	Mutant	no
TCGA-06-0744	3.90685	1	0.69975	Glioblastoma	male	66	WT	no	yes	yes
TCGA-06-0211			0.70025	Glioblastoma	male	47	WT	no	yes	no
TCGA-15-1444	4.21096	1	0.55775	Astrocytoma	male	21	Mutant	no	no	yes
TCGA-06-5856	0.312329	1	0.7325	Glioblastoma	male	58	WT	no	yes	no
TCGA-06-0686	1.18356	1	0.55625	Glioblastoma	male	53	WT	no	yes	no
TCGA-41-5651	1.26027	1	0.556	Glioblastoma	female	59	WT	no	no	no
TCGA-28-2514	0.438356	0	0.6265	Glioblastoma	male	45	WT	no	yes	no
TCGA-26-5133	1.23836	0	0.7415	Glioblastoma	male	59	WT	no	no	yes
TCGA-41-2572	1.11233	1	0.7425	Glioblastoma	male	67	WT	no	yes	no
TCGA-19-1390	2.11507	1	0.6595	Glioblastoma	female	63	WT	no	no	yes
TCGA-26-5132	0.783562	0	0.743	Glioblastoma	male	74	WT	no	yes	no
TCGA-06-2565	1.3863	1	0.73525	Glioblastoma	male	59	WT	no	yes	no
TCGA-26-1442	2.61096	0	0.4295	Astrocytoma	male	43	Mutant	no	no	yes
TCGA-06-0125	3.96712	1	0.7605	Glioblastoma	female	63	WT	no	yes	no
TCGA-06-5412	0.378082	1	0.75775	Glioblastoma	female	78	WT	no	no	no
TCGA-16-1045	2.41918	1	0.7145	Glioblastoma	female	49	WT	no	yes	no
TCGA-28-2509	0.39726	0	0.814	Glioblastoma	female	77	WT	no	no	yes
TCGA-06-2557	0.090411	1	0.66725	Glioblastoma	male	76	WT	no	yes	no
TCGA-28-5220	1.06301	1	0.72825	Glioblastoma	male	67	WT	no	no	no
TCGA-06-0210	0.616438	1	0.7355	Glioblastoma	female	72	WT	no	no	yes
TCGA-06-5418	0.227397	1	0.718	Glioblastoma	female	75	WT	no	no	no
TCGA-28-1747	0.210959	1	0.63775	Glioblastoma	male	44	WT	no	yes	no
TCGA-06-0190	0.868493	1	0.79375	Glioblastoma	male	62	WT	no	no	yes
TCGA-06-5859	0.380822	0	0.696	Glioblastoma	male	63	WT	no	no	no
TCGA-19-4065	0.586301	0	0.7645	Glioblastoma	male	36	WT	no
TCGA-19-2620	0.405479	1	0.6345	Glioblastoma	male	70	WT	no	yes	no
TCGA-19-1389			0.82725	Glioblastoma	male	51	WT
TCGA-06-0747	0.224658	1	0.74825	Glioblastoma	male	53	WT	no	yes	no
TCGA-08-0386	1.50137	1	0.71775	Glioblastoma	male	74	WT	no	yes	no
TCGA-06-0221			0.401	Astrocytoma	male	31	Mutant		no	yes
TCGA-27-2519	1.50685	1	0.64525	Glioblastoma	male	48	WT	no	no	yes
TCGA-02-2485	1.28767	0	0.71275	Glioblastoma	male	53	WT	no	yes	yes
TCGA-28-5218	0.430137	1	0.846579	Glioblastoma	male	63	WT	no	no	no
TCGA-14-1823	1.48767	1	0.714865	Glioblastoma	female	58	WT	no	yes	no
TCGA-14-1402			0.71125	Glioblastoma	female	58	WT
TCGA-06-0152			0.7065	Glioblastoma	male	68	WT		yes	no
TCGA-14-1034	1.32877	1	0.7955	Glioblastoma	female	60	WT	no	yes	yes
TCGA-06-0171			0.74875	Glioblastoma	male	65	WT		no	no
TCGA-32-2634	1.89863	0	0.64125	Glioblastoma	male	82	WT	no	no	yes
TCGA-06-5413	0.734247	0	0.64025	Glioblastoma	male	67	WT	no	yes	no
TCGA-76-4925	0.4	1	0.739744	Glioblastoma	male	76	WT	no	no	yes
TCGA-28-5204	1.24384	1	0.731538	Glioblastoma	male	72	WT	no	yes	no
TCGA-76-4931	0.764384	1	0.617	Glioblastoma	female	70	WT	no	yes	no
TCGA-06-0129	2.80548	1	0.62325	Astrocytoma	male	30	Mutant	no	no	yes
TCGA-76-4927	1.46575	1	0.72	Glioblastoma	male	58	WT
TCGA-27-2528	1.31507	1	0.73025	Glioblastoma	male	62	WT	no	yes	no
TCGA-32-2638	2.09863	1	0.7485	Glioblastoma	male	67	WT	no	yes	no
TCGA-06-0211	0.986301	1	0.725	Glioblastoma	male	47	WT	no	yes	no
TCGA-19-2619	0.805479	0	0.60025	Glioblastoma	female	55	WT	no	yes	no
TCGA-12-3650	0.912329	1	0.62925	Glioblastoma	male	46	WT	no	yes	no
TCGA-06-0158	0.90137	1	0.674	Glioblastoma	male	73	WT	no	yes	no
TCGA-28-5213	2.60548	0	0.76359	Glioblastoma	male	72	WT	no	yes	no
TCGA-06-0750	0.0767123	1	0.691	Glioblastoma	male	43	WT	no	yes	no
TCGA-06-0878	0.59726	0	0.731	Glioblastoma	male	74	WT	no	yes	no
TCGA-28-5207	0.939726	1	0.6425	Glioblastoma	male	71	WT	no	yes	yes
TCGA-06-2562	1.04658	1	0.709	Glioblastoma	male	81	WT	no	no	no
TCGA-06-5414	0.747945	0	0.77075	Glioblastoma	male	61	WT	no	yes	no
TCGA-27-1835	1.77534	1	0.699	Glioblastoma	female	53	WT	no	no	yes
TCGA-41-2571	0.0712329	1	0.46775	Glioblastoma	male	89	WT	no	no	no
TCGA-12-0618	1.08219	1	0.484	Glioblastoma	male	49	WT	no	no	yes
TCGA-76-4928	0.257534	1	0.80275	Glioblastoma	female	85	WT	no	no	no
TCGA-06-0743	2.2	1	0.734	Glioblastoma	male	69	WT	no	yes	yes
TCGA-06-0645	0.479452	1	0.6915	Glioblastoma	female	55	WT	no	yes	no
TCGA-28-5215	0.917808	1	0.64	Glioblastoma	female	62	WT	no	no	yes
TCGA-26-5135	0.739726	1	0.58625	Glioblastoma	female	72	WT	no	no	no
TCGA-12-0619	2.90959	1	0.7695	Glioblastoma	male	60	WT	no	yes	yes
TCGA-28-2513	0.608219	0	0.80075	Glioblastoma	female	69	WT	no	yes	no
TCGA-14-0790	1.14795	1	0.71325	Glioblastoma	female	64	WT	no	yes	no
TCGA-27-1837	1.16986	1	0.63775	Glioblastoma	male	36	WT	no	yes	no
TCGA-27-2524	0.632877	1	0.74525	Glioblastoma	male	56	WT	no	no	no
TCGA-06-0211	0.986301	1	0.77675	Glioblastoma	male	47	WT	no	yes	no
TCGA-06-2567	0.364384	1	0.69425	Glioblastoma	male	65	WT	no	no	yes
TCGA-14-0817	0.449315	1	0.73375	Glioblastoma	female	69	WT	no	yes	yes
TCGA-32-5222	1.60274	1	0.692	Glioblastoma	male	66	WT	no	no	no
TCGA-06-0649	0.175342	1	0.77375	Glioblastoma	female	73	WT	no	no	no
TCGA-27-1834	3.37808	1	0.689	Glioblastoma	male	56	WT	no	no	no
TCGA-14-0789	0.936986	1	0.8115	Glioblastoma	male	54	WT	no	yes	no
TCGA-12-1597	1.84932	1	0.4745	Glioblastoma	female	62	WT
TCGA-27-1830	0.421918	1	0.705	Glioblastoma	male	57	WT	no	no	yes
TCGA-06-5410	0.29589	1	0.671	Glioblastoma	female	72	WT	no	no	no
TCGA-06-0644	1.05205	1	0.82225	Glioblastoma	male	71	WT	no	no	yes
TCGA-27-2521	1.39726	1	0.57625	Astrocytoma	male	34	Mutant	no	no	yes
TCGA-76-4932	3.99452	1	0.71675	Glioblastoma	female	50	WT
TCGA-06-2559	0.410959	1	0.61875	Glioblastoma	male	83	WT	no	no	yes
TCGA-06-0138	2.01918	1	0.617	Glioblastoma	male	43	WT	no
TCGA-06-0187	2.26849	1	0.72775	Glioblastoma	male	69	WT	no
TCGA-06-1804	1.13425	1	0.70975	Glioblastoma	female	81	WT	no	yes	no
TCGA-28-1753	0.10137	0	0.6805	Glioblastoma	male	53	WT	no	yes	yes
TCGA-19-0957			0.5145	Glioblastoma	female	48	WT
TCGA-06-5858	0.512329	0	0.705	Glioblastoma	female	45	WT	no	no	yes
TCGA-19-4065			0.6385	Glioblastoma	male	36	WT	no
TCGA-41-3915	0.986301	1	0.73175	Glioblastoma	male	48	WT	no	no	no
TCGA-06-2558	1.0411	1	0.56975	Glioblastoma	female	75	WT	no	yes	yes
TCGA-06-2569	0.0356164	0	0.84225	Glioblastoma	female	24	WT	no	no	yes
TCGA-15-0742	1.14795	1	0.6495	Glioblastoma	male	65	WT	no	yes	no
TCGA-19-5960	1.24658	1	0.67	Glioblastoma	male	56	WT	no	no	no
TCGA-14-0736			0.602564	Glioblastoma	male	49	WT
TCGA-14-0781	0.0794521	1	0.74925	Glioblastoma	male	49	WT	no	no	no
TCGA-02-2486	1.69315	1	0.73725	Glioblastoma	male	64	WT	no	no	no
TCGA-02-0047	1.2274	1	0.6135	Glioblastoma	male	78	WT	no	no	no
TCGA-12-0821	0.884932	1	0.66575	Glioblastoma	male	62	WT	no	yes	no
TCGA-27-2526	0.238356	1	0.66475	Glioblastoma	female	79	WT	no	yes	no
TCGA-06-2563	2.55342	0	0.774	Glioblastoma	female	72	WT	no	yes	yes
TCGA-28-5208	1.49041	1	0.73575	Glioblastoma	male	52	WT	no	no	no
TCGA-06-0210			0.674	Glioblastoma	female	72	WT	no	no	yes
TCGA-19-2629	2.01918	1	0.73475	Astrocytoma	male	60	Mutant	no	no	yes
TCGA-32-1970	1.28219	1	0.73675	Glioblastoma	male	59	WT	no	yes	yes
TCGA-06-0157	0.265753	1	0.74725	Glioblastoma	female	63	WT	no	yes	no
TCGA-14-1034			0.721795	Glioblastoma	female	60	WT	no	yes	yes
TCGA-06-2570	2.62466	0	0.6025	Astrocytoma	female	21	Mutant	no	no	yes
TCGA-12-5299	0.268493	1	0.68875	Glioblastoma	female	56	WT	no	no	no
TCGA-12-0616	1.2274	1	0.64275	Glioblastoma	female	36	WT	no	yes	no
TCGA-32-2615	1.32877	1	0.66875	Glioblastoma	male	62	WT	no	yes	no
TCGA-28-5209	0.210959	0	0.79	Glioblastoma	female	66	WT	no	yes	no
TCGA-06-0156	0.487671	1	0.63525		male	57	Mutant
TCGA-12-5295	1.24384	1	0.758	Glioblastoma	female	60	WT	no	yes	no
TCGA-19-2624	0.0136986	1	0.49575	Glioblastoma	male	51	WT	no	yes	no
TCGA-27-1832	0.821918	1	0.77825	Glioblastoma	female	59	WT	no	yes	no
TCGA-19-1787	1.05479	1	0.703	Glioblastoma	male	48	WT	no
TCGA-06-0141	0.857534	1	0.7065	Glioblastoma	male	62	WT	no	no	no
TCGA-06-0184	5.82466	1	0.761	Glioblastoma	male	63	WT	no	yes	yes
TCGA-41-4097	0.0164384	1	0.703	Glioblastoma	female	63	WT	no	no	no
TCGA-HT-7616	0.0191781	1	0.4025	Oligodendroglioma	male	75	Mutant	yes	no	no
TCGA-DU-6393	4.34247	1	0.38675	Oligodendroglioma	male	66	Mutant	yes	no	no
TCGA-HT-7473	1.37808	0	0.586	Astrocytoma	male	28	Mutant	no	no	yes
TCGA-HT-7690	0.00821918	0	0.4575	Astrocytoma	male	29	Mutant	no	no	yes
TCGA-WY-A85A	3.61644	0	0.406	Astrocytoma	male	20	Mutant	no	no	no
TCGA-P5-A735	0.8	0	0.3865	Astrocytoma	female	38	Mutant	no	no	yes
TCGA-DU-5870	15.1945	0	0.39375	Oligodendroglioma	female	34	Mutant	yes	no	no
TCGA-DU-6396	6.26301	1	0.551	Astrocytoma	female	31	Mutant	no	no	yes
TCGA-CS-6670	3.90685	0	0.34375	Oligodendroglioma	male	43	Mutant	yes	no	no
TCGA-KT-A7W1	1.2	0	0.7705	Glioblastoma	female	45	WT	no	yes	no
TCGA-HW-8322	2.07671	0	0.464	Oligodendroglioma	male	39	Mutant	yes	no	no
TCGA-FG-6692	1.53699	1	0.7355	Glioblastoma	male	63	WT	no	yes	no
TCGA-CS-5393	3.34795	0	0.38	Astrocytoma	male	39	Mutant	no	yes	yes
TCGA-R8-A6MK	7.40274	0	0.37575	Oligodendroglioma	male	40	Mutant	yes	no	no
TCGA-WY-A85D	3.14247	0	0.4785	Astrocytoma	male	60	Mutant	no	no	yes
TCGA-TQ-A7RQ	2.17808	0	0.317	Oligodendroglioma	female	38	Mutant	yes	no	no
TCGA-HT-7875	0.0273973	0	0.35975	Oligodendroglioma	male	56	Mutant	yes	no	no
TCGA-DU-7015	7.56438	0	0.49875	Astrocytoma	female	41	Mutant	no	no	yes
TCGA-CS-5396	4.46849	0	0.439	Oligodendroglioma	female	53	Mutant	yes	no	yes
TCGA-HT-A61B	1.46027	0	0.54025	Astrocytoma	male	22	Mutant	no	no	yes
TCGA-FG-8182	1.13973	0	0.3945	Astrocytoma	male	35	Mutant	no	no	yes
TCGA-S9-A6UA	0.487671	1	0.6405		male	66	WT	no	no	no
TCGA-QH-A6XA	1.37534	0	0.39175	Astrocytoma	female	23	Mutant	no	no	yes
TCGA-P5-A5EZ	0.191781	0	0.42725	Astrocytoma	male	39	Mutant	no	no	yes
TCGA-HT-A615	1.41096	0	0.3765	Oligodendroglioma	female	38	Mutant	yes	no	no
TCGA-S9-A89Z	1.70685	0	0.53625	Astrocytoma	male	40	Mutant	no	no	yes
TCGA-TM-A84O	2.76986	1	0.47275	Oligodendroglioma	female	61	Mutant	yes	no	no
TCGA-CS-5395	1.75068	1	0.60925	Glioblastoma	male	43	WT	no	no	no
TCGA-TM-A84F	4.92055	0	0.4875	Astrocytoma	male	48	Mutant	no	no	no
TCGA-FG-A710	3.05479	0	0.45075	Oligodendroglioma	female	50	Mutant	yes	no	no
TCGA-E1-A7Z4	12.0877	1	0.4725	Astrocytoma	male	35	Mutant	no	no	yes
TCGA-HT-7689	1.24658	0	0.3995	Astrocytoma	female	58	Mutant	no	no	yes
TCGA-HT-A5RB	0.00821918	0	0.3475	Astrocytoma	male	24	Mutant	no	no	yes
TCGA-DU-A76L	2.23014	1	0.59575	Glioblastoma	male	54	WT	no	yes	no
TCGA-QH-A6X8	1.39452	0	0.36825	Oligodendroglioma	female	56	Mutant	yes	no	no
TCGA-QH-A6CS	1.61096	0	0.49825	Glioblastoma	male	41	WT	no	no	no
TCGA-DU-A7TB	4.29315	0	0.36825		male	56	WT	no	no	no
TCGA-HT-7482	8.91233	0	0.4465	Astrocytoma	female	18	Mutant	no	no	yes
TCGA-TM-A84L	3.40274	1	0.462	Astrocytoma	male	31	Mutant	no	no	yes
TCGA-HW-7490	3.8	0	0.4335	Astrocytoma	male	41	Mutant	no	no	yes
TCGA-FG-6688	1.56438	0	0.56075	Glioblastoma	female	59	WT	no	yes	no
TCGA-DU-8161	1.97808	1	0.63625	Glioblastoma	female	63	WT	no	no	no
TCGA-CS-4943	3.03014	1	0.44625	Astrocytoma	male	37	Mutant	no	no	yes
TCGA-HT-7692	0.246575	0	0.30825	Oligodendroglioma	male	43	Mutant	yes	no	no
TCGA-E1-A7YN	1.99178	1	0.5945		female	63	WT	no	no	no
TCGA-CS-6667	4.02466	0	0.4255	Astrocytoma	female	39	Mutant	no	no	yes
TCGA-VM-A8C8	3.8274	0	0.46075	Astrocytoma	female	50	Mutant	no	no	yes
TCGA-HT-7471	0.0109589	0	0.36875	Oligodendroglioma	female	37	Mutant	yes	no	no
TCGA-HW-A5KJ	2.63562	1	0.398974	Oligodendroglioma	male	68	Mutant	yes	no	no
TCGA-CS-5390			0.352	Oligodendroglioma	female	47	Mutant	yes	no	no
TCGA-P5-A780	0.19726	0	0.439	Astrocytoma	female	44	Mutant	no	no	yes
TCGA-S9-A6WD	6.27123	0	0.3465	Oligodendroglioma	male	58	Mutant	yes	no	no
TCGA-HT-7477	2.02192	0	0.60325	Astrocytoma	male	62	Mutant	no	no	yes
TCGA-DB-A64P	2.50959	0	0.3865	Oligodendroglioma	male	40	Mutant	yes	no	no
TCGA-E1-5311	11.189	1	0.392	Oligodendroglioma	male	31	Mutant	yes	no	no
TCGA-DU-6542	0.2	0	0.44775	Astrocytoma	male	25	Mutant	no	no	yes
TCGA-TQ-A7RW	2.24932	1	0.539	Astrocytoma	male	32	Mutant	no	no	yes
TCGA-DU-6404			0.791282		female	24	WT	no	no	no
TCGA-HT-7478	0.531507	0	0.432	Astrocytoma	male	36	Mutant	no	no	yes
TCGA-E1-5318	6.51781	1	0.5725	Oligodendroglioma	female	42	Mutant	yes	no	no
TCGA-P5-A5EV	0.0191781	0	0.4	Astrocytoma	male	39	Mutant	no	no	yes
TCGA-DU-7019	2.19178	0	0.47175	Astrocytoma	male	39	Mutant	no	no	yes
TCGA-S9-A6WO	1.55068	0	0.443	Astrocytoma	male	29	Mutant	no	no	yes
TCGA-DB-A64S	2.28767	0	0.4075	Astrocytoma	male	20	Mutant	no	no	yes
TCGA-HT-7884	0.939726	0	0.34475	Astrocytoma	female	44	Mutant	no	no	yes
TCGA-F6-A8O4	0.0164384	0	0.46525	Astrocytoma	male	44	Mutant	no	no	yes
TCGA-QH-A65Z	1.16986	0	0.2725	Oligodendroglioma	male	54	Mutant	yes	no	no
TCGA-DU-8164	1.78356	0	0.39425	Oligodendroglioma	male	51	Mutant	yes	no	no
TCGA-FG-A4MT			0.27825	Astrocytoma	female	27	Mutant	no	no	yes
TCGA-P5-A736	0.630137	0	0.531	Astrocytoma	female	44	Mutant	no	no	yes
TCGA-DU-5874	1.26301	0	0.36175	Oligodendroglioma	female	62	Mutant	yes	no	no
TCGA-RY-A843	0.172603	0	0.402	Astrocytoma	male	30	Mutant	no	no	no
TCGA-DU-7290	0.863014	1	0.68375	Glioblastoma	female	45	WT	no	no	no
TCGA-HT-7691	0.00821918	0	0.51825		female	31	WT	no	no	no
TCGA-P5-A72Z	0.969863	0	0.55975	Oligodendroglioma	female	64	Mutant	yes	no	no
TCGA-HT-7604	10.2055	0	0.423	Astrocytoma	male	50	Mutant	no	no	yes
TCGA-P5-A730	0.912329	0	0.4285	Oligodendroglioma	male	22	Mutant	yes	no	no
TCGA-TQ-A7RN	2.81096	0	0.38825	Oligodendroglioma	male	32	Mutant	yes	no	yes
TCGA-DU-A7T6	1.49863	1	0.3925	Oligodendroglioma	female	73	Mutant	yes	no	no
TCGA-QH-A6X5	1.36164	0	0.3355	Oligodendroglioma	female	58	Mutant	yes	no	no
TCGA-WY-A85C	3.90685	0	0.35875	Astrocytoma	male	36	Mutant	no	no	yes
TCGA-TM-A84Q	2.11507	0	0.557	Astrocytoma	male	31	Mutant	no	no	yes
TCGA-E1-A7YW	3.06849	1	0.4475	Astrocytoma	male	28	Mutant	no	no	yes
TCGA-DU-6399	5.47945	1	0.44925	Astrocytoma	male	54	Mutant	no	no	yes
TCGA-DU-7007	5.24658	1	0.72475	Astrocytoma	male	33	Mutant	no	no	yes
TCGA-S9-A6U8	8.1863	1	0.434	Astrocytoma	male	24	Mutant	no	no	yes
TCGA-HT-7468	0.556164	0	0.398	Oligodendroglioma	male	30	Mutant	yes	no	no
TCGA-HT-8108	0.208219	0	0.36475	Astrocytoma	female	26	Mutant	no	no	yes
TCGA-DU-A5TW	2.08219	0	0.48625	Astrocytoma	female	33	Mutant	no	no	yes
TCGA-HT-A5RC	0.443836	1	0.6745	Glioblastoma	female	70	WT	no	yes	no
TCGA-FG-A70Z	0.89863	0	0.5615	Glioblastoma	female	53	WT	no	yes	no
TCGA-HT-A74J	0.876712	0	0.41875	Astrocytoma	male	33	Mutant	no	no	yes
TCGA-S9-A6TY	2.94795	0	0.31575	Oligodendroglioma	male	50	Mutant	yes	no	no
TCGA-KT-A74X	1.2	0	0.34625	Oligodendroglioma	male	26	Mutant	yes	no	no
TCGA-HT-A61C	1.47123	1	0.57275	Glioblastoma	male	66	WT	no	yes	no
TCGA-S9-A7R4	2.50411	0	0.451	Astrocytoma	male	46	Mutant	no	no	yes
TCGA-DU-A5TP	2.7726	0	0.4535	Astrocytoma	male	33	Mutant	no	no	yes
TCGA-FG-7634	1.27945	0	0.43275	Oligodendroglioma	male	28	Mutant	yes	no	no
TCGA-DB-5280	3.04658	0	0.41625	Astrocytoma	male	43	Mutant	no	no	yes
TCGA-TQ-A7RK			0.48575	Astrocytoma	male	29	Mutant	no	no	yes
TCGA-WY-A85B	3.81644	0	0.44025	Astrocytoma	male	24	Mutant	no	no	yes
TCGA-VM-A8CD	0.657534	1	0.551		male	58	WT	no	yes	no
TCGA-DH-A7UR	4.52055	0	0.417	Oligodendroglioma	female	59	Mutant	yes	no	no
TCGA-DB-A4XA	1.56986	0	0.34025	Oligodendroglioma	male	30	Mutant	yes	no	no
TCGA-CS-6188	2.23014	1	0.671	Glioblastoma	male	48	WT	no	yes	no
TCGA-DU-A6S8	1.85753	0	0.37975	Oligodendroglioma	female	74	Mutant	yes	no	no
TCGA-DU-A7T8	11.5863	1	0.42525	Astrocytoma	male	35	Mutant	no	no	yes
TCGA-S9-A7IY	1.9589	0	0.4385	Oligodendroglioma	male	39	Mutant	yes	no	no
TCGA-E1-5304	3.4274	1	0.57575	Astrocytoma	male	42	Mutant	no	no	yes
TCGA-R8-A73M	4.94795	0	0.302051	Oligodendroglioma	female	48	Mutant	yes	no	no
TCGA-QH-A6CV	1.21096	0	0.6405	Glioblastoma	male	51	WT	no	yes	no
TCGA-HT-7469	0.961644	1	0.62975		male	30	WT	no	no	yes
TCGA-E1-A7YI	0.30411	1	0.6485	Astrocytoma	female	33	Mutant	no	no	yes
TCGA-QH-A6XC	1.39178	0	0.51275	Glioblastoma	male	48	WT	no	yes	no
TCGA-DU-A5TS	2.6411	0	0.44975	Astrocytoma	male	42	Mutant	no	no	no
TCGA-DU-6400	0.10137	1	0.32825	Oligodendroglioma	female	66	Mutant	yes	no	no
TCGA-S9-A6U9	7.99452	0	0.531	Astrocytoma	male	36	Mutant	no	no	no
TCGA-E1-A7YQ	4.32329	1	0.7495		female	58	WT	no	yes	no
TCGA-TM-A84B	2.07671	1	0.588	Glioblastoma	male	40	WT	no	no	no
TCGA-QH-A65R	1.26301	0	0.35225	Oligodendroglioma	female	38	Mutant	yes	no	no
TCGA-DB-A4X9	3.86849	0	0.33875	Astrocytoma	female	33	Mutant	no	no	no
TCGA-RY-A847	2.55616	0	0.36725	Oligodendroglioma	male	45	Mutant	yes	no	no
TCGA-FG-A60J	1.23014	0	0.33975	Astrocytoma	female	47	Mutant	no	no	yes
TCGA-TQ-A7RV			0.4535	Astrocytoma	male	27	Mutant	no	no	yes
TCGA-DH-A7UT	1.45479	1	0.44475	Astrocytoma	male	30	Mutant	no	no	yes
TCGA-HT-7860	0.0410959	0	0.67	Glioblastoma	female	60	WT	no	no	no
TCGA-FG-8188	1.24658	0	0.47825	Astrocytoma	male	41	Mutant	no	no	yes
TCGA-S9-A7QW	1.25479	0	0.3435	Astrocytoma	female	54	Mutant	no	no	yes
TCGA-DU-5872			0.5705	Astrocytoma	female	43	Mutant	no	no	yes
TCGA-CS-4942	3.65753	1	0.46875	Astrocytoma	female	44	Mutant	no	no	yes
TCGA-CS-6290	3.11507	1	0.52325	Astrocytoma	male	31	Mutant	no	no	yes
TCGA-S9-A6U0	2.03288	1	0.70825	Glioblastoma	male	46	WT	no	yes	no
TCGA-DU-A5TY	2.83014	1	0.57075	Glioblastoma	female	46	WT	no	no	no
TCGA-FG-6691	3.44384	0	0.47425	Astrocytoma	female	23	Mutant	no	no	yes
TCGA-DU-8167	1.29041	0	0.42675	Astrocytoma	female	69	Mutant	no	no	yes
TCGA-VV-A86M	1.33425	0	0.485	Astrocytoma	female	36	Mutant	no	no	yes
TCGA-P5-A72X	1.10411	0	0.5045	Astrocytoma	male	21	Mutant	no	no	yes
TCGA-S9-A7QY	2.36438	0	0.3585	Oligodendroglioma	female	35	Mutant	yes	no	no
TCGA-DU-6407	7.87671	1	0.518	Astrocytoma	female	35	Mutant	no	no	yes
TCGA-TQ-A7RG	1.6411	0	0.40225	Oligodendroglioma	male	36	Mutant	yes	no	no
TCGA-E1-A7YV	2.70411	1	0.50525	Astrocytoma	female	26	Mutant	no	no	no
TCGA-HT-8114	2.84932	0	0.4565	Astrocytoma	male	36	Mutant	no	no	yes
TCGA-FG-5965	3.06849	1	0.463	Astrocytoma	female	39	Mutant	no	no	yes
TCGA-HT-8013	5.29589	1	0.5195	Astrocytoma	female	37	Mutant	no	no	yes
TCGA-E1-A7YD	1.19178	1	0.6545		male	57	WT	no	yes	yes
TCGA-DU-A5TT	2.03562	0	0.54175	Glioblastoma	male	70	WT	no	yes	yes
TCGA-HW-A5KK	1.06301	1	0.4715	Glioblastoma	male	64	WT	no	yes	no
TCGA-DB-A64U	2.31781	0	0.39775	Oligodendroglioma	female	38	Mutant	yes	no	no
TCGA-DB-5277	4.23836	1	0.569	Astrocytoma	male	34	Mutant	no	no	yes
TCGA-TM-A7CA	2.89863	0	0.3375	Astrocytoma	male	44	Mutant	no	no	yes
TCGA-DU-7006	0.956164	1	0.7255	Glioblastoma	female	60	WT	no	yes	no
TCGA-TM-A84R	1.55068	0	0.2695	Oligodendroglioma	male	46	Mutant	yes	no	no
TCGA-P5-A733	1.13425	0	0.48425	Astrocytoma	female	52	Mutant	no	no	yes
TCGA-DB-5273	6.83014	0	0.5325	Astrocytoma	male	33	Mutant	no	no	yes
TCGA-P5-A5EW	0.558904	0	0.39875	Astrocytoma	female	20	Mutant	no	no	yes
TCGA-W9-A837	4.25479	0	0.3715	Oligodendroglioma	male	47	Mutant	yes	no	no
TCGA-HW-8319	3.31233	1	0.393	Astrocytoma	female	34	Mutant	no	no	yes
TCGA-DU-6404	11.1452	1	0.58375		female	24	WT	no	no	no
TCGA-P5-A5EX	0.665753	0	0.56175	Oligodendroglioma	female	41	Mutant	yes	no	no
TCGA-TQ-A7RO	2.6	0	0.3765	Oligodendroglioma	male	29	Mutant	yes	no	no
TCGA-S9-A89V	1.5589	0	0.525		male	70	WT	no	no	no
TCGA-HT-7858	4.21918	0	0.37275	Astrocytoma	male	28	Mutant	no	no	yes
TCGA-DU-8158	0.424658	1	0.5895	Glioblastoma	female	57	WT	no	yes	no
TCGA-DU-7298	1.57808	1	0.41425	Astrocytoma	female	38	Mutant	no	no	yes
TCGA-FG-A70Y	2.37808	0	0.47425	Astrocytoma	female	20	Mutant	no	no	yes
TCGA-DH-A66D	2.31781	0	0.447	Astrocytoma	female	43	Mutant	no	no	yes
TCGA-P5-A5EU			0.51575	Astrocytoma	male	35	Mutant	no	no	yes
TCGA-DU-A7TA	7.0274	0	0.53675	Astrocytoma	male	32	Mutant	no	no	yes
TCGA-S9-A6WG	7.12877	0	0.58125	Astrocytoma	male	31	Mutant	no	no	yes
TCGA-S9-A7R8	2.63288	1	0.402	Astrocytoma	female	44	Mutant	no	no	yes
TCGA-DU-A7TD	0.624658	1	0.681	Glioblastoma	male	52	WT	no	yes	no
TCGA-TM-A84G	3.3863	0	0.3985	Oligodendroglioma	female	54	Mutant	yes	no	no
TCGA-DU-6397			0.47425	Oligodendroglioma	male	45	Mutant	yes	no	no
TCGA-DU-7010	1.24932	1	0.52	Astrocytoma	female	58	Mutant	no	no	yes
TCGA-HT-8563	2.35616	0	0.7125	Astrocytoma	female	30	Mutant	no	no	yes
TCGA-FG-5963			0.64525	Glioblastoma	male	23	WT	no	yes	yes
TCGA-HW-8321	3.54521	0	0.388	Astrocytoma	male	31	Mutant	no	no	yes
TCGA-FG-8191	2.71781	0	0.379	Astrocytoma	male	30	Mutant	no	no	yes
TCGA-R8-A6ML	7.83562	0	0.3655	Oligodendroglioma	male	52	Mutant	yes	no	no
TCGA-DU-6395	4.08493	1	0.465	Astrocytoma	male	31	Mutant	no	no	yes
TCGA-DH-A66F	1.43288	0	0.3075	Oligodendroglioma	male	49	Mutant	yes	no	no
TCGA-DU-5870			0.347	Oligodendroglioma	female	34	Mutant	yes	no	no
TCGA-FG-A87N	1.55342	0	0.45125	Astrocytoma	female	37	Mutant	no	no	no
TCGA-P5-A5ET			0.323	Oligodendroglioma	male	27	Mutant	yes	no	no
TCGA-VM-A8CH	1.95616	0	0.4525	Astrocytoma	female	24	Mutant	no	no	no
TCGA-DU-7012	0.545205	1	0.65025	Glioblastoma	female	74	WT	no	yes	no
TCGA-DU-6403	0.969863	1	0.45825	Glioblastoma	female	60	WT	no	yes	no
TCGA-DU-6397	3.83836	1	0.4045	Oligodendroglioma	male	45	Mutant	yes	no	no
TCGA-HT-8104	1.01918	0	0.63425	Glioblastoma	female	51	WT	no	yes	no
TCGA-HT-7687	0.00821918	0	0.31225	Oligodendroglioma	male	74	Mutant	yes	no	no
TCGA-CS-6668	4.16164	0	0.29075	Oligodendroglioma	female	57	Mutant	yes	no	no
TCGA-S9-A7J3	1.72329	0	0.39175	Oligodendroglioma	female	52	Mutant	yes	no	no
TCGA-DU-7009	12.863	1	0.39275	Oligodendroglioma	female	32	Mutant	yes	no	no
TCGA-DU-A5TU	2.18082	0	0.48525	Astrocytoma	female	62	Mutant	no	no	yes
TCGA-DU-6407			0.56475	Astrocytoma	female	35	Mutant	no	no	yes
TCGA-TM-A84S	1.24384	0	0.42025	Oligodendroglioma	male	36	Mutant	yes	no	no
TCGA-QH-A6X9	0.158904	0	0.3325	Astrocytoma	female	73	Mutant	no	no	yes
TCGA-DH-5140	1.66301	1	0.461		female	38	WT	no	no	yes
TCGA-P5-A77W	1.6	0	0.3405	Oligodendroglioma	female	37	Mutant	yes	no	no
TCGA-E1-A7YE	2.4274	1	0.5625	Astrocytoma	female	32	Mutant	no	no	yes
TCGA-FG-A4MU	0.893151	0	0.70175	Glioblastoma	male	58	WT	no	yes	no
TCGA-TQ-A7RI	0.169863	0	0.387	Oligodendroglioma	female	37	Mutant	yes	no	no
TCGA-FG-5965			0.20675	Astrocytoma	female	39	Mutant	no	no	yes
TCGA-VV-A829	3.08767	0	0.476	Oligodendroglioma	male	44	Mutant	yes	no	no
TCGA-TQ-A7RJ	3.36712	0	0.4635	Astrocytoma	female	25	Mutant	no	no	yes
TCGA-FG-7636	1.49041	0	0.35825	Astrocytoma	male	48	Mutant	no	no	yes
TCGA-DU-7294	7.86027	0	0.351	Oligodendroglioma	female	53	Mutant	yes	no	no
TCGA-DU-5871	1.57808	0	0.4445	Astrocytoma	female	37	Mutant	no	no	yes
TCGA-HW-8320	3.33425	0	0.40525	Astrocytoma	male	36	Mutant	no	no	yes
TCGA-TQ-A7RH	1.33151	0	0.42675	Astrocytoma	male	39	Mutant	no	no	yes
TCGA-WH-A86K	1.10959	0	0.43325	Astrocytoma	male	65	Mutant	no	no	yes
TCGA-E1-5319	7.96438	1	0.35325	Oligodendroglioma	female	48	Mutant	yes	no	no
TCGA-HT-A5R9	0.00547945	0	0.3	Oligodendroglioma	female	48	Mutant	yes	no	no
TCGA-DH-5142	5.32329	0	0.54525	Astrocytoma	male	29	Mutant	no	yes	yes
TCGA-DB-A4XE	3.12055	0	0.31325	Astrocytoma	female	27	Mutant	no	no	yes
TCGA-S9-A7R2	0.865753	1	0.537	Glioblastoma	male	69	WT	no	yes	no
TCGA-DB-A75O	2.56164	0	0.454	Astrocytoma	male	29	Mutant	no	no	yes
TCGA-E1-A7YO	6.25205	1	0.4015	Oligodendroglioma	male	45	Mutant	yes	no	no
TCGA-HW-A5KL	2.40548	0	0.41025	Astrocytoma	female	42	Mutant	no	no	yes
TCGA-FN-7833	2.29315	0	0.46075	Astrocytoma	male	25	Mutant	no	no	yes
TCGA-CS-6186	1.47397	1	0.686154	Glioblastoma	male	58	WT	no	no	no
TCGA-S9-A6WQ	1.1726	0	0.432	Astrocytoma	female	57	Mutant	no	no	yes
TCGA-DU-A6S7	1.74795	0	0.444	Astrocytoma	female	27	Mutant	no	no	yes
TCGA-E1-A7YL	1.34795	1	0.74275		male	46	WT	no	no	yes
TCGA-HT-7479	3.36164	0	0.4105	Astrocytoma	male	44	Mutant	no	no	yes
TCGA-HT-7879	0.306849	0	0.45225	Astrocytoma	male	31	Mutant	no	no	yes
TCGA-CS-6666	3.91233	0	0.574	Astrocytoma	male	22	Mutant	no	no	yes
TCGA-FG-A60K	1.48493	0	0.333	Oligodendroglioma	female	34	Mutant	yes	no	no
TCGA-DB-A4XD	3.31507	0	0.4525	Astrocytoma	male	32	Mutant	no	no	yes
TCGA-S9-A7R7	8.21918	0	0.6115	Astrocytoma	male	27	Mutant	no	no	yes
TCGA-DB-A64V	2.43562	0	0.375	Oligodendroglioma	male	54	Mutant	yes	no	no
TCGA-CS-4938	9.79178	0	0.449211	Astrocytoma	female	31	Mutant	no	no	yes
TCGA-HT-8110	1.14795	0	0.6455	Glioblastoma	male	57	WT	no	yes	no
TCGA-FG-8185	1.1863	0	0.38725	Astrocytoma	male	37	Mutant	no	no	yes
TCGA-FG-A87Q	0.476712	0	0.59425	Glioblastoma	female	61	WT	no	yes	no
TCGA-DB-5275	3.99452	0	0.463	Astrocytoma	male	36	Mutant	no	no	yes
TCGA-DU-8166	1.4137	0	0.364	Astrocytoma	female	29	Mutant	no	no	yes
TCGA-S9-A6TX	3.41096	0	0.3935	Oligodendroglioma	male	46	Mutant	yes	no	no
TCGA-DU-8163	1.72329	0	0.45475	Astrocytoma	male	29	Mutant	no	no	yes
TCGA-TM-A84M	2.06575	0	0.3865	Oligodendroglioma	male	40	Mutant	yes	no	yes
TCGA-S9-A6U2	2.48767	0	0.448	Oligodendroglioma	female	48	Mutant	yes	no	no
TCGA-DU-7014	9.78356	1	0.37125	Astrocytoma	male	59	Mutant	no
TCGA-HT-7677	1.35342	0	0.33	Oligodendroglioma	male	53	Mutant	yes	no	no
TCGA-R8-A6MO	2.72055	0	0.4015	Oligodendroglioma	female	53	Mutant	yes	no	no
TCGA-HT-7855	1.60274	0	0.40375	Astrocytoma	male	39	Mutant	no	no	yes
TCGA-HT-7606	1.4411	0	0.278	Astrocytoma	female	30	Mutant	no	no	no
TCGA-S9-A6WN	2.20548	0	0.51	Oligodendroglioma	female	38	Mutant	yes	yes	no
TCGA-TQ-A7RK			0.5185	Astrocytoma	male	29	Mutant	no	no	yes
TCGA-RY-A840	2.33973	0	0.39925	Oligodendroglioma	male	47	Mutant	yes	no	no
TCGA-DU-7301	2.1589	1	0.472	Astrocytoma	male	53	Mutant	no	no	yes
TCGA-HT-7483	14.3973	0	0.41875	Astrocytoma	male	14	Mutant	no	no	yes
TCGA-DU-A5TR	2.48767	0	0.52925	Astrocytoma	male	51	Mutant	no	no	yes
TCGA-S9-A6TV	1.56438	0	0.686	Astrocytoma	male	50	Mutant	no	no	yes
TCGA-WY-A858	3.66301	0	0.44675	Astrocytoma	female	32	Mutant	no	no	yes
TCGA-RY-A83Y	0.454795	0	0.3955	Oligodendroglioma	male	45	Mutant	yes	no	no
TCGA-S9-A6TZ	3.06849	0	0.3995	Astrocytoma	female	39	Mutant	no	no	yes
TCGA-TM-A84H	2.53699	0	0.3375	Astrocytoma	female	44	Mutant	no	no	yes
TCGA-TM-A7C5	4.10959	0	0.36975	Oligodendroglioma	male	30	Mutant	yes	no	no
TCGA-DU-5855	0.567123	0	0.47275	Astrocytoma	female	49	Mutant	no	no	yes
TCGA-QH-A6CZ	0.764384	0	0.33175	Oligodendroglioma	male	38	Mutant	yes	no	no
TCGA-FG-7637	3.33973	0	0.3485	Astrocytoma	male	49	Mutant	no
TCGA-QH-A86X	0.923288	0	0.3585	Oligodendroglioma	male	33	Mutant	yes	no	no
TCGA-EZ-7264	3.29041	0	0.3935	Oligodendroglioma	female	47	Mutant	yes	no	no
TCGA-S9-A6UB	10.3041	0	0.3455	Oligodendroglioma	male	52	Mutant	yes	no	no
TCGA-P5-A737	1.01918	0	0.3105	Oligodendroglioma	male	47	Mutant	yes	no	no
TCGA-TQ-A7RM	3.05753	0	0.658	Astrocytoma	female	41	Mutant	no	no	yes
TCGA-HT-A618	1.40274	0	0.42225	Astrocytoma	female	37	Mutant	no	no	yes
TCGA-S9-A6U5	2.71781	0	0.4565	Oligodendroglioma	male	33	Mutant	yes	no	no
TCGA-DU-6410	0.663014	0	0.356	Oligodendroglioma	male	56	Mutant	yes	no	no
TCGA-FG-6690	3.54521	0	0.4235	Astrocytoma	male	70	Mutant	no	no	yes
TCGA-HT-7611	4.8	0	0.48775	Astrocytoma	male	36	Mutant	no	no	yes
TCGA-HT-7882	0.309589	1	0.748	Glioblastoma	male	66	WT	no	no	no
TCGA-DU-5852	0.561644	1	0.6175	Glioblastoma	female	61	WT	no	yes	no
TCGA-DB-A64Q	0.49863	0	0.39375	Oligodendroglioma	female	31	Mutant	yes	no	no
TCGA-P5-A5F6	0.106849	0	0.741795		male	26	WT	no	no	no
TCGA-VM-A8CE	3.26301	0	0.395	Oligodendroglioma	male	25	Mutant	yes	no	no
TCGA-HT-A619	1.78356	0	0.40525	Oligodendroglioma	female	51	Mutant	yes	no	no
TCGA-HT-A61A	0.531507	0	0.24775	Astrocytoma	female	20	Mutant	no
TCGA-HT-7485	0.334247	0	0.4815	Astrocytoma	male	42	Mutant	no	no	yes
TCGA-S9-A7J0	1.66849	0	0.49525	Astrocytoma	female	30	Mutant	no	no	yes
TCGA-HT-A74L	0.920548	0	0.40275	Oligodendroglioma	female	22	Mutant	yes	no	no
TCGA-FG-A4MT	3.18904	0	0.3535	Astrocytoma	female	27	Mutant	no	no	yes
TCGA-HW-7491	5.69315	0	0.3175	Oligodendroglioma	male	35	Mutant	yes	no	no
TCGA-HT-A614	0.224658	0	0.4045	Astrocytoma	male	47	Mutant	no	no	yes
TCGA-TQ-A7RF	1.78082	0	0.50125	Astrocytoma	female	27	Mutant	no	no	yes
TCGA-DB-A64W	1.2	1	0.36025	Oligodendroglioma	female	65	Mutant	yes	no	no
TCGA-DB-A64R	2.61644	0	0.284	Oligodendroglioma	female	24	Mutant	yes	no	no
TCGA-S9-A7QZ	2.26301	0	0.36625	Oligodendroglioma	male	41	Mutant	yes	no	no
TCGA-QH-A65S	0.210959	0	0.38875	Astrocytoma	female	32	Mutant	no	no	yes
TCGA-S9-A6WH	3.2137	0	0.36525	Oligodendroglioma	female	73	Mutant	yes	no	no
TCGA-DU-5847	1.50137	0	0.6645	Glioblastoma	female	34	WT	no	no	no
TCGA-VW-A7QS	1.93425	0	0.39375	Oligodendroglioma	female	35	Mutant	yes	no	no
TCGA-DU-7018	2.55616	1	0.3395	Oligodendroglioma	female	57	Mutant	yes	no	no
TCGA-DH-5144	2.04932	0	0.3855	Oligodendroglioma	female	56	Mutant	yes	no	no
TCGA-IK-7675	1.58356	1	0.461	Astrocytoma	male	43	Mutant	no	no	yes
TCGA-HW-A5KM	1.72603	0	0.51275	Astrocytoma	male	35	Mutant	no	no	yes
TCGA-HT-7602	2.48767	0	0.3945	Astrocytoma	male	21	Mutant	no	no	no
TCGA-DU-A7TJ	0.0465753	0	0.6925	Glioblastoma	male	55	WT	no	yes	no
TCGA-VM-A8CA	1.12603	0	0.402821	Astrocytoma	male	54	Mutant	no	no	no
TCGA-HT-A74O	0.00821918	0	0.5475	Astrocytoma	male	34	Mutant	no	no	yes
TCGA-DB-A4XG	6.07945	0	0.36325	Oligodendroglioma	male	34	Mutant	yes	no	no
TCGA-E1-5302	4.17808	1	0.45525	Astrocytoma	male	41	Mutant	no	no	yes
TCGA-P5-A72W	0.868493	0	0.46	Astrocytoma	male	35	Mutant	no	no	yes
TCGA-DB-A4XF	2.79726	0	0.419	Astrocytoma	female	41	Mutant	no	no	yes
TCGA-FG-8186	1.33425	0	0.3995	Oligodendroglioma	female	42	Mutant	yes	no	no
TCGA-S9-A7R3	8.25479	0	0.507	Astrocytoma	female	28	Mutant	no	no	yes
TCGA-DU-6402	0.586301	1	0.807	Glioblastoma	male	52	WT	no	no	no
TCGA-TQ-A7RV	5.11781	0	0.43125	Astrocytoma	male	27	Mutant	no	no	yes
TCGA-S9-A6TW	3.42466	0	0.4145	Oligodendroglioma	male	40	Mutant	yes	no	no
TCGA-DH-A66G	1.43288	0	0.41775	Astrocytoma	female	49	Mutant	no	no	yes
TCGA-DU-6408	9.50685	1	0.4595	Astrocytoma	female	23	Mutant	no	no	yes
TCGA-HT-7857	0.0191781	0	0.6705		female	24	WT	no	no	no
TCGA-DU-6401	7.28767	1	0.4495	Astrocytoma	female	31	Mutant	no	no	yes
TCGA-DU-5853	1.11507	0	0.40125	Astrocytoma	male	29	Mutant	no	no	yes
TCGA-RY-A83X	2.5726	0	0.369	Oligodendroglioma	female	46	Mutant	yes	no	no
TCGA-DU-7299	3.66849	1	0.321	Astrocytoma	male	33	Mutant	no	no	yes
TCGA-HT-8012	0.783562	0	0.33225	Oligodendroglioma	female	30	Mutant	yes	no	no
TCGA-FG-5965			0.39325	Astrocytoma	female	39	Mutant	no	no	yes
TCGA-S9-A6WM	1.65479	0	0.7035	Glioblastoma	female	59	WT	no	yes	no
TCGA-DU-5854	0.70411	0	0.576	Glioblastoma	female	57	WT	no	yes	no
TCGA-DB-A75M	1.49041	0	0.433	Astrocytoma	male	47	Mutant	no	no	yes
TCGA-DH-A7US	1.93425	0	0.4235	Oligodendroglioma	male	50	Mutant	yes	no	no
TCGA-HT-8111	0.0191781	0	0.42925	Astrocytoma	male	32	Mutant	no	no	yes
TCGA-HW-7486	4.71507	0	0.33	Oligodendroglioma	male	37	Mutant	yes	no	no
TCGA-RY-A83Z	0.824658	0	0.499744	Astrocytoma	female	54	Mutant	no	no	yes
TCGA-QH-A6X4	1.21096	0	0.32275	Oligodendroglioma	male	47	Mutant	yes	no	no
TCGA-CS-4944	5.00822	0	0.38175	Astrocytoma	male	50	Mutant	no	no	no
TCGA-DU-6404			0.61475		female	24	WT	no	no	no
TCGA-E1-A7YK	1.03562	1	0.476	Astrocytoma	male	52	Mutant	no	no	yes
TCGA-TQ-A7RS			0.36075	Oligodendroglioma	female	25	Mutant	yes	no	no
TCGA-TM-A84T	1.98356	0	0.391	Astrocytoma	male	19	Mutant	no	no	yes
TCGA-DU-6406	1.40274	1	0.71025	Glioblastoma	female	59	WT	no	yes	no
TCGA-HT-7680	0.0630137	0	0.572		female	32	WT	no	no	no
TCGA-DU-7306	3.49863	0	0.5135	Astrocytoma	male	67	Mutant	no	no	yes
TCGA-QH-A6X3	0.857534	0	0.45125	Astrocytoma	male	27	Mutant	no	no	yes
TCGA-HT-7472	0.00273973	0	0.455	Astrocytoma	male	38	Mutant	no	no	yes
TCGA-CS-4941	0.641096	1	0.6545	Glioblastoma	male	67	WT	no	yes	no
TCGA-TM-A84J	2.0137	0	0.39175		male	63	WT	no	no	yes
TCGA-DB-A75K	1.00822	0	0.41875	Oligodendroglioma	female	55	Mutant	yes	no	no
TCGA-QH-A870	1.08219	0	0.479	Astrocytoma	female	38	Mutant	no	no	yes
TCGA-HT-7609	3.83288	0	0.396	Astrocytoma	male	34	Mutant	no	no	yes
TCGA-VW-A8FI	0.671233	1	0.60025	Glioblastoma	male	66	WT	no	no	yes
TCGA-S9-A6TU	7.26027	0	0.446	Astrocytoma	male	38	Mutant	no	no	yes
TCGA-DU-A6S3	1.79726	0	0.35175	Oligodendroglioma	male	60	Mutant	yes	no	no
TCGA-TQ-A8XE			0.47925	Astrocytoma	female	42	Mutant	no	no	yes
TCGA-E1-5303	5.62192	1	0.4945	Astrocytoma	male	38	Mutant	no	no	yes
TCGA-TM-A7C3	4.56438	1	0.69325	Glioblastoma	female	43	WT	no	yes	no
TCGA-S9-A7J1	0.682192	0	0.3965	Oligodendroglioma	male	43	Mutant	yes	no	no
TCGA-FG-5963	2.12329	1	0.52825	Glioblastoma	male	23	WT	no	yes	yes
TCGA-F6-A8O3	0.0191781	0	0.4255	Oligodendroglioma	male	34	Mutant	yes	no	no
TCGA-DH-A669			0.507949	Oligodendroglioma	male	70	Mutant	yes	no	no
TCGA-DU-A76O	1.43014	0	0.35225	Astrocytoma	male	30	Mutant	no	no	yes
TCGA-RY-A845	1.63288	0	0.3885	Astrocytoma	female	40	Mutant	no	no	yes
TCGA-DU-7008	13.0192	0	0.328	Astrocytoma	female	41	Mutant	no	no	yes
TCGA-DH-A669	2.51781	1	0.56025	Oligodendroglioma	male	70	Mutant	yes	no	no
TCGA-HT-8105	0.520548	0	0.2835	Oligodendroglioma	male	54	Mutant	yes	no	yes
TCGA-HT-7620	1.18904	0	0.32375	Oligodendroglioma	male	40	Mutant	yes	no	no
TCGA-E1-A7Z6	2.69589	1	0.48225	Astrocytoma	female	41	Mutant	no	no	yes
TCGA-HT-7676	0.0136986	0	0.3645	Astrocytoma	male	26	Mutant	no	no	yes
TCGA-DU-8168	1.18082	0	0.27875	Oligodendroglioma	female	55	Mutant	yes	no	no
TCGA-FG-A4MY	1.97534	0	0.41875	Astrocytoma	female	44	Mutant	no	no	yes
TCGA-DH-5141	2.65205	0	0.372	Oligodendroglioma	male	32	Mutant	yes	no	no
TCGA-DH-A7UU	1.14247	0	0.52225	Astrocytoma	male	43	Mutant	no	no	yes
TCGA-S9-A7QX	1.54521	0	0.4645	Astrocytoma	female	36	Mutant	no	no	yes
TCGA-QH-A6CW	1.13425	0	0.47175	Astrocytoma	male	43	Mutant	no	no	yes
TCGA-DB-A4XB	2.51781	0	0.33325	Astrocytoma	male	38	Mutant	no	no	yes
TCGA-P5-A72U	0.0191781	0	0.74125	Glioblastoma	female	71	WT	no	no	no
TCGA-HT-7873	1.96712	0	0.62	Astrocytoma	male	29	Mutant	no	no	no
TCGA-S9-A7IX	2.24384	1	0.55575	Glioblastoma	male	57	WT	no	yes	no
TCGA-DU-7013	0.736986	1	0.656	Glioblastoma	male	59	WT	no	yes	yes
TCGA-TQ-A7RK	3.67397	0	0.48225	Astrocytoma	male	29	Mutant	no	no	yes
TCGA-CS-5394	0.0219178	0	0.32875	Astrocytoma	male	40	Mutant	no	no	no
TCGA-DU-6405	1.65753	1	0.63075	Glioblastoma	female	51	WT	no	yes	no
TCGA-DH-A7UV	1.55068	0	0.4595	Astrocytoma	male	49	Mutant	no	no	yes
TCGA-DB-A64X	1.54247	0	0.422	Astrocytoma	female	56	Mutant	no	no	yes
TCGA-HT-7480	6.26575	0	0.33575	Oligodendroglioma	male	33	Mutant	yes	no	no
TCGA-HT-7601	0.419178	0	0.47925	Astrocytoma	female	30	Mutant	no	no	yes
TCGA-DH-A66B	3.50411	0	0.49275	Astrocytoma	male	52	Mutant	no	no	yes
TCGA-S9-A6U1	2.15068	0	0.44275	Astrocytoma	female	22	Mutant	no	no	no
TCGA-DU-5872	1.45753	0	0.462	Astrocytoma	female	43	Mutant	no	no	yes
TCGA-HT-8106	0.00821918	0	0.64725	Astrocytoma	male	53	Mutant	no	no	yes
TCGA-S9-A6WP	1.55342	0	0.41975	Oligodendroglioma	male	42	Mutant	yes	no	no
TCGA-HT-8011	1.35342	0	0.64875	Glioblastoma	male	55	WT	no	no	no
TCGA-HT-A5RA	2.27945	0	0.763	Glioblastoma	female	65	WT	no	yes	no
TCGA-E1-5322	10.8986	1	0.484	Astrocytoma	female	38	Mutant	no	no	yes
TCGA-E1-A7YJ	1.62192	1	0.70675		male	55	WT	no	yes	no
TCGA-DU-6394	1.86849	1	0.43075	Oligodendroglioma	male	53	Mutant	yes	no	no
TCGA-P5-A5F1	0.490411	0	0.5195	Astrocytoma	male	30	Mutant	no	no	yes
TCGA-WY-A85E	1.73425	0	0.36025	Astrocytoma	female	48	Mutant	no	no	yes
TCGA-FG-A4MW	1.53151	1	0.5235	Glioblastoma	male	63	WT	no	yes	no
TCGA-FG-5964	4.35068	0	0.35925	Oligodendroglioma	male	62	Mutant	yes	no	no
TCGA-TM-A84I	2.33973	0	0.598	Astrocytoma	male	30	Mutant	no	no	yes
TCGA-R8-A6YH			0.444	Astrocytoma			Mutant	no	no	yes
TCGA-HT-7693	1.46027	0	0.40825	Astrocytoma	female	51	Mutant	no	no	yes
TCGA-DU-8165	1.59452	0	0.7685	Glioblastoma	female	60	WT	no	no	yes
TCGA-S9-A7IS	0.660274	1	0.5435	Astrocytoma	female	33	Mutant	no	no	no
TCGA-S9-A7J2	0.169863	0	0.416	Oligodendroglioma	male	25	Mutant	yes	no	no
TCGA-DB-5278	7.59452	0	0.31925	Oligodendroglioma	male	17	Mutant	yes	no	no
TCGA-DU-6392	17.5973	0	0.43475		female	35	WT	no
TCGA-E1-A7YH	7.76712	1	0.45225	Astrocytoma	female	47	Mutant	no	no	yes
TCGA-HT-A617	1.34521	0	0.53675	Glioblastoma	male	47	WT	no	no	no
TCGA-TQ-A8XE	2.6137	1	0.4155	Astrocytoma	female	42	Mutant	no	no	yes
TCGA-E1-5307	4.8274	1	0.3605	Astrocytoma	female	62	Mutant	no	no	yes
TCGA-QH-A6CX	1.01918	1	0.54825	Glioblastoma	male	66	WT	no	yes	no
TCGA-S9-A6WE	11.2685	0	0.36275	Oligodendroglioma	male	34	Mutant	yes	no	no
TCGA-HT-7686	3.56164	0	0.519	Astrocytoma	female	29	Mutant	no	no	yes
TCGA-DU-6407			0.52125	Astrocytoma	female	35	Mutant	no	no	yes
TCGA-WY-A859	3.32329	0	0.33375	Astrocytoma	female	34	Mutant	no	no	yes
TCGA-E1-A7YS	1.27671	1	0.42325	Oligodendroglioma	male	71	Mutant	yes	no	no
TCGA-TM-A84C	1.34795	1	0.521		male	32	WT	no	no	no
TCGA-VM-A8CB	0.00821918	0	0.349	Oligodendroglioma	male	33	Mutant	yes	no	no

## Sheet: Figure 1F
gene	TCGA_spearman_r	TCGA_spearman_p	CGGA_spearman_r	CGGA_spearman_p	NU_spearman_r	NU_spearman_p
NOTCH1	-0.27406	1.71715358642523e-13	-0.269919	7.84206789830423e-07	-0.169432	0.0870902
HES3	0.133492	0.000405714	-0.042956	0.440249	-0.0761917	0.444309
CDH1	-0.0261402	0.490512	-0.196551	0.000364473	-0.139844	0.158873
MICALL2	0.550443	1.53467094730848e-56	0.648372	3.80431883866871e-40	0.360439	0.000184066
NES	0.445149	2.8340415803361e-35	0.618959	9.36918258068062e-36	0.584219	9.28270233855054e-11
HES1	0.52336	2.42960384009266e-50	0.45119	1.05372195927751e-17	0.463106	8.40497094092303e-07
SOX2	-0.088282	0.0196608	-0.133438	0.0160799	-0.0985157	0.322158
VIM	0.828386	2.43088400778814e-177	0.802661	1.77313296845647e-74	0.721652	8.00785817532548e-18
PAX6	-0.0520913	0.169224	-0.132303	0.0170124	-0.147982	0.135764
HES5	-0.416145	1.31223969201628e-30	-0.572636	1.03689565998166e-29	-0.594806	3.47265134944173e-11
FABP7	0.376259	6.76772170942507e-25	0.3934	1.78714597595415e-13	0.411893	1.54097175943681e-05
TNNC1	0.0901766	0.0171711	0.0104555	0.851058	0.204719	0.0380476
CDH2	0.391076	6.29401592716321e-27	0.418219	3.42552771767549e-15	0.561704	6.70610264353129e-10
GFAP	0.14325	0.000146191	-0.0190756	0.731902	0.0100273	0.919926
SLC1A3	-0.0158581	0.675771	-0.236995	1.57672494856282e-05	-0.0590051	0.553821
SLC1A2	-0.613979	1.51509676141755e-73	-0.607793	3.31077429126185e-34	-0.423035	8.51471970659054e-06
GLUL	-0.311313	3.75905563204961e-17	-0.2307	2.67183874273517e-05	0.218206	0.0268096
S100B	0.196259	1.72537564082454e-07	-0.159728	0.00388942	-0.172359	0.0816917
ALDH1L1	0.0845232	0.0255442	-0.0871512	0.116865	-0.0152661	0.878357
PDGFRA	-0.356441	2.44656001217408e-22	-0.352623	5.99363267608673e-11	-0.305443	0.0017045
CSPG4	0.0676698	0.0739925	0.25856	2.31412376169242e-06	0.148196	0.135192
OLIG1	-0.506842	7.9548793555208e-47	-0.642317	3.3393620986599e-39	-0.654278	6.65145765531418e-14
OLIG2	-0.498742	3.58994943691235e-45	-0.567114	4.71602041109076e-29	-0.564225	5.41393877779053e-10
MBP	-0.362998	3.64694449008351e-23	-0.465796	6.60191706450619e-19	-0.357732	0.000207405
CLDN11	-0.130583	0.00054297	-0.247253	6.46859057938656e-06	-0.100663	0.311672
MOG	-0.340804	1.92095449310624e-20	-0.461997	1.3745163589424e-18	-0.375171	9.4331064924868e-05
EOMES	0.580387	4.33284181062392e-64	0.351575	6.88708917175746e-11	0.218063	0.0269123
ASCL1	-0.252808	1.22256013321419e-11	-0.410003	1.31567915369699e-14	-0.427071	6.83233633312593e-06
DCX	-0.518212	3.17621483986338e-49	-0.466135	6.18089681201927e-19	-0.382871	6.56569329760035e-05
TUBB3	-0.14703	9.66973877400586e-05	0.125115	0.0240878	-0.0228717	0.818621
NEUROD1	-0.36565	1.66759896136099e-23	-0.425527	1.00296354100811e-15	-0.307197	0.00159756
TBR1	-0.492639	5.92354063168331e-44	-0.44422	3.77336687839346e-17	-0.387715	5.20315650534152e-05
PCMT1	-0.286747	1.11861997980893e-14	-0.468373	3.99377653143611e-19	-0.13164	0.185016
RBFOX3	-0.642154	2.10002861076961e-82	-0.625947	9.34848834828718e-37	-0.598117	2.53450331620231e-11
MAP2	-0.705759	2.79966466064519e-106	-0.801138	5.36520159784687e-74	-0.829487	2.68802704133895e-27
SYP	-0.782908	1.35292882813621e-145	-0.833483	3.23742838477876e-85	-0.794215	1.39428423621194e-23
DLG4	-0.677789	4.8968728821022e-95	-0.58878	1.04561249135605e-31	-0.6267	1.4298553633211e-12

## Sheet: Figure 2D
-log10(p-value)	log2FC
-0.474845	16.625
0.432137	11.6656
-0.542562	19.6323
-0.684985	17.3603
-0.429969	24.4223
-0.133668	2.16112
-0.262871	5.83121
-0.695457	33.3254
-0.958013	46.4471
-0.484312	28.4918
-0.226806	3.46747
0.799952	22.3631
-0.928628	28.501
-0.0664442	0.743083
0.303782	2.64449
-0.700971	23.9851
2.81696	40.9878
-0.357982	3.94673
-0.0790188	1.63636
-0.503584	35.7781
1.11964	41.1911
-0.603069	17.1027
0.643288	19.4007
0.329998	14.7467
-0.160475	1.32828
-0.018411	0.191285
0.739833	9.2475
0.0345386	0.112151
-0.130907	1.4786
0.692288	39.9764
-0.324645	9.22472
-0.703782	13.9083
-1.17242	36.2003
-0.0972073	0.606288
0.0718179	0.717219
0.0560724	0.693185
-0.620474	22.3649
-0.530379	16.6587
-0.28735	3.79731
-0.309681	9.01633
-0.158335	2.69095
0.514128	34.4928
0.918706	59.0892
-0.232159	5.38261
0.140493	2.22036
0.335963	14.7293
0.396214	17.4026
-0.133907	1.20299
-0.13675	1.9973
-1.29675	59.084
-0.183836	3.58062
-0.0812968	1.07538
3.15205	19.8004
0.379286	12.3248
0.269106	12.4416
-0.0420138	0.472956
0.0536025	0.959128
-0.249483	9.12478
0.319794	6.10545
-0.145036	1.77687
1.01308	65.6424
-1.48307	21.2315
-0.427507	29.4777
-0.0862453	1.54624
0.0968608	0.754785
0.266627	1.70239
1.78728	48.3102
0.484417	8.4292
0.199142	7.98679
0.332825	16.1653
-0.666443	13.7706
0.00522589	0.0405552
-0.322231	9.44215
0.368868	9.25498
0.738872	41.8708
0.158365	2.47371
-1.00072	21.7601
-1.43564	61.3852
0.465911	10.5098
-0.730276	49.972
-0.606349	20.9955
0.287866	14.7352
-0.335799	13.1426
-0.850307	22.6759
-0.69155	13.6284
-0.833243	40.0244
-1.22603	33.573
-0.753391	51.314
-0.559029	28.6804
-1.18932	33.4334
0.485769	22.1193
-0.218671	5.81401
-0.693199	15.1959
-1.02922	44.5201
-0.781642	40.4688
0.419613	17.9594
1.42635	21.5766
-1.23546	28.2163
0.375841	3.45707
-0.0295712	0.366224
0.182721	4.52491
0.0345161	0.57092
0.67366	35.2943
0.545346	8.83402
0.0436727	0.894562
0.960096	56.0025
-0.291727	1.56779
0.397301	10.7573
-1.12537	33.8929
0.0804607	2.14737
-0.175066	2.01924
-0.345388	15.4146
-0.26393	3.39069
-0.27922	13.063
-1.03954	37.4608
-0.863312	52.2669
-1.46113	77.656
-0.747468	26.9896
0.237802	2.67347
-1.35888	49.3751
-1.17176	35.6722
-0.19926	1.30095
-0.0783959	1.35111
3.44755	22.9999
0.115717	2.41555
1.94294	18.1138
-0.278906	14.5331
0.872518	11.5871
-1.29307	66.3675
0.0233171	0.173672
0.299283	9.73545
-1.95386	41.1753
-0.281224	10.9038
-1.67764	44.8179
-0.550755	3.0557
-1.0131	10.0312
0.738367	24.1749
1.30669	41.1219
0.336477	10.3641
1.14515	13.7042
-0.175592	0.854566
-1.09258	33.7547
-1.1828	27.1699
0.137873	4.0136
-0.464179	20.6588
-0.705236	44.5385
0.161952	2.97476
-0.502992	23.1267
-1.22044	54.4962
-0.279195	6.82882
-0.0068549	0.027819
-0.242604	3.29632
0.375772	20.3895
0.102718	2.44073
-0.781005	27.5964
0.0761827	0.390767
0.283343	8.55838
0.10309	1.80045
-0.628066	35.7967
-0.051454	0.503942
0.257624	4.09973
-0.0040956	0.0171206
0.280809	0.826045
0.645271	15.0383
0.29864	1.33008
0.0226626	0.223692
-0.87089	33.9176
-0.672628	13.6438
-0.514727	11.5562
-0.123736	1.06662

## Sheet: Figure 2E-heatmap
Event	WT_D0_R1_25	WT_D0_R1_26	WT_D0_R2_27	WT_D0_R2_28	WT_D0_R3_29	WT_D6_R1_37	WT_D6_R1_38	WT_D6_R2_40	WT_D6_R2_41	WT_D6_R3_42	WT_D6_R4_43	WT_D6_R5_44	WT_D6_R6_45	WT_D6_R9_46	WT_D6_R10_39	WT_D14_R1_30	WT_D14_R1_31	WT_D14_R2_32	WT_D14_R2_33	WT_D14_R3_34	WT_D14_R6_35	WT_D14_R7_36
chr11:46680942:46681035:+@chr11:46686399:46686509:+@chr11:46686933:46687069:+	-0.281818	-0.281818	-0.261818	-0.271818	-0.231818	-0.181818	0.008182	-0.141818	-0.071818	-0.101818	-0.161818	-0.091818	-0.051818	-0.171818	-0.171818	0.098182	0.308182	0.418182	0.338182	0.468182	0.528182	0.308182
chr7:134645284:134645379:+@chr7:134647571:134647685:+@chr7:134650057:134650137:+	-0.060455	-0.050455	-0.050455	-0.050455	-0.050455	-0.050455	-0.040455	-0.040455	-0.040455	-0.050455	-0.040455	-0.050455	-0.050455	-0.050455	-0.050455	0.029545	0.079545	0.009545	-0.010455	0.229545	0.169545	0.219545
chr2:55255300:55255356:-@chr2:55252222:55254621:-@chr2:55214627:55214834:-	-0.099545	-0.099545	-0.099545	-0.099545	-0.079545	-0.089545	-0.089545	-0.049545	-0.069545	-0.069545	-0.059545	-0.099545	-0.109545	-0.089545	-0.099545	0.160455	0.130455	0.190455	0.190455	0.190455	0.180455	0.260455
chr22:29736645:29736846:-@chr22:29735743:29735763:-@chr22:29734979:29735122:-	-0.138636	-0.158636	-0.148636	-0.158636	-0.158636	-0.158636	-0.118636	-0.158636	-0.118636	-0.148636	-0.158636	-0.158636	-0.158636	-0.128636	-0.138636	0.161364	0.221364	0.311364	0.241364	0.361364	0.401364	0.511364
chr11:118509880:118509969:+@chr11:118512972:118513112:+@chr11:118514518:118514658:+	-0.103636	-0.093636	-0.113636	-0.123636	-0.133636	-0.133636	-0.103636	-0.123636	-0.143636	-0.123636	-0.133636	-0.123636	-0.133636	-0.133636	-0.113636	0.206364	0.346364	0.156364	0.156364	0.366364	0.226364	0.376364
chr2:97274245:97274401:-@chr2:97272707:97272784:-@chr2:97271057:97271248:-	-0.135455	-0.105455	-0.115455	-0.095455	-0.155455	-0.145455	-0.155455	-0.135455	-0.105455	-0.155455	-0.155455	-0.155455	-0.145455	-0.165455	-0.165455	0.234545	0.144545	0.284545	0.244545	0.394545	0.444545	0.344545
chr8:125575023:125575233:-@chr8:125570954:125571073:-@chr8:125569922:125570116:-	-0.04				-0.15	-0.2	-0.18	-0.11	-0.23	-0.06	-0.02	-0.11	-0.02	-0.31	-0.25	0.19	0.3	0.33	0.2	0.22	0.19	0.25
chr5:146991869:146991934:-@chr5:146981304:146981374:-@chr5:146965004:146971249:-	-0.333182	-0.263182	-0.303182	-0.253182	-0.123182	0.066818	-0.083182	-0.293182	-0.213182	-0.213182	-0.023182	-0.273182	0.196818	-0.313182	0.036818	0.256818	0.166818	0.436818	0.466818	0.386818	0.356818	0.316818
chr12:6972350:6972472|6972541:+@chr12:6972994:6973137:+	-0.208182	-0.148182	-0.138182	-0.098182	-0.158182	-0.148182	-0.098182	0.031818	-0.178182	-0.138182	-0.088182	-0.108182	-0.008182	-0.088182	-0.048182	0.211818	0.121818	0.181818	0.151818	0.281818	0.331818	0.341818
chr8:125575023:125575233:-@chr8:125570954:125571073:-@chr8:125568473:125568646:-	-0.053333	-0.003333	-0.153333		-0.063333	-0.153333	-0.243333	-0.183333	0.016667	0.006667	0.036667	-0.073333	-0.073333	-0.213333	-0.143333	0.176667	0.336667	0.116667	0.056667	0.216667	0.156667	0.236667
chr20:34782134:34782282:+@chr20:34783251:34783286:+@chr20:34785781:34785963:+	-0.269091	-0.159091	-0.219091	-0.239091	-0.139091	-0.269091	-0.189091	-0.239091	-0.169091	-0.199091	-0.279091	-0.259091	-0.249091	-0.239091	-0.239091	0.350909	0.370909	0.490909	0.450909	0.570909	0.550909	0.570909
chr15:57543548:57543621:+@chr15:57544619:57544690:+@chr15:57545460:57545666:+	-0.338182	-0.588182	-0.248182	-0.258182	-0.128182	0.121818	0.081818	0.241818	0.031818	0.091818	0.031818	-0.018182	0.001818	0.051818	0.011818	0.111818	0.171818	0.261818	0.161818	0.061818	0.171818	-0.028182
chr9:134497183:134497385:-@chr9:134494438:134494596:-@chr9:134477448:134477536:-	-0.122273	-0.162273	-0.132273	-0.132273	-0.092273	-0.072273	-0.132273	-0.112273	-0.092273	-0.142273	-0.072273	-0.042273	0.027727	-0.062273	-0.032273	0.197727	0.107727	-0.002273	0.097727	0.107727	0.337727	0.527727
chr9:134497183:134497385:-@chr9:134494438:134494593:-@chr9:134477448:134477536:-	-0.11	-0.14	-0.13	-0.13	-0.09	-0.09	-0.13	-0.09	-0.1	-0.12	-0.09	-0.05	0.02	-0.06	-0.03	0.15	0.09	0.04	0.07	0.15	0.35	0.49
chr1:183515101:183515472:+@chr1:183516238:183516387:+@chr1:183518343:183518423:+	-0.455455	-0.365455	-0.325455	-0.285455	-0.195455	0.114545	-0.135455	0.074545	0.044545	0.104545	0.024545	0.014545	-0.015455	-0.005455	-0.005455	0.164545	0.174545	0.264545	0.094545	0.154545	0.304545	0.254545
chr5:61662241:61662308:+@chr5:61668265:61668378:+@chr5:61669514:61669664:+	-0.204091	-0.124091	-0.144091	-0.184091	-0.204091	-0.184091	-0.154091	-0.164091	-0.184091	-0.194091	-0.174091	-0.194091	-0.204091	-0.204091	-0.174091	0.265909	0.275909	0.355909	0.485909	0.405909	0.345909	0.555909
chr12:50528329:50528485:-@chr12:50526745:50526847:-@chr12:50523581:50524477:-	-0.118636	-0.088636	-0.108636	-0.108636	-0.128636	-0.118636	-0.118636	-0.108636	-0.118636	-0.088636	-0.108636	-0.068636	-0.088636	-0.118636	-0.118636	0.091364	0.081364	0.211364	0.301364	0.261364	0.331364	0.331364
chr2:36805740:36806008:-@chr2:36787928:36788008:-@chr2:36785581:36785656:-	-0.026364	0.003636	-0.096364	-0.126364	-0.036364	-0.126364	0.003636	-0.036364	-0.026364	-0.096364	-0.026364	-0.056364	0.073636	-0.006364	-0.106364	-0.006364	-0.046364	-0.006364	0.043636	0.123636	0.273636	0.303636
chr7:73778585:73778645:+@chr7:73787262:73787366:+@chr7:73790217:73791152:+	-0.115909	-0.105909	-0.205909	-0.025909	-0.155909	-0.055909	0.274091	-0.145909	0.014091	-0.085909	-0.125909	-0.115909	-0.035909	-0.135909	0.064091	0.174091	0.134091	0.024091	0.044091	0.194091	0.154091	0.234091
chr19:11031726:11031803:+@chr19:11032051:11032119:+@chr19:11032291:11033448:+	-0.19	-0.21	-0.15	-0.02	0	0.01	0.02	0.05	0.04	0.03	0.02	0.04	0.04	0.02	0.03	0.02	0.04	0.03	0.04	0.06	0.05	0.03
chr2:204260379:204260503:+@chr2:204261508:204261690:+@chr2:204267299:204267457:+	-0.118636	-0.048636	-0.108636	-0.048636	-0.158636	-0.218636	-0.208636	-0.218636	-0.228636	-0.158636	-0.178636	-0.208636	-0.208636	-0.218636	-0.228636	0.181364	0.241364	0.551364	0.531364	0.301364	0.431364	0.321364
chr2:159530395:159530512:+@chr2:159533251:159533379:+@chr2:159535093:159535166:+	-0.404545	-0.434545	-0.324545	-0.214545	-0.394545	0.155455	-0.014545	0.105455	0.215455	0.055455	0.015455	0.055455	0.075455	0.155455	-0.054545	0.225455	0.245455	0.175455	0.105455	0.025455	0.235455	-0.004545
chr4:101953424:101953521:-@chr4:101950323:101950352:-@chr4:101944587:101947218:-	0.049091	-0.040909	0.129091	-0.030909	-0.080909	-0.070909	0.029091	0.029091	-0.010909	-0.060909	-0.040909	-0.020909	-0.070909	-0.070909	-0.030909	0.029091	0.129091	0.019091	-0.030909	0.019091	-0.030909	0.159091
chr2:70444126:70443885|70444018:-@chr2:70443536:70443631:-	-0.149545	-0.159545	-0.039545	0.010455	-0.129545	0.000455	-0.009545	0.090455	0.100455	0.020455	0.080455	-0.099545	-0.069545	0.020455	-0.079545	0.110455	0.040455	0.070455	0.050455	0.040455	0.050455	0.050455
chr2:127826500:127826607:-@chr2:127825739:127825831:-@chr2:127821509:127821594:-	-0.221818	-0.161818	-0.061818	-0.221818	-0.181818	0.068182	-0.051818	-0.091818	-0.001818	-0.041818	-0.081818	-0.181818	-0.131818	-0.101818	-0.161818	0.118182	0.218182	0.248182	0.278182	0.188182	0.308182	0.268182
chr6:56330876:56330993:-@chr6:56329483:56329554:-@chr6:56328363:56328562:-	0.039545	-0.020455	-0.020455	0.009545	-0.000455	-0.030455	-0.030455	-0.030455	-0.000455	0.019545	0.009545	0.029545	-0.000455	-0.030455	-0.020455	0.059545	0.019545	-0.030455	-0.030455	0.029545	-0.000455	0.029545
chr11:70194295:70194526:+@chr11:70197100:70197129:+@chr11:70200407:70200558:+	-0.158636	-0.178636	-0.158636	-0.168636	-0.178636	-0.158636	-0.138636	-0.158636	-0.118636	-0.158636	-0.198636	-0.198636	-0.198636	-0.188636	-0.158636	0.271364	-0.048636	0.591364	0.421364	0.431364	0.431364	0.421364
chr7:150817074:150817232:+@chr7:150817607:150817832:+@chr7:150820881:150820973:+	0.051364	-0.018636	0.011364	-0.048636	-0.018636	0.021364	-0.068636	-0.068636	-0.058636	-0.078636	-0.038636	0.001364	-0.058636	-0.028636	0.031364	0.141364	0.151364	-0.008636	0.011364	0.061364	0.021364	-0.008636
chr9:134497183:134497385:-@chr9:134480318:134480575:-@chr9:134477448:134477536:-	-0.076818	-0.086818	-0.086818	-0.086818	-0.066818	-0.076818	-0.066818	-0.066818	-0.066818	-0.086818	-0.086818	-0.076818	-0.066818	-0.056818	-0.046818	0.073182	0.183182	-0.026818	0.003182	0.113182	0.153182	0.603182
[truncated: 171 more rows]

## Sheet: Figure 2E - AS score
ESC	NPC	MN
0.816944	0.76675	0.556842
0.829143	0.739	0.546579
0.801765	0.740769	0.501351
0.793333	0.756154	0.491351
0.775405	0.772	0.46725
	0.76225	0.446
[truncated: 4 more rows]

[truncated: 75 more sheets: figure 2F, Figure 2G, Figure 2H, Figure 2J, Figure 3B, Figure 3D, Figure 4D, Figure 4E, Figure 4G, Figure 5A, Figure 5B, Figure 5D, Figure 5E, Figure 5G, Figure 5H, Figure 6A, Figure 6B, Figure 6C, Figure 6D, Figure 6F …]
